# Supplementary material for: Transcriptome analyses of Anguillicola crassus from native and novel hosts
Source: PeerJ. 2014 Nov 27;2:e684. doi: 10.7717/peerj.684 (PMC4250067; doi:10.7717/peerj.684)
Supplement: Data S2 [file peerj-02-684-s004.csv]

	logFC.eel.condsAJ	logFC.sex.condsmale.eel.condsAJ	logFC.eel.condsAJ.pop.condsTW	logCPM	LR	PValue	FDR
comp55441_c0_seq1	-6.75405755132244	2.20925986933036	-0.0774329115409548	7.45999604820072	162.610926053028	5.00780638866763e-35	4.05932785865398e-31
comp57537_c0_seq2	5.46121562650923	-0.340061002505651	-0.156065286225391	2.87030427130676	50.0761138669076	7.69647891283152e-11	3.11938290337062e-07
comp58825_c0_seq1	-6.78775620526875	3.76594693672783	12.9786206354133	3.68084885967461	46.7838730365732	3.86368184560933e-10	1.04396683468364e-06
comp50903_c0_seq1	-6.18981859855863	-0.253457435992186	6.46418668725847	4.43498389203224	40.4284229931707	8.64435092871806e-09	1.75177771570472e-05
comp61287_c4_seq4	2.59049933251273	2.78462018014146	-7.61335433436648	3.54950102565002	39.4236111676991	1.41160918027812e-08	2.28850080306689e-05
comp61287_c4_seq5	6.63637520878345	-2.10423403897671	-10.0506180062931	3.55605168888354	37.6541988857564	3.34539386258517e-08	4.51962710835257e-05
comp58249_c0_seq1	-8.32794194801602	3.14538350791395	0.550926633738966	4.07993930959147	36.496058146935	5.88152531759907e-08	6.81080631777973e-05
comp60853_c1_seq1	-9.19241527916306	4.30567139919488	4.48810076364437	3.48101791291933	32.7923202085802	3.56245500553754e-07	0.000360965753436091
comp58070_c2_seq2	1.01004447057284	1.66771245910787	-0.731466286853053	4.14653675595608	30.5559123525766	1.05421401730372e-06	0.000949495424918221
comp58692_c3_seq5	-1.17053639906374	-1.12479428374025	1.45155383536714	5.29733667926074	29.5169565195264	1.74373180813727e-06	0.00141346900367607
comp60387_c1_seq3	-4.9244126623247	0.513380778010496	8.58435492364138	3.8883381292632	28.1551139743098	3.36968867399301e-06	0.00248315421739885
comp15651_c0_seq1	-1.21806292471098	1.05333628535777	0.0421217845940442	9.71448498748667	26.7163415104161	6.75113475997319e-06	0.00456039153036189
comp50706_c0_seq1	2.4001344754446	1.52375852920738	-2.23151789313154	8.32627608724788	25.9709986202888	9.67168909224415e-06	0.0056096713216502
comp35945_c0_seq1	-1.20078441943897	-0.463896819741202	0.843622315729641	6.39176107656801	25.9673851976457	9.68855150544076e-06	0.0056096713216502
comp61504_c0_seq1	-0.943720579999643	-0.542462168859914	0.351568420252517	4.85207109377742	25.6986283743041	1.1028511483303e-05	0.00567456163276469
comp56601_c0_seq1	-0.801856744104322	-0.331869906224333	0.778584217414955	11.7676250138358	25.5346522905014	1.19352474477197e-05	0.00567456163276469
comp50721_c0_seq1	-0.379383215861644	-1.0203669674746	0.270963125005137	11.2415618826326	25.527234413827	1.19779790745163e-05	0.00567456163276469
comp61407_c12_seq6	3.37497422498957	0.665665218429307	-2.63789686508399	4.10814630883334	25.4220140869553	1.26008030335263e-05	0.00567456163276469
comp61435_c4_seq7	-4.83536285414605	-1.79947307199986	4.7354716635893	3.36054654474084	25.1409473071293	1.44274118761479e-05	0.00615518950884497
comp55934_c1_seq1	-2.83779104402864	1.55536381810021	0.784025137711976	6.0482937137961	24.3850298360099	2.07579509379389e-05	0.00841319751514663
comp54248_c0_seq2	-0.679352580783179	-0.479659348079334	0.373017454802343	5.65806924959579	23.8441521046344	2.69230910238949e-05	0.0103923131352234
comp54533_c0_seq1	-1.92494455085813	0.455340999023893	2.05109465062082	5.10053838931546	23.3431626617275	3.42492329177061e-05	0.0126192855468603
comp59070_c3_seq3	-4.35056509791731	-0.113873765149566	2.52161172853886	3.72414151453171	23.2234527563504	3.62755882452907e-05	0.0127847790572316
comp60886_c0_seq3	3.08613289263195	1.04183157481931	-5.04867279802351	3.11966227507912	23.0349922588572	3.97104600719926e-05	0.0134122078893155
comp58362_c0_seq2	-1.96724960322159	2.37023190525224	-0.37637320002246	5.62199433421064	22.5651877181839	4.97503169251468e-05	0.0161310427598096
comp60886_c0_seq2	4.23330037514835	1.72802795591124	-7.4079612747857	3.61660374344174	22.4221087956691	5.32835005517822e-05	0.016612155979721
comp61500_c1_seq14	1.01717247787005	0.508357412079332	-0.901998077191662	6.01263989644475	22.1844876219686	5.97120363972088e-05	0.0179268802605842
comp54379_c0_seq1	-1.94807207874402	-0.0116377031361515	1.07373479164326	10.1813300602252	22.0214148168221	6.45652681625067e-05	0.0186916451330457
comp15522_c0_seq1	-1.96897118159984	3.38360469237926	-2.40809902421483	7.88580766183962	21.7658704408303	7.29726176437561e-05	0.0203971047800099
comp56640_c0_seq1	-1.11841975375927	-0.101876792643282	0.601451691421363	7.11359235729294	21.4549168653438	8.46863563848392e-05	0.0228822534951836
comp57412_c0_seq2	3.80154282047942	0.293864199550997	-7.16935150771521	3.15803787945913	21.3695480653366	8.82178858375925e-05	0.023067554277404
comp60886_c0_seq7	1.99886766018995	2.5630708459038	-5.29902990652492	3.51043186296209	21.1957778441978	9.586592883156e-05	0.0242840380971445
comp56721_c0_seq1	0.822786030731652	1.42034868063408	-0.679472364925151	3.65015398114678	20.8938258799539	0.000110758577870915	0.0272063343097465
comp61344_c1_seq1	-0.425968313236356	-0.62846691259377	1.11415707356235	6.45097562905694	20.3111457408222	0.000146314295237386	0.0348830493292427
comp61239_c7_seq1	-1.69089916496269	8.30546259914632	-5.80410327489786	3.56033607691135	20.2203644415791	0.000152795691327715	0.0353874821114988
comp61292_c5_seq1	-1.15142994756545	-0.948621186472647	1.87162178396786	4.09436975812132	20.1529566820877	0.000157792503465124	0.0355296120302305
comp57010_c0_seq7	1.88930813343196	-1.29930303785296	0.607604609550073	3.75954914135396	19.9336554948106	0.000175201847586427	0.0383834101766372
comp15581_c0_seq1	2.84095526034969	1.49780528526238	-2.35936922722962	6.55974557444333	19.7959998454876	0.0001870931892775	0.0387634813988035
comp51245_c0_seq1	-0.507820861058084	-0.548456912909879	0.601812957466237	7.27953794213917	19.7609288163283	0.000190249072235256	0.0387634813988035
comp60471_c3_seq1	0.878690298380528	0.401382931505817	-1.80620715865235	5.64677111896293	19.7495657025139	0.000191282908456963	0.0387634813988035
comp18939_c0_seq1	-0.64340658822733	-0.402558019425605	0.710300157173639	7.05519264494145	19.6168597962527	0.000203778716245066	0.040288543265427
comp61013_c0_seq1	3.61184908866853	2.65442339215135	-9.81709801027968	5.28241983412234	19.5057994332196	0.000214858455306706	0.0414676818741942
comp14232_c0_seq1	-1.80681099071751	0.137381100865791	-0.959636182326054	4.69793748180641	19.2455897243097	0.000243221798685724	0.0458501372127089
comp61287_c3_seq2	0.73118015490229	4.05617002799018	-4.43756302686194	4.37592094224016	18.9988653766771	0.000273546613751959	0.0503947466153041
comp60050_c1_seq2	-3.66485492649698	-1.62856959448317	2.98162142074169	4.37904013347469	18.5675106967724	0.000335871463188626	0.0605016462357112
comp35863_c0_seq1	4.95286126729423	-4.38872966143141	-0.632081036495117	5.54720597277557	18.4214917192964	0.000360020316322484	0.0622311004097336
comp59509_c0_seq2	4.75534585459076	-2.12654850530052	-7.20674590509	4.97986782634036	18.4167852577721	0.000360826760332775	0.0622311004097336
comp60854_c5_seq1	0.452743479421422	1.08613841229591	-0.268758887824223	4.7783094372337	18.344003442238	0.00037352898317797	0.0630797070341796
comp56737_c0_seq1	-4.75423724275584	2.5878625030962	2.50090271247417	3.78440297685581	18.2311517556052	0.000394109218268671	0.0651841280835931
comp53875_c1_seq1	1.14903097138704	-0.199827066729949	-0.964630215405425	6.93568993506211	18.1890464592928	0.000402073328914342	0.0651841280835931
comp61258_c0_seq3	6.36358635285521	-6.10315198279023	-5.53509861003512	3.60926518963197	17.9969184092779	0.00044049380277502	0.070012603241065
comp57544_c0_seq1	-0.702772810028949	-2.11309925761685	-0.297220964573768	3.87749533477141	17.6112249437729	0.000528985403674285	0.0809375183748552
comp54871_c0_seq3	-0.974581686440004	-0.2427893529783	0.721835843264561	5.16135378868427	17.6103732634928	0.000529199170227896	0.0809375183748552
comp55995_c0_seq2	-1.29577305969356	-0.746649806447973	1.47660566126384	3.55638490107027	17.5045008741245	0.000556452469756791	0.0835296985157139
comp58872_c0_seq6	1.39615662626748	-0.66885643468163	0.277097930631139	5.41074591016921	17.4199822371276	0.000579206769778614	0.0853645468331899
comp59880_c0_seq2	-2.00886479583609	-0.249244930770432	1.99311832991232	5.35428865244943	17.2818601213214	0.000618399540113826	0.0883125333430305
comp57970_c4_seq14	-1.19905382244658	-0.191476229778314	0.956595476985775	4.42504859517762	17.2730108290779	0.000620998569029452	0.0883125333430305
comp58747_c0_seq1	-0.575016146678978	-0.527507687260554	0.710408675034282	7.68159244648776	17.095339229363	0.000675539421472335	0.0944124577664612
comp47868_c0_seq1	-1.36581111888194	-1.23231677411569	1.48986943791896	4.98811730736893	16.8902866006537	0.00074442570566482	0.100586508240207
comp54593_c0_seq1	-2.71286424438574	2.16957864651037	-0.305456759245675	6.33550061118833	16.8899800656703	0.00074453373974987	0.100586508240207
comp57020_c4_seq1	-8.77033016067445	4.24698407275941	8.75930962816286	4.17210966991522	16.8528573825968	0.000757732972043085	0.100691532317725
comp60045_c6_seq2	0.569051931927564	-0.308087902793852	0.766947048887332	4.70172107426594	16.7836690143515	0.000782956932636916	0.100811011386551
comp50894_c0_seq2	-0.992148707028602	-0.852942281099003	1.1532504933881	4.26643660943829	16.7821896656355	0.00078350526984366	0.100811011386551
comp45883_c0_seq1	-6.64511434779738	8.93625258914503	1.06090797370107	3.80257754876356	16.6038908292988	0.000852466456223257	0.106683368743803
comp55883_c0_seq1	0.0557685057628795	5.0137051000624	-4.75308865704469	4.52393997086101	16.5964610206534	0.000855467427627334	0.106683368743803
comp35688_c0_seq1	5.4340518242268	-9.5003110890819	-6.26060529761535	7.65773621636283	16.3351992346765	0.000967937843192972	0.118880366013973
comp57991_c0_seq3	0.815184696323962	0.617050081471264	-4.41702276837466	3.50338826533498	16.2851553460678	0.000991100605745794	0.119228987387681
comp60875_c16_seq12	1.48198700651536	-1.72128122771593	-1.79986555393243	4.76838830840524	16.2371543455882	0.00101383483528024	0.119228987387681
comp59524_c3_seq6	-1.21617044859214	-0.298787844889026	0.751964686345105	3.92106280418058	16.2349263238201	0.00101490255733407	0.119228987387681
comp61239_c7_seq6	2.80524281593661	2.20656826783295	-6.87350736102648	2.85454488473701	16.0560974803037	0.00110434555978466	0.127883215823064
comp59656_c0_seq1	-0.668215858400366	-0.819677310383937	1.04644026624639	4.95778883348124	15.9853588166605	0.00114184897774633	0.130363772022701
comp47038_c0_seq1	-0.405486162248392	-0.553973502654405	0.4846614975132	6.29037580096857	15.9486992108426	0.00116177951068487	0.130797009911271
comp60117_c1_seq1	1.18764649318697	0.136901294952513	-0.737462272111266	5.11748131052104	15.9117018146076	0.00118224386983691	0.131277654916411
comp53976_c0_seq1	0.226008818117651	2.82377653859016	-0.24909660080219	8.08984644975108	15.7861888551475	0.00125437222962041	0.137404612071663
comp58898_c1_seq3	-2.90993304363149	2.34093867811561	-0.84937610097282	3.47856466303419	15.7344279724211	0.00128537475993253	0.138923304053508
comp56409_c0_seq2	0.890519637743267	-0.782311569975074	0.897429949556114	4.56311642997096	15.4552348175896	0.00146619060083954	0.156380802768491
comp61434_c0_seq2	-0.771155981623665	-0.372518895820363	1.03780088454568	5.75135934248423	15.3816081460778	0.00151794160064068	0.157708397263522
comp51115_c0_seq1	0.808707933783934	0.97970385809486	-1.65776244620572	4.03266059766911	15.3776432600241	0.00152077932646773	0.157708397263522
comp50544_c0_seq1	-0.467101230796967	-0.706139118888434	0.0855641869979178	7.04846594693908	15.352209987611	0.00153910789987701	0.157708397263522
comp56366_c1_seq2	3.4415627965385	4.12699032397509	-5.19134745518779	3.48645459550848	15.3284059869268	0.00155646086615862	0.157708397263522
comp61086_c0_seq1	-0.666468307664488	-0.454310951092339	0.842680539257094	5.98210715993552	15.2485917015965	0.00161607410255074	0.15819326710743
comp61196_c0_seq5	1.37236904173972	-0.790759664130761	-0.0379245936880288	4.14330597314894	15.2348184020303	0.00162658818499889	0.15819326710743
comp58748_c0_seq3	-0.883730379180627	-0.539536146007037	1.42907565555335	4.2283861172633	15.2275669682889	0.00163215093628283	0.15819326710743
comp57930_c2_seq2	-0.697286594636968	-0.688439692737551	1.30370127011924	5.56391104724036	15.2182726209958	0.0016393084674345	0.15819326710743
comp61500_c1_seq12	0.962280061597987	0.238558909527999	-0.874915083808826	6.21702151427325	15.1081872728405	0.00172649095431393	0.164646302066691
comp61000_c2_seq2	1.46105320091833	1.27163143392562	-2.54383512800872	4.12917597342641	15.0376537381467	0.00178475233045859	0.165736887805791
comp55864_c0_seq3	-0.725918919260153	-0.468759993334558	1.25376175120876	5.28590278083423	15.0365461039791	0.00178568263190836	0.165736887805791
comp51278_c0_seq2	-2.19832716208612	0.946165211180613	0.972635178421737	3.52615736229245	15.0204389681359	0.001799265498015	0.165736887805791
comp61239_c7_seq3	0.629308144516834	4.72246387316677	-6.72988014880998	3.34024766115669	14.9404514732221	0.00186825088808549	0.166192988449916
comp61191_c0_seq5	0.976159619969031	-2.7447062563454	2.79370782336373	4.4673819675424	14.9142705098397	0.0018913957516152	0.166192988449916
comp61013_c1_seq5	2.48015146663722	2.9780952443044	-8.27146809677443	4.39817750252203	14.9107747681959	0.00189450755287962	0.166192988449916
comp58812_c1_seq2	-1.16745778377938	0.136621774874468	0.115113687589084	3.9119110131166	14.9082708561105	0.00189673957911974	0.166192988449916
comp54498_c0_seq1	7.37510052836122	-1.36493780894893	-6.76301689586137	4.86897790391579	14.897099941493	0.00190672932714559	0.166192988449916
comp47506_c0_seq1	1.00057747046941	-0.0856722747011096	-1.73241071435968	5.13109169043481	14.8631708499903	0.00193739199060662	0.167069143360183
comp59500_c1_seq1	-0.587182620167286	-0.418528236297186	0.921951005563545	6.15847083601818	14.817275929281	0.00197964810369393	0.167839735964867
comp60316_c3_seq1	-1.12776807742521	-0.535941373062417	1.37697579735329	4.35249620563463	14.8085989306514	0.0019877392860384	0.167839735964867
comp56247_c0_seq2	-0.668598050290855	-1.10978598942182	1.0116418543405	4.9370257314611	14.7860328106565	0.00200893578324814	0.167880757309375
comp60629_c3_seq4	-0.56168595569949	-1.53315748276546	1.51732940118635	3.95084593358864	14.6596816808577	0.00213182661749643	0.174157913493666
comp56545_c3_seq1	-0.301192572728191	-0.30149855926679	1.02048520249115	6.60041356588027	14.6579218433673	0.00213358986598713	0.174157913493666
comp54484_c0_seq1	-2.29137163721162	1.35947831993528	-0.68601212761833	4.14674260158585	14.6430918034102	0.00214850621137018	0.174157913493666
comp58062_c0_seq2	-7.25231048847625	6.98869275030823	-0.106739353552217	4.03240615635309	14.6081847523433	0.00218402583660246	0.175284291400986
comp57627_c0_seq1	1.05976642295515	0.160922091645561	1.45287829078288	4.1025991869001	14.5795023630409	0.00221364689456217	0.175919820856088
comp49507_c1_seq2	-1.85457061250506	1.58825005805442	-0.878866017417153	3.50275000278259	14.5288131147455	0.00226697230778509	0.177678150787145
comp57035_c0_seq1	2.57720785222334	-1.26771938263077	-3.27202642855666	3.41110119448249	14.5169724810364	0.00227961111298582	0.177678150787145
comp57181_c0_seq1	6.78553877339653	-0.763966248494657	-6.48934618082194	4.27067894283917	14.4444667323369	0.00235854248537838	0.182079479871211
comp35914_c0_seq1	-0.559024420214954	-0.619691095421674	0.77092585659384	6.28574581272327	14.3977663405934	0.00241081011630838	0.183070432128495
comp57896_c0_seq2	1.23481036345141	-0.347890249594714	1.01677697708076	5.91679555759941	14.3927010983114	0.00241654777174303	0.183070432128495
comp59338_c5_seq2	-0.583289492959977	-0.783948027125852	1.07671599637466	4.674009241716	14.3328288340731	0.00248540251610906	0.185963133938386
comp61013_c1_seq3	4.27282391533872	1.22012304914785	-9.67887794396447	3.88819640247266	14.2950743300575	0.00252981745099581	0.185963133938386
comp60751_c9_seq8	-3.04890741323385	-0.849480013602662	2.73118400116031	3.41210013509292	14.2948467735046	0.00253008752305113	0.185963133938386
comp61220_c0_seq1	-1.95582715498175	0.342311393218182	1.26345307196901	3.78390739561819	14.2810651778343	0.00254649739293867	0.185963133938386
comp49958_c0_seq1	-2.15965507225492	2.73325401816569	-0.82804921241491	4.37646429549998	14.2382290338321	0.00259817934329653	0.188043229971086
comp54718_c0_seq2	3.31360111663832	-1.53189687670648	-1.97465131035413	3.49206349622958	14.1637431205433	0.00269053424662102	0.193004164629292
comp59840_c1_seq4	-1.08520369583891	-1.00048949978731	1.336606049744	3.77676512279026	14.1349186530342	0.00272714042195533	0.193914037371666
comp58031_c1_seq4	-6.89810231923643	4.45298427853107	6.15587916879399	3.01065061920413	14.0618548805432	0.00282215531471523	0.198925138965928
comp57523_c0_seq1	-1.71438750644075	0.776871977219921	0.529296404177538	3.56077345817417	13.9615764001378	0.00295792313347066	0.206697628619941
comp59978_c3_seq4	-0.644065593820882	-1.07685396203301	1.65176422161973	4.02413628166385	13.9288032966095	0.00300368297252377	0.208101317737416
comp58582_c2_seq5	-0.138810000897228	-1.21791801362302	0.68355374782835	5.44138181051583	13.8665518981012	0.00309254226810836	0.21244192902785
comp59261_c1_seq4	3.52836517374574	-2.82367493013515	-1.62700080404359	4.74685169612419	13.8432230800876	0.0031265091596579	0.212970447463756
comp60217_c8_seq1	-0.79090662773548	0.0990853549508577	0.96423787740381	6.05664593814301	13.779355193903	0.00322140388462556	0.21583932389325
comp67336_c0_seq1	-0.541720065794021	-0.485296535010776	0.909600786561761	5.62276337434023	13.7790395609637	0.00322187986566535	0.21583932389325
comp35989_c0_seq1	3.39167669662828	-2.76553829683329	-0.718222003651976	5.96195076613208	13.7390210341989	0.00328279648060224	0.216420238364632
comp56439_c0_seq1	-0.581339044756778	-0.654212002411781	0.425902625551955	7.74270854101967	13.7215283522063	0.00330978108079937	0.216420238364632
comp59338_c0_seq9	1.08855758319759	0.120934848044712	0.400314220466604	4.1124261748133	13.720968968907	0.00331064761376935	0.216420238364632
comp61339_c1_seq7	-4.06726884542435	3.17843083819808	2.89579114982925	4.41995865121906	13.6909658764286	0.00335745575334032	0.216681973377731
comp50344_c0_seq1	-1.30327841000311	0.281116970412935	1.37806682227743	5.28600975792409	13.6841923479889	0.00336811357581965	0.216681973377731
comp58110_c1_seq1	-0.903191234609268	-0.33639555194273	1.12534908842655	7.13033682102421	13.6572946101076	0.00341076764199385	0.217698287448836
comp61361_c0_seq7	-0.266052409007443	-0.97835286174827	0.238563964623578	5.39758118567483	13.6079893586962	0.00349034911793752	0.220697567984847
comp57208_c0_seq1	-0.319551444069203	-0.711272567090671	0.506107796299645	5.79924177815739	13.5946392806464	0.00351221148162413	0.220697567984847
comp61287_c4_seq2	-2.75498520821941	9.39652422770246	-6.36764989486379	3.46638900172243	13.5340713650217	0.00361311446282653	0.225291583351322
comp35946_c0_seq1	-0.380993678926187	-0.625177606258778	0.77569235573941	6.03504975469586	13.501330911709	0.00366884827803978	0.227020489631988
comp59404_c1_seq5	-0.697255828958502	-0.460825431826869	0.986937790199668	5.95206844378879	13.4567356186366	0.00374613434179974	0.230046704353248
comp57116_c3_seq2	-0.583483337818183	-0.88655328310623	0.780178362352423	4.83694748255791	13.4331314950019	0.00378769181961544	0.230792091862389
comp58763_c0_seq3	-1.67617850593022	0.144554473345857	1.75459586128202	5.05005150180881	13.4176388971991	0.00381521592765361	0.230792091862389
comp60045_c2_seq5	0.226533485560053	-1.17062860800142	1.84354728733025	3.41768721527335	13.3918095295158	0.00386154530403536	0.231864342477857
comp60370_c0_seq22	-1.40597478664311	0.480370532859111	1.15874037585443	6.38258634726837	13.2866183218161	0.00405604700140444	0.241752330833709
comp57327_c0_seq1	-0.324189025416556	-0.558750855812182	0.709520178649495	7.34429343554493	13.2475072750314	0.00413081171144692	0.244411384912326
comp50566_c0_seq1	-0.360742474462136	-0.568138048053089	0.982717527912457	5.93634824813724	13.1941782027822	0.00423495828499112	0.248757767087957
comp54616_c0_seq3	1.68489427053818	0.484438688783569	-2.26230158197999	4.04950317382283	13.171779441053	0.00427947214815899	0.249564037647315
comp61013_c1_seq1	2.37308513865515	2.46863065230659	-8.675720780455	4.73875434141477	13.0977703537338	0.00442987191537707	0.254295592486192
comp60070_c2_seq3	-0.911813856733874	-0.80940491275485	0.778057312161958	3.99200741453882	13.0904322420638	0.00444506634723733	0.254295592486192
comp61515_c1_seq24	0.972877466896422	-1.68416223158051	-0.796717719849963	4.11914353221699	13.0796431296125	0.00446750020108237	0.254295592486192
comp61353_c2_seq1	0.535711209785342	1.87653449757411	-3.19046946776459	3.59219896485993	13.0707418600585	0.00448609298365722	0.254295592486192
comp60886_c0_seq5	-2.6813671983819	6.4804090843328	-2.26730811725358	4.25306935629838	13.0518117162125	0.00452588884801365	0.254769826402768
comp61282_c1_seq4	-0.538831169122897	-0.55383448123376	0.68975050761101	5.11278244270674	12.9850585709379	0.00466902879789991	0.258929066453787
comp50910_c0_seq3	-0.588221430338285	-4.88144498442585	3.49635961796958	3.55812579106537	12.9560734502934	0.00473256850544933	0.258929066453787
comp57455_c0_seq1	0.57649609737018	-0.212723683237655	0.0526905393458787	7.34568158191814	12.9537931752467	0.00473760335949743	0.258929066453787
comp58076_c0_seq1	-0.402532410598725	-0.469797980704336	0.709625174444791	6.2205360144389	12.9363127533287	0.00477637663739231	0.258929066453787
comp57542_c0_seq1	-1.34428998120608	-0.0210104204361799	0.680464611484352	4.8779962420465	12.9130804211758	0.00482839454722585	0.258929066453787
comp59825_c0_seq4	0.461196151782295	-2.25752049147641	1.55468876778816	3.89597578194358	12.8869632258579	0.00488754121291503	0.258929066453787
comp61200_c0_seq3	2.86030760094915	3.05374307486511	-6.66087278727204	3.69475231163512	12.8699609309551	0.00492643034054107	0.258929066453787
comp59549_c0_seq2	-0.939759020301436	-2.09349394805363	3.92150541793373	3.36340933423528	12.8673043304983	0.00493253433971948	0.258929066453787
comp48575_c0_seq1	-1.51749820137929	-0.240799222657739	1.92456906972039	4.33834183133847	12.8500553666176	0.00497234923221801	0.258929066453787
comp50549_c1_seq1	0.675432720620909	0.699551002955785	0.0305796549205892	5.38238158803084	12.8464233133642	0.00498077334958088	0.258929066453787
comp50621_c0_seq2	-0.676473086874556	-1.56997761548873	1.71538952193647	3.52078019200994	12.8430745382704	0.00498855294674201	0.258929066453787
comp44572_c0_seq1	-0.650939074623657	-0.160531318513321	0.342051531887035	7.68894105380798	12.8392308997279	0.00499749698778485	0.258929066453787
comp58935_c0_seq4	-0.563843868336822	-0.482322369179752	0.668606441889659	5.97668055487223	12.8089908669857	0.00506842031897286	0.258929066453787
comp58817_c2_seq2	0.367907107680458	1.88013929686696	-0.405146178436187	3.61071428259922	12.8046197868586	0.00507875404320685	0.258929066453787
comp54711_c0_seq1	-0.862777706250873	-0.12329849282214	1.0564625233016	5.58884550124692	12.8045498664177	0.00507891951223195	0.258929066453787
comp53024_c0_seq3	-0.919683579837027	-0.0949787762720441	0.925614461250003	6.09711367925276	12.7900580255223	0.00511333028437735	0.259054095532268
comp60004_c1_seq3	-1.28909301884171	1.53605106433451	-1.87724348469272	5.98843104663979	12.7563745209593	0.00519420506120796	0.259881870757264
comp59484_c2_seq1	-0.374143169858465	-0.552362299839537	0.395294562749332	5.87833876465814	12.7450157167403	0.00522176205471583	0.259881870757264
comp55689_c0_seq3	-0.558993254683595	-0.806741519975701	1.07343137615166	4.74991526966601	12.736275986752	0.0052430634473611	0.259881870757264
comp55811_c0_seq4	0.878923186999492	0.662020100031383	-1.80677573246778	3.59280224123111	12.7302049328085	0.00525791102938457	0.259881870757264
comp57523_c0_seq2	0.115617672555553	-1.5111908530603	1.1262950119691	3.91202794126418	12.6702809848202	0.00540671254909403	0.262925977724231
comp61302_c0_seq4	-0.633941549362563	-0.971602354063621	1.26435793028473	5.00731865384823	12.6639220444988	0.0054227452779774	0.262925977724231
comp61377_c0_seq2	-1.75119403421026	0.14114323511334	1.70121208988276	3.98135090650811	12.6602917831845	0.00543191929222816	0.262925977724231
comp61531_c7_seq1	0.937080942767822	0.301077184480726	-1.13949615106944	4.73582894038421	12.6471896954073	0.00546515736208295	0.262925977724231
comp75550_c0_seq1	-2.18608214040367	1.80319053798474	2.38090665511118	5.64549126165373	12.6407063255504	0.00548167903224711	0.262925977724231
comp35708_c0_seq1	0.810776528052406	0.267097408094343	-0.734228295218068	7.46709598436866	12.5778956862866	0.00564431955669066	0.267701912776942
comp35839_c0_seq1	-0.571030829514748	-0.208839848112287	0.208346981947571	5.40784795577513	12.5767608127473	0.00564730163889182	0.267701912776942
comp57120_c0_seq1	-1.68803306991575	0.619561440132221	1.23225767710769	7.28461934649323	12.5476026822606	0.00572445633763459	0.269781645772476
comp54252_c0_seq1	1.37249338850781	0.233414566732068	-1.59446826636955	14.6164691345195	12.5173819253222	0.00580552284211123	0.272020625191639
comp48538_c0_seq2	1.98179887256947	0.403268560037721	-0.414318030272651	3.37173107227672	12.4724960457495	0.00592802759715162	0.274554311718167
comp14884_c0_seq1	0.0480759175067275	1.22860298676198	-0.611279235382834	7.51231190322626	12.4638195514078	0.00595200100184894	0.274554311718167
comp59099_c3_seq4	-0.523144450352584	-0.42247573437063	1.0668787096476	8.33157053310366	12.4604962159829	0.00596120884066092	0.274554311718167
comp46202_c0_seq1	-0.608998651017125	-0.692181899352209	0.719551361234884	4.54169128159206	12.4114968543058	0.00609861540881717	0.276662502189998
comp58031_c1_seq6	-1.19561824905884	-0.38529509443764	1.04215450889723	4.17139519281689	12.3938399650044	0.00614889338346853	0.276662502189998
comp59624_c0_seq5	1.02718783744058	2.26201145498149	-5.55538576256358	4.7390765224814	12.3929987407969	0.00615129896778826	0.276662502189998
comp35211_c0_seq1	-0.193267351469953	-0.655980568864426	0.922799430037442	7.28799521913845	12.3922410973867	0.00615346633879593	0.276662502189998
comp35858_c0_seq1	-0.346504515024324	-0.66285902942477	0.590305382700334	5.5951849898606	12.3838101815996	0.00617763544243642	0.276662502189998
comp49099_c0_seq1	-0.607678706633975	-0.416357091813653	0.976208061589158	6.39005054452827	12.3325401561482	0.00632664599332855	0.280709199451363
comp59626_c4_seq15	0.561212806916502	1.25781320374526	0.152887492456826	4.31308954016077	12.3289357985357	0.00633725431773987	0.280709199451363
comp54987_c1_seq2	2.49226463872801	2.7079378468561	-7.6829483241938	8.10699113628758	12.2779679771742	0.00648915815877605	0.28587563062521
comp53930_c0_seq1	-0.401833365330633	-0.587406561414195	0.471652683864701	5.63006714911273	12.1891505677666	0.00676251538152867	0.296307836122548
comp57152_c0_seq1	-0.458892055248816	-0.452439641807577	1.02997356547431	6.45637375129825	12.1293820183413	0.00695284164957581	0.301896484649864
comp54609_c0_seq2	0.693991516928656	0.189380104725094	-0.705885977845557	6.09286311079083	12.1257581818422	0.00696455004065194	0.301896484649864
comp57031_c0_seq2	-0.494136665698771	-0.504287556304185	0.824235052489753	5.59917317061153	12.0915116814452	0.00707616478860426	0.302749726583677
comp54316_c0_seq1	0.463930871474829	-1.00863382159159	0.507891010176627	9.40891128777581	12.0816864265256	0.00710851183825404	0.302749726583677
comp56482_c0_seq1	-0.626928998036285	-0.277125846229414	0.64901643390225	6.90243025756697	12.0729587911549	0.00713736776293634	0.302749726583677
comp56994_c0_seq1	-0.49505150970952	-0.345914270331837	0.445481114871153	8.90563287257662	12.0597696107817	0.00718119449056599	0.302749726583677
comp35555_c0_seq1	-0.760876065653342	-0.294446621600534	0.775737307248256	4.89628729045754	12.0537159791973	0.00720139920679112	0.302749726583677
comp57343_c0_seq2	-0.553855217489821	1.93700686994443	0.657032121823537	4.13055308368615	12.0516442252282	0.00720832682342087	0.302749726583677
comp60650_c4_seq35	-0.555643991444673	-1.77469135567074	1.18262602055774	3.83199469389645	12.0191123468387	0.00731797561481821	0.305316709390214
comp61500_c1_seq17	1.19229573501342	-0.190337706566693	-0.93553459458815	5.25329067541893	12.0112339914013	0.00734477650272535	0.305316709390214
comp59906_c0_seq5	-0.744456569944441	-1.66645863234649	0.58342636937702	4.68776718581245	11.973076297775	0.00747596109852086	0.306462374873416
comp60166_c13_seq3	-0.368454090730374	-0.82443835378332	0.624419612187262	5.40117885365243	11.9670701454169	0.0074968197666728	0.306462374873416
comp57556_c3_seq23	-1.44717352319799	0.96152882786286	0.306288741444739	5.75209857894846	11.9441613463623	0.00757690848619832	0.306462374873416
comp58615_c1_seq1	-0.404308472657043	-0.604282634797243	0.57082764731315	5.49027671739647	11.9383879598716	0.00759722509981782	0.306462374873416
comp61528_c1_seq5	-0.0299643203032873	-1.35732488185972	0.949758333337691	4.504521897975	11.9240326634258	0.00764797507693827	0.306462374873416
comp56988_c1_seq1	-0.426872204512786	-0.623623288783426	0.124467739245001	11.4465702574179	11.9200277578224	0.00766219317653278	0.306462374873416
comp58488_c0_seq1	-0.231266704228625	-0.589842900340389	0.774174609156052	6.58993285888677	11.9041645884519	0.00771876709286644	0.306462374873416
comp62229_c0_seq1	-0.338846823478816	-0.621409397602827	0.953547431624589	8.11654868373403	11.9011549106116	0.00772954718307747	0.306462374873416
comp57667_c0_seq1	-0.503690633297568	-0.43038878044882	0.884555673831968	5.74231783356262	11.8896203291768	0.00777099971851798	0.306462374873416
comp60693_c3_seq1	0.460650907855748	1.50995423739147	0.512362742404581	4.24457543838759	11.8850014820831	0.00778766024709816	0.306462374873416
comp60540_c0_seq1	-1.31861847106234	-0.146368574510801	0.786548570273518	3.53897887997615	11.8717329221235	0.0078357174204025	0.306462374873416
comp58716_c1_seq1	-0.854804615856489	-0.257687227710124	1.03221101667785	5.17861782576175	11.8656586242503	0.007857815434519	0.306462374873416
comp58632_c1_seq1	-0.536479964365269	-0.209159584675199	0.382529962406016	6.79251193827555	11.8571737023352	0.00788878625154365	0.306462374873416
comp17940_c0_seq1	-1.2360815180462	0.193547466285684	0.764325527475257	5.42132996243716	11.8373814559556	0.00796149928410034	0.306462374873416
comp50234_c1_seq1	5.69263488052909	-3.17909864982833	-4.35453419880324	4.29022855181321	11.8359214410328	0.00796688924474261	0.306462374873416
comp48489_c0_seq2	-0.325963614424855	-0.774574063112371	0.386979624487529	5.14353900478604	11.8331186053025	0.00797724661957694	0.306462374873416
comp56879_c5_seq2	-0.332278489863574	1.50878504460447	-5.3832559641573	4.54865945579242	11.7753494504285	0.00819370807087506	0.311514820649524
comp54941_c0_seq1	-0.513629674337884	-0.362800197278992	0.674400038211697	6.42834170183681	11.7746654651973	0.00819630540012107	0.311514820649524
comp54357_c0_seq4	0.410656875773994	0.773591893025547	-0.828744744067654	4.28226100944158	11.7590911148744	0.00825566710745221	0.311514820649524
comp35816_c0_seq1	-0.659013903043732	-0.393557656456971	0.613523118985189	5.93007974367409	11.7573099789134	0.00826248290644554	0.311514820649524
comp57315_c2_seq4	-0.704907579999696	-0.470782703286639	1.04829721607714	5.5640304659087	11.7095252601439	0.0084474270550683	0.316990262055564
comp62857_c0_seq1	-0.579311560027454	-0.345188532171981	0.672864374028737	7.5148527805044	11.6941238924206	0.00850790236581918	0.316990262055564
comp57844_c2_seq3	-0.578972185540173	-0.503012904853979	0.507383745162549	5.01123175709679	11.6897821022392	0.00852502801975241	0.316990262055564
comp54871_c0_seq1	-0.823143207043373	-0.171740527183295	0.507681576046719	5.00649201917248	11.6650450374208	0.00862325158625847	0.319178435425622
comp59450_c5_seq2	-0.932457869853631	-0.11173678191847	1.99577105366386	3.84590723264381	11.6550739769803	0.00866315889271093	0.319198027201431
comp54811_c0_seq2	0.501547779282134	0.190616682017563	0.305623013112016	7.58646909111436	11.6139640031896	0.00882962815630859	0.323859573914196
comp59616_c4_seq6	-0.162147993306868	-0.682268064557472	0.357223082538931	5.51299726799314	11.5955335378431	0.00890528118531017	0.32516310490146
comp50676_c0_seq1	3.31541359232672	-2.38535115697796	-0.881974004691614	6.70728544267429	11.5497769521881	0.00909587894455383	0.330633160199791
comp50609_c0_seq2	0.942065573568479	1.03582277187383	-1.94262734277933	4.06757659153631	11.5395020392032	0.00913922925214659	0.330725858562055
comp60017_c0_seq4	-1.28106425009403	-0.23320556256478	1.37500633622695	4.11142366766939	11.5195606574165	0.00922394549623939	0.331027285847428
comp57709_c1_seq2	-0.577407232456362	-0.570281804410359	0.820536645853536	5.16610902162722	11.5183219172892	0.00922923348155917	0.331027285847428
comp54769_c0_seq1	-1.37885235065587	0.440518137238877	0.817914674773036	4.02113295853827	11.4846262380301	0.00937422809733124	0.332423597488506
comp35714_c0_seq1	-0.289853226649492	-0.639584146486868	0.780274838526982	8.30638380075012	11.4683704061397	0.00944497949043144	0.332423597488506
comp59448_c2_seq1	-0.508720403917454	4.01477306252603	-4.52221570437161	3.88103512977456	11.4573546174902	0.00949322353206524	0.332423597488506
comp56926_c1_seq2	-0.550429500247059	-0.571462220235896	0.928458816180071	4.75492591860503	11.4477952576632	0.00953528609533349	0.332423597488506
comp56638_c0_seq1	-0.322640980281712	-0.534568014032884	0.718310511820345	6.93558734583671	11.4435288149885	0.0095541183611164	0.332423597488506
comp48441_c0_seq2	-0.511345188333154	-0.448282771048334	0.937718662855128	5.59233184642404	11.44158678616	0.00956270271185953	0.332423597488506
comp60045_c6_seq1	0.228659489272994	0.907540303091524	0.531322495158579	4.52058936114822	11.4387210819901	0.0095753838876542	0.332423597488506
comp58598_c0_seq1	-1.37861441191236	0.166794921383403	1.16411026156533	5.3053468446903	11.4340161214822	0.00959624004593023	0.332423597488506
comp51317_c0_seq1	-1.62192861061487	0.241338020662892	-0.301808815779329	4.20841463801992	11.4091238610181	0.00970733061335289	0.333878607074419
comp57076_c1_seq1	-0.415126469511063	-0.749111152089835	0.6373856552727	5.61477518681023	11.4061647741461	0.0097206206846241	0.333878607074419
comp16535_c0_seq1	0.0271043699356648	-1.00695605871625	0.732663060592379	6.01300098018265	11.3814999157963	0.00983209802380078	0.336282643801389
comp35810_c0_seq1	0.641307758274402	-0.065804973514898	-0.0434501359144962	5.48907722253036	11.3416636064559	0.0100148147429532	0.340758710029673
comp61171_c5_seq3	-0.434663977818368	-0.451385674438963	0.722914052013851	7.23002545054644	11.3347115578439	0.0100470431405245	0.340758710029673
comp54152_c0_seq2	0.936627996344131	0.586134736701728	-1.93034527886498	4.16023468220901	11.3021537224026	0.0101993418508615	0.341859967761233
comp59091_c1_seq3	-1.32020203361178	0.179768967178064	1.16810428171815	5.83610421802939	11.3019584902611	0.0102002619398071	0.341859967761233
comp55854_c0_seq2	-4.03125175492732	0.426907203511805	2.94761615324807	3.65657131157384	11.3007341070328	0.010206034073306	0.341859967761233
comp57367_c0_seq1	-0.521353720024452	-0.440302418986471	0.735196432365972	6.74354810475469	11.2618004960454	0.010391269143701	0.346632212670124
comp55958_c1_seq1	-0.580305277054441	-0.283488327949683	0.921528513739543	5.42533504547346	11.2379965036605	0.0105061511040349	0.349028118234864
comp59886_c2_seq1	-0.718675665148235	-0.508440183417741	0.946518278961135	4.87407411509927	11.2166638148325	0.0106101698993423	0.351045049812525
comp60886_c1_seq3	2.46349288062077	1.8376243726055	-4.63326124259048	3.41799768664297	11.1607141539154	0.0108878314211431	0.355716219980259
comp58427_c1_seq2	3.34897992265642	-2.51745507645988	-0.406742453391216	5.74711136696616	11.1583715352402	0.0108996121171679	0.355716219980259
comp58039_c0_seq1	-1.89114879788609	1.42338301371587	0.298108588691413	3.9280187420673	11.1579206309943	0.0109018810925126	0.355716219980259
comp56848_c2_seq1	-0.567073161845046	-0.433669077895817	0.802804322856477	6.2546149927107	11.1454622058775	0.0109647571251661	0.355716219980259
comp60471_c3_seq8	1.94581851968436	3.11946970802044	-4.20507357672434	3.49776980938078	11.144274652839	0.0109707691827122	0.355716219980259
comp54418_c0_seq2	-0.226073133969654	-0.926092470917087	1.10704347938789	4.66508092290996	11.126381180369	0.0110617503790312	0.355909165398426
comp60886_c0_seq1	-1.76948477815092	2.42052173967585	-1.27656208464764	5.04781896542997	11.1242790735873	0.0110724874683782	0.355909165398426
comp49107_c2_seq2	-0.483746909419736	-0.635647036981833	0.527437781500786	6.21888536118428	11.117254790846	0.0111084405188505	0.355909165398426
comp58120_c0_seq1	-0.718036217098978	-0.425187975625405	0.497029550435184	4.61217592062803	11.107569629062	0.0111582018294149	0.356096000115107
comp60653_c1_seq4	-2.8141981669725	2.49818103848217	-0.522253613118782	3.68119325905184	11.0759066966962	0.0113224211854601	0.359919788742507
comp50663_c1_seq1	-0.458320927276036	-0.568379263611854	0.47807480091261	6.88461113467833	11.0581507655063	0.0114155524372123	0.361462765843916
comp58255_c1_seq1	-0.798324469926127	-0.285819006012016	0.713717155537757	5.62581920784128	11.0171457730876	0.0116335222617182	0.366515850747652
comp61180_c0_seq3	-0.324975328181034	2.40058317146855	0.0583671841805216	5.21588323182741	11.0111813057355	0.0116655674183191	0.366515850747652
comp60968_c0_seq6	-0.285343400159208	-1.48408920126151	0.539981918395898	3.64801699892932	11.0017320439508	0.0117165134473314	0.366695204648912
comp61454_c0_seq1	0.932815802627236	0.655589200813963	-1.64190098121966	4.1395602783654	10.9594956446926	0.0119469263499759	0.371202171660497
comp35928_c0_seq1	-1.20415285387323	0.356078316335896	0.424071683700491	6.08069464798054	10.9585555303148	0.0119521054531692	0.371202171660497
comp54840_c0_seq1	0.199710294871923	2.24907634582246	-1.93505933574577	3.95238998877551	10.94524957037	0.0120256459041803	0.372060632440022
comp67582_c0_seq1	-0.208035980550066	-0.696833842216238	0.766869829343848	5.99341157535566	10.924979014917	0.0121385368167373	0.374125397096854
comp50681_c0_seq1	-1.94945949531635	0.495100994333284	1.7992066583338	5.81184981293032	10.8953266909038	0.0123055604186625	0.377790129285042
comp48589_c1_seq1	-0.211252159178801	-0.758791179044081	0.0757151692163485	5.23558460413434	10.8855498012262	0.01236112591401	0.377790129285042
comp35773_c0_seq1	-0.400362467218959	-0.460893106204361	0.884800148152476	7.97856910087319	10.879215455922	0.0123972581285247	0.377790129285042
comp51140_c0_seq1	-0.675084409453924	-0.0519238073860489	0.295173937283386	7.27591530590536	10.8613010917218	0.0125000091093771	0.379494658579067
comp47297_c0_seq1	2.67941411483086	-1.76544202712641	-2.54059072230247	5.79113375918911	10.8509618496866	0.0125596930801491	0.379883851148091
comp57046_c0_seq1	-0.247434013974783	-0.614972875164745	0.806135941931362	8.48452719780046	10.8350408837866	0.0126521474258115	0.38125764696516
comp54805_c0_seq1	-0.462257679112749	-0.627052128547111	1.08120973589579	4.95132401253219	10.7836974498568	0.0129548945860091	0.387643771458291
comp57545_c0_seq5	2.58988460715982	-1.87307546474477	-2.75345553413427	3.26868319668735	10.7798580751414	0.012977818169778	0.387643771458291
comp21667_c0_seq1	-0.1175104501836	-0.910004327490985	0.171478095858736	6.1994794987405	10.7698115318747	0.0130379918749169	0.387643771458291
comp48624_c1_seq1	-0.498472862719272	-0.478936261764163	0.700484512894611	6.04058718451679	10.7669202305979	0.0130553601786471	0.387643771458291
comp56399_c5_seq1	-0.382915253318968	-0.511645512449677	0.727495010902544	6.73218726009851	10.7495270062346	0.0131603248075393	0.389334280620123
comp57766_c0_seq1	-0.581229221104057	-0.831616460549992	0.729519714243243	4.32190991278109	10.7212352050413	0.0133328386403043	0.392421808335638
comp58092_c0_seq1	-0.474257202370179	-0.833562027500036	1.21325330774167	4.22330653520846	10.7110645734644	0.0133953984433372	0.392421808335638
comp67139_c0_seq1	-0.392471730906918	-0.457750252160406	0.820033011149369	5.90860057472866	10.7087098413134	0.0134099236255825	0.392421808335638
comp48168_c0_seq1	-0.796528440693538	-0.0136174326046556	1.35552523477952	4.3488008961053	10.6714176457339	0.0136420397861364	0.397778325562668
comp61337_c3_seq1	-0.356498003723687	-0.527000359413837	0.752230144704623	6.64072463393439	10.6612987087406	0.0137057022088977	0.39820222976819
comp46112_c0_seq2	-0.855896399765821	-0.894007343048765	1.86531001725403	4.09376461340807	10.6379341891809	0.013853817896575	0.398904046429706
comp51336_c0_seq1	-0.899474457618798	-0.327561475683817	0.841638330948074	7.84886416835885	10.6282498927685	0.0139156710245609	0.398904046429706
comp60823_c0_seq2	-3.18943749126089	-0.982615446527303	4.25175959487602	6.69266506051096	10.6265020063604	0.0139268636234013	0.398904046429706
comp56443_c0_seq1	0.619829863637686	0.273734839129429	-0.29973563526202	7.88730927672137	10.6226927738043	0.0139512867824329	0.398904046429706
comp57025_c0_seq1	-0.494857735007705	-0.48924286175297	0.750801763009957	5.20061871223423	10.6188585439647	0.0139759128036068	0.398904046429706
comp58706_c2_seq1	1.60751021219077	1.49380125680267	-0.608042747168608	8.95613059780378	10.6000702457828	0.0140972040894416	0.400954162628118
comp50106_c0_seq1	-0.20777781869787	-0.750124865675661	0.545583596575937	6.29593971407821	10.569343251415	0.0142978051021137	0.405237790761306
comp59799_c2_seq1	-0.503389386799857	1.3307593588932	-2.29854371699155	3.5382879943383	10.5303483473028	0.0145564337229146	0.409891414942956
comp45831_c0_seq1	-0.351222937491818	-0.495788017610412	0.822027240562766	6.17182045538667	10.529347873915	0.0145631294724366	0.409891414942956
comp50639_c0_seq1	-2.15317650386016	1.0425182023858	0.0817496931738109	4.18807348188342	10.497124019035	0.0147804192756605	0.414567746188595
comp54567_c0_seq1	0.203565557599901	-0.717365206472937	-0.740777350532505	5.56641142977384	10.4696549608375	0.0149681642514239	0.414711280175878
comp57222_c1_seq2	-0.686289852445533	-0.481207419218338	-0.217959987692108	5.51381288254798	10.4695313687859	0.0149690142579116	0.414711280175878
comp51198_c0_seq2	-0.153253746497969	-1.1402927567182	0.839088592254995	4.19237188567512	10.4685063507256	0.014976065668726	0.414711280175878
comp57486_c0_seq4	-0.889587870684714	1.99741398940775	-1.5714665855183	3.92315244353073	10.4664559601222	0.0149901807416151	0.414711280175878
comp57538_c1_seq1	-1.28663139279538	-0.198075031405143	1.44807129682652	3.89750053079113	10.4560590323487	0.0150619559112677	0.415098240740017
comp18672_c0_seq1	-4.12401418823174	-0.853665797693888	4.24283781845956	6.43457600885397	10.4496188313816	0.0151065853711208	0.415098240740017
comp54763_c0_seq1	0.441138962270036	-1.28844826333136	0.272555838305722	4.53361515935868	10.4356408303533	0.0152038987441432	0.416360821689274
comp58259_c1_seq2	-0.576848671029511	-0.751814515454415	0.878129082383858	4.49820458689825	10.4269468260074	0.0152647364189381	0.416619371757279
comp54692_c0_seq1	-0.542240963625991	-0.500129363014159	0.858717432780576	5.24952785169858	10.3992580331557	0.0154600940885948	0.420535311013924
comp61796_c0_seq1	-0.444648122506475	-0.495214553021395	0.926855453208933	9.65733609554209	10.3796437698707	0.0155999687843644	0.421219768735881
comp16054_c0_seq1	-0.392753431969298	-0.547722071361195	0.576072253384682	6.12452741734643	10.3766070885253	0.0156217352279266	0.421219768735881
comp58459_c0_seq1	-4.03433218334778	4.40706098471188	0.201482387325671	5.09934188912182	10.3739022024587	0.0156411485800025	0.421219768735881
comp58632_c1_seq2	-0.319807965207418	-0.740364062378147	0.535609991129638	5.55654973958364	10.3134299341044	0.0160814176872866	0.431642290639554
comp59514_c1_seq1	-0.450345400606265	-0.575779461656869	0.771119592577168	5.24981004051548	10.2905655282834	0.0162510396993652	0.434755537303809
comp50459_c0_seq2	3.38262010078091	-2.54689863813249	-0.499269232277028	7.29335664799287	10.2741810554699	0.016373670961225	0.435770170207712
comp28371_c0_seq1	-0.547866454190806	-0.312795835969578	0.604074331746258	6.14753008833984	10.2696981264648	0.0164073822135483	0.435770170207712
comp59142_c0_seq3	-1.0829007110291	-0.248402429140574	1.62441537818592	3.74819570571716	10.26401151773	0.0164502432868937	0.435770170207712
comp58703_c0_seq3	3.08927610129465	-0.0866068392898409	-3.60860953075106	3.97538932060581	10.2565828237907	0.0165064007496927	0.435833499925112
comp58565_c3_seq3	-0.103147263312339	-1.04109197185054	0.142969253913457	4.15586767964737	10.2337438137177	0.0166802367470722	0.438344796268932
comp60468_c1_seq6	0.0892020877212567	-1.55760055991895	-0.0703098780888211	4.48348281265719	10.2299006809243	0.0167096646986307	0.438344796268932
comp35808_c0_seq1	-0.44093838788599	-0.396428975639852	0.677934874395805	6.05264707108588	10.2171520567644	0.0168076506435585	0.438428432942943
comp51150_c0_seq1	-1.6046865730601	-0.0556944318473893	1.09614771047179	3.95905109356166	10.2086339468514	0.016873435573996	0.438428432942943
comp59769_c8_seq3	-0.5564725172155	-0.363387387056374	0.686115236587721	5.48722037124848	10.2084170926622	0.016875113629188	0.438428432942943
comp36265_c0_seq2	0.560141437760324	0.513327119068098	0.478389084891651	3.64476711604409	10.1767230999687	0.0171221403918918	0.44250617135623
comp13800_c0_seq1	-0.431210970846428	-0.67906026967257	0.692526361366195	4.9698545971962	10.1684947215229	0.0171868526839831	0.44250617135623
comp58888_c7_seq1	-0.627691440824337	-0.336520823973632	0.992568348187998	4.76326686840092	10.1673549139812	0.0171958356744649	0.44250617135623
comp60601_c3_seq2	-1.43180885616262	0.529519500533414	1.33534738453979	4.51348600945002	10.1427635513255	0.0173907720860056	0.446106324459372
comp54302_c3_seq1	-0.959474939763105	2.04842823847477	-1.76624940355752	7.98889538508135	10.1160850201926	0.0176047112913194	0.447549982484412
comp58886_c0_seq1	0.786625072435286	-0.44026919703499	-0.308834071142025	6.35176645374818	10.1136362995953	0.0176244771273774	0.447549982484412
comp61013_c1_seq2	2.4101724647485	1.55577489815549	-7.43516275275768	3.72708963336216	10.1084798799731	0.0176661706269036	0.447549982484412
comp57075_c0_seq1	0.662061357693511	1.58611735373628	-1.24968574764656	8.40993721188908	10.1082663050679	0.0176678996292884	0.447549982484412
comp57190_c1_seq1	-0.547498716183101	-0.259453503322549	0.398514020262012	5.41912879872358	10.0846822202243	0.0178598524194587	0.451003002218479
comp60071_c0_seq1	-1.90114873539286	0.652338477704669	1.95866208222901	7.01473435272858	10.065553971834	0.0180170433752918	0.453559483230172
comp59441_c0_seq2	-5.24671069697563	4.50528501923389	0.86086768802262	3.43871166125564	10.0516871291735	0.0181318470671465	0.455036384911113
comp45517_c0_seq2	-0.653111271891463	1.00767311186604	-2.06156955143358	6.47661775910195	10.0443868702794	0.018192574597528	0.455151264467783
comp55254_c3_seq1	0.389214931547352	-0.656299390471903	-0.73805874557687	6.34635201495005	10.0233211947483	0.0183689334295688	0.45814945963103
comp57809_c1_seq1	-1.38437737058849	1.25603633045857	-1.17033086982414	3.62428929159075	10.0073074424023	0.0185041215440455	0.459971532787107
comp59119_c5_seq1	-0.657029031919912	-0.413544645146279	0.11891679603666	4.3617977598825	10.0012543141856	0.0185554763411527	0.459971532787107
comp58754_c3_seq1	1.83974057474869	-1.44405329006642	0.0403202462114157	5.47296854471362	9.9733437165064	0.0187940879593861	0.463023592825919
comp51108_c0_seq2	-0.757847678504855	-0.394377997808001	0.860021933072295	4.305698764068	9.96908414332803	0.0188307679011538	0.463023592825919
comp56655_c0_seq1	0.683138036500558	0.166174905690995	-0.966300368259145	6.42807153742531	9.96685850788427	0.0188499612179316	0.463023592825919
comp35961_c0_seq1	0.992686409888005	0.762507458341711	-0.364452468537932	3.29383185881634	9.95032468911505	0.0189931478540663	0.465131288534929
comp57755_c0_seq1	-0.33920951575149	-0.897388290846493	1.10937336671168	5.56082261797855	9.93439444698759	0.0191321181979178	0.467123343711811
comp60186_c3_seq1	-0.628038127210033	-0.954355876271522	1.25449835299027	4.73812789885975	9.92057144484358	0.0192535149775889	0.468675652877884
comp53943_c0_seq5	0.829975161897037	0.236311853241426	-1.70288807319653	4.90190971656081	9.90566516445259	0.0193852735860984	0.470470142781179
comp58371_c0_seq1	-1.70576457167851	0.342452839050218	1.52411619913708	4.19175153322408	9.88900048143608	0.0195336239735111	0.472655390833675
comp35563_c0_seq1	-1.79185635083686	2.30537463635883	-1.19934885412677	4.15274202259469	9.87401817515543	0.0196679495434069	0.474489282734692
comp56273_c0_seq2	0.636070150753894	0.0491702785495066	0.079458691647885	5.39853249322047	9.85216190997286	0.0198655333857483	0.476617492928223
comp60269_c6_seq2	0.360996119222689	0.724517443263371	0.315033716646498	3.32861159394351	9.85125634790694	0.0198737617332519	0.476617492928223
comp57379_c3_seq3	2.23191082841165	-1.37766556099978	-0.81787870993655	4.23024744115352	9.83839260589981	0.0199910097463742	0.478015118006222
comp58854_c0_seq1	-0.810166279459362	0.136589771658563	-0.0809186792000169	4.85181946202411	9.81786457721273	0.0201795235768813	0.480507145897253
comp35387_c0_seq2	-0.655327342128507	-0.971882036114809	1.0943194453645	3.93293085311958	9.81415401117248	0.0202137844499091	0.480507145897253
comp59713_c0_seq3	-1.57880878696074	-0.400341710395813	2.01724012037373	3.48682893082076	9.78995978697832	0.0204385826579905	0.48112793163972
comp54616_c0_seq2	-1.07059735253079	-0.361853539146668	1.59571270506043	3.69213656263272	9.78109092616248	0.0205216003060531	0.48112793163972
comp59607_c2_seq1	0.336871537999151	0.414246833449407	-0.307494643126374	6.22752155786469	9.78015790272888	0.0205303531725613	0.48112793163972
comp56253_c1_seq1	-0.37355814762182	-0.524901440563132	0.500238212778137	5.5832898424864	9.77997417202741	0.0205320772165253	0.48112793163972
comp51012_c0_seq3	-0.433271954550266	-0.571206475844635	0.619432622413876	5.79370248497324	9.77579909690559	0.0205712925412614	0.48112793163972
comp50746_c0_seq1	-0.321804825574085	-0.750083088422664	0.669625180933789	6.06709099606767	9.77316978490265	0.020596026681345	0.48112793163972
comp55246_c1_seq1	-0.487344313003211	-0.929288265948431	1.1963687175622	3.63899956401635	9.76260575622056	0.0206956980644681	0.482067035949938
comp55339_c0_seq2	-3.49419541572075	1.20197784837138	2.10748612868488	3.83805157318527	9.7523335318523	0.0207930704768406	0.482356527559483
comp51302_c0_seq2	-0.553801231440702	-0.616229114295007	0.306692088528971	5.2915831917095	9.74875070595517	0.0208271384956599	0.482356527559483
comp45940_c0_seq1	-0.414310489065772	-0.425255518192707	0.85358111659437	9.47909449773521	9.73325842090471	0.0209750820351393	0.48414595227498
comp35873_c0_seq1	-1.7734018012843	2.46595427413781	-0.722612528563256	5.85964976459034	9.72519069816516	0.0210525328703071	0.48414595227498
comp56968_c0_seq1	-0.335488044693075	-0.467773830226705	0.691127452008724	6.03868053460647	9.72196455405784	0.0210835826737069	0.48414595227498
comp60932_c3_seq3	1.70833766235274	0.429787126552888	-2.35663726042043	4.0840673112082	9.70743659857089	0.0212239640828	0.485992804675641
comp54417_c1_seq1	-0.594116382044806	-0.260697078397015	0.659474773603429	5.9742506914327	9.69903317645065	0.0213055836116989	0.486487495088538
comp47894_c0_seq3	-0.648465321945376	-0.261502311908433	0.424174188564766	5.0940043167701	9.65205625118622	0.0217675627236841	0.495640065837593
comp35907_c0_seq1	-1.18393797701736	0.474400500468963	-0.22614999963531	6.04041218356891	9.63932006792942	0.0218944978959309	0.497133893401725
comp56981_c0_seq1	-0.385857293976174	-0.495555146801667	0.688627234201501	5.82919695967568	9.62584146481573	0.0220296237918671	0.49880483367842
comp61028_c0_seq2	-0.528295332788881	-0.777108186222812	0.364809104705143	4.93454967700126	9.608245634111	0.0222072582654714	0.500957674827216
comp57049_c0_seq1	1.84599930904616	-0.835442539566916	-1.00850949555648	5.96678435479729	9.60419931361644	0.022248305321712	0.500957674827216
comp35669_c0_seq2	-0.576964651712678	-1.0802505626312	1.2746109884117	5.59680429311693	9.59409088040515	0.0223511738857717	0.501879821379682
comp59767_c0_seq3	1.39902891105015	-0.450361189431837	-2.94550485835503	3.90407070212431	9.58200511791105	0.0224747776131774	0.502318960722074
comp55710_c0_seq2	-2.07108509097282	1.7473057305391	-0.940826403333392	4.00557707505718	9.58006631800954	0.0224946684853335	0.502318960722074
comp59031_c1_seq1	-0.358926856601571	-0.377339425412842	0.849533222322961	6.32909254887533	9.5534050394596	0.0227699551514914	0.504731401310795
comp50787_c0_seq1	-0.519238184245386	-0.185912672050004	0.456067494131266	6.43426293291764	9.55320291591306	0.0227720547205968	0.504731401310795
comp46393_c0_seq1	-0.71117492578313	-0.638851221074439	0.637980960766143	3.98219366258227	9.54739975189341	0.0228324164928827	0.504731401310795
comp56781_c0_seq1	-0.577557390425606	-0.143692123761491	0.812085853715534	6.3081610529568	9.54554257434327	0.0228517671207824	0.504731401310795
comp61500_c1_seq13	2.15038059383388	-0.635401779170554	-0.418797062653113	3.71457798664938	9.53108368502294	0.0230029710735263	0.506690444353272
comp54359_c2_seq1	0.581555428519555	0.37221454149674	-0.7614541261056	5.45157795547628	9.5167645844207	0.0231536805785392	0.508628007505796
comp58706_c0_seq1	2.81634402836461	0.824154359668206	-3.36020294799831	3.98470090260578	9.48677933837358	0.0234724227926091	0.5142363760997
comp61299_c5_seq6	2.99290591948456	-3.06194476218845	-0.444663482943245	3.50229267490784	9.46691826483481	0.0236859113384088	0.517514817544856
comp35626_c0_seq1	-1.44361796168841	0.132128483008208	1.36493504499747	4.52318311511752	9.45697459737308	0.0237935111935429	0.51846828423349
comp53479_c0_seq1	-1.30393785253475	0.695984150773063	-0.0813042331127759	4.12955016529664	9.43892696774892	0.0239900298320627	0.521349012918768
comp58530_c1_seq6	-0.50585035651269	-0.524327641156386	1.19410459425472	4.92325252350978	9.43049078875346	0.0240824356576714	0.52195781668739
comp50899_c1_seq4	-1.00880676184155	0.0826411121045749	1.16232178124165	6.17895209939511	9.41230790323157	0.0242827909709267	0.52353315232554
comp50926_c0_seq1	2.35709576709768	1.87443220291989	-5.86201430521391	8.08716494670574	9.41217229944762	0.0242842912995809	0.52353315232554
comp66045_c0_seq1	0.239104028877588	2.87197951309521	0.122670897416336	6.25415370263827	9.3831054849714	0.0246079956152968	0.527782826997776
comp58483_c3_seq1	-0.531858038546108	-0.326786346407615	0.521368348361339	5.05833750373568	9.38278087690161	0.0246116344195854	0.527782826997776
comp54544_c9_seq1	-0.408332303060357	-0.322580280023027	0.700574931041266	6.669315671738	9.36809063689868	0.0247768631012455	0.529924148545373
comp54569_c0_seq1	-0.670476545912745	-0.441299470788861	0.411830229883226	5.03175266868258	9.35763318104602	0.0248951457842788	0.53105276770359
comp58895_c0_seq2	-0.605557992364728	-0.405953524041575	1.04202076013806	4.87556035002575	9.3456515039156	0.0250313494489449	0.532556741819285
comp52237_c0_seq1	-0.428782047748515	-0.460849628037473	0.676296598946821	5.82581944144565	9.33098810201517	0.0251990326469729	0.533492013202837
comp61191_c0_seq8	-0.0428276443227754	-1.12458250392753	1.06573293687108	7.30028755348977	9.33029914844071	0.0252069382009236	0.533492013202837
comp35650_c0_seq2	-0.690921122598377	-0.301820389161047	0.460111947124602	5.2706866059829	9.32288017228413	0.0252922231621752	0.533903023314042
comp60599_c1_seq10	-0.968670319223645	0.190536713879297	0.429529644957807	4.53411974242347	9.30988101027397	0.0254423378832811	0.535676859433445
comp53988_c0_seq1	-0.46845685930347	-0.218378173300139	0.617652919160659	8.95191072531519	9.2979550314532	0.0255808275616057	0.535705057199454
comp57060_c0_seq2	1.91203815311613	-0.980162843767749	-0.0788515515938448	3.64087823766017	9.29306383668768	0.0256378397192395	0.535705057199454
comp60109_c3_seq9	1.04261271118278	-1.36588836473644	-1.08083081525081	3.6385680669847	9.29271251240908	0.0256419395748073	0.535705057199454
comp57916_c0_seq1	-0.317495461898857	-0.622800871737143	0.517426176966087	6.59863446241708	9.28422605704253	0.0257411696329801	0.536395683920146
comp56907_c0_seq4	-0.483139869056955	-0.309001931631975	0.467628106927096	7.99299435622422	9.27355213221362	0.0258665118667236	0.536602878340772
comp59480_c1_seq9	-1.31384800406037	-0.979452451786259	0.955981044706982	3.55489388073535	9.27174628609514	0.0258877767273385	0.536602878340772
comp59483_c0_seq2	-0.465831867331442	-1.09284992262188	1.34884935574155	3.65161676214568	9.26344964050121	0.025985694857125	0.536602878340772
comp60451_c1_seq1	-0.692750314195089	-0.518343746102568	1.01746328634151	4.05450997640979	9.26089605235629	0.0260159056486459	0.536602878340772
comp55808_c1_seq1	-0.78721056705361	-0.169457796237044	0.871576368939422	5.30034226315943	9.25383699230547	0.0260995986701174	0.536962809187746
comp61200_c0_seq5	2.51907686022419	2.04275396100343	-5.6655056809192	3.11118960338497	9.23652491955931	0.0263059714205118	0.538733523622036
comp57589_c0_seq1	-0.630350085392218	-0.423796981263229	0.822832557761945	4.61502803893222	9.22505157703161	0.0264436225181832	0.538733523622036
comp93720_c0_seq1	0.341644187619312	0.845988747931405	-0.688024703400415	4.69202420117696	9.21719149620688	0.0265383308236476	0.538733523622036
comp15977_c0_seq1	-0.243566087617624	-0.613004570156908	0.432190775468206	6.27531454036746	9.21018575287897	0.0266230251193178	0.538733523622036
comp60279_c1_seq1	-0.9239518664133	0.0600040596537534	0.892018724124957	4.78756965501286	9.20591533368816	0.0266747812397516	0.538733523622036
comp57597_c0_seq1	-1.0209197490233	2.16823916609443	1.97057582625046	3.79780300506929	9.20353627385739	0.0267036574413894	0.538733523622036
comp58428_c1_seq1	-0.350996724764415	-0.330714045752944	0.37421522843682	7.09404316334287	9.2016560227644	0.0267265009466936	0.538733523622036
comp56892_c4_seq1	-0.432232652540397	-0.357093643758459	0.840636256344392	7.23931551982888	9.19843648528942	0.0267656601575524	0.538733523622036
comp59892_c2_seq8	-1.14872760631099	0.346430526416185	0.138316267006604	3.88764299023419	9.18885048724157	0.0268825878110428	0.538733523622036
comp60268_c2_seq5	-0.712517454812382	-0.785723892950022	1.08866242704169	3.93993080136315	9.18636569479926	0.0269129783000057	0.538733523622036
comp35800_c0_seq1	-0.370447611622267	-0.344757751302317	0.559013354121875	7.95745406960485	9.18605849639408	0.0269167378567634	0.538733523622036
comp59599_c1_seq4	-0.381171694526012	-0.538064831877822	0.65035872831607	5.37213800061503	9.18062292975303	0.0269833446068137	0.538736431977418
comp60670_c2_seq2	0.234654776097476	-0.907076264825694	-0.435963981241732	4.46152852987008	9.1706144945239	0.0271064094462988	0.539863771429233
comp60243_c2_seq9	-0.627795756436671	-0.921942932053774	0.565203775032515	4.9280634390936	9.14906333112421	0.0273732750329451	0.543842567198659
comp50311_c0_seq1	0.283663749751298	2.34692442210632	-0.933850740539174	11.370396293385	9.1423877288502	0.0274564592036629	0.544161511747902
comp60483_c12_seq1	-0.243843388116978	-0.404576268868939	0.699890844344559	10.1400250595126	9.13623907736154	0.0275332961630257	0.544353411457283
comp57840_c0_seq1	-0.509968006166202	-0.171951567423306	0.653610145410052	8.0577189106319	9.12525624009846	0.0276710683468181	0.545746180095639
comp60386_c4_seq2	2.69708712782468	-2.84729320240683	0.197441900377059	6.0064963045788	9.11315877923959	0.0278236044330619	0.545830661334498
comp58351_c0_seq2	-2.27345325180134	2.28629402777672	-0.667770233103946	5.8112713026229	9.11183058048614	0.0278404017031814	0.545830661334498
comp58258_c0_seq1	-0.615423114685689	-0.322203303695017	0.663543459674414	4.91298689535608	9.1089108319191	0.0278773616817767	0.545830661334498
comp59326_c0_seq11	1.08642084646154	1.60832307322656	-1.48251360687556	3.99314345539638	9.10065703117194	0.0279821035690313	0.546561280796548
comp56495_c5_seq3	0.998084132944726	0.935348255149391	-2.06336750069448	3.98423079674737	9.08933053988173	0.0281264660387437	0.548060417572251
comp49998_c0_seq1	-0.72828948929009	-0.367541561763782	0.942326514387293	4.55828960636806	9.065591450453	0.0284314048232723	0.55168986807805
comp56179_c1_seq2	5.33904540514953	-3.56701771444161	-3.64562004097679	3.74517306871112	9.05801881126191	0.0285293580860489	0.55168986807805
comp57991_c0_seq2	-0.507167781470318	-0.339558726109673	0.999419201232717	6.21355362501777	9.05450788021083	0.0285748845931865	0.55168986807805
comp54033_c1_seq1	-0.196891663734209	-0.577984574010507	-0.0323992849641253	5.14871823049572	9.05373106233485	0.0285849672579301	0.55168986807805
comp59624_c0_seq9	0.168122001820631	-0.97806416290128	1.64596465124306	5.98557476241179	9.01979993068129	0.0290287906757969	0.558924886503585
comp56582_c0_seq2	-0.122741355588024	0.884661467730434	0.210187553118535	5.50508269576688	9.01218367364032	0.0291293357662653	0.55938435833032
comp56446_c0_seq1	-0.214393798052355	-0.463305734537124	0.79471787379824	7.47868297651911	9.0075501399847	0.0291906715486954	0.55938435833032
comp59902_c0_seq1	-0.409655779710263	1.48724319208962	2.40250573865017	3.27871754875626	8.99822223344965	0.0293145322506285	0.560433015149988
comp61335_c2_seq1	-0.613182728771836	-0.437144832135172	0.72068364508296	5.0051593028718	8.97285066521118	0.0296540380228762	0.564645767662674
comp17294_c0_seq1	-0.500028448072464	-0.436451015194095	0.6249794676706	5.41652958626646	8.97132464537975	0.0296745805053652	0.564645767662674
comp59278_c3_seq1	-0.445728619706122	-0.34271136228942	0.449776687603609	5.26663021274239	8.96481884022227	0.0297623146741831	0.564645767662674
comp48868_c0_seq1	-0.86812555678183	-0.995225125314317	1.14417690908146	3.8713081135743	8.95389072980074	0.0299102577856965	0.564645767662674
comp57887_c0_seq1	-1.49465538524649	0.349627779112992	-0.265082819566952	3.51043998634441	8.95189275790187	0.0299373837621937	0.564645767662674
comp35644_c0_seq1	-0.655861595949999	-0.65383096879967	0.96819343781344	7.04741979133463	8.94669219687323	0.0300081034829969	0.564645767662674
comp54616_c0_seq4	-0.598778488153339	-1.29632605271874	2.05200763703937	3.9667786349687	8.94563551659345	0.030022492704492	0.564645767662674
comp35801_c0_seq1	-0.345984104065216	-0.50642697332851	0.801276323080085	7.53423560767755	8.93797075300214	0.0301270691087973	0.565300977305349
comp56740_c4_seq2	-1.17938128945126	-0.0345981615512416	0.537943370103829	4.90742992549392	8.9189869596726	0.0303876175597134	0.567987696988613
comp56046_c0_seq2	-1.3675952433703	-0.594801721334929	1.5567807188462	3.69825766134095	8.91733496745542	0.030410394830133	0.567987696988613
comp54435_c0_seq1	-0.572969113545922	-0.376908069475693	0.647070402973557	4.87566800214873	8.90644044396922	0.0305610249219316	0.568878515219276
comp15392_c0_seq1	-0.633883810472249	0.165492898918341	0.563956597791765	7.57042931163679	8.90262099152468	0.0306140062040898	0.568878515219276
comp57885_c0_seq2	-0.667857777825606	0.886132708969171	-0.499845430416699	5.22987413129907	8.89557931637902	0.0307119200759878	0.568878515219276
comp61044_c6_seq25	-1.71580970218703	2.07629732170085	1.37198652481314	4.03949232590242	8.89058844975252	0.0307815031613107	0.568878515219276
comp45275_c0_seq2	1.1364648133698	1.68944360368682	-2.53027363528364	10.2948447458996	8.88862003206229	0.0308089894129364	0.568878515219276
comp59626_c4_seq17	-0.482174062640983	-1.04993459593421	0.982045710935626	5.7744293468838	8.87658343747874	0.0309775871861082	0.570691640296803
comp35085_c0_seq1	1.50703070774309	-0.649374876549265	-0.616767285139705	4.49190357561744	8.86613153806128	0.0311247201224185	0.572101998440644
comp57729_c2_seq1	-0.625401547209135	-0.357372680663906	0.820348777229635	4.78579191423	8.85729992690083	0.031249576882166	0.573058530260535
comp57291_c0_seq1	-0.399078789744887	-0.662333260305176	0.77595084514582	4.8830705242621	8.85246411421024	0.0313181506174953	0.573058530260535
comp75918_c0_seq1	-0.354031492496352	-0.404677313308933	0.570886151882008	5.26581572202762	8.84655773383843	0.0314021051895158	0.573300596095079
comp63339_c0_seq1	-0.422684088313637	-0.486106045992332	0.754787939449862	7.02073123755393	8.82928341281225	0.0316489119536883	0.57650804561033
comp57439_c2_seq1	-0.558265020481627	-0.59102357471287	0.986625517259588	4.36006043195935	8.79123080212961	0.0321993022534022	0.585218708668337
comp13821_c0_seq1	-0.705828631386666	-0.364642792148834	0.909312621158597	5.03124965868533	8.78521579923175	0.0322871555636697	0.58550264653044
comp44770_c2_seq1	-0.158043050887758	-0.899058709376315	-0.631278285226331	6.79985833383968	8.76289795921812	0.0326151767656416	0.586342919522422
comp51304_c1_seq1	-2.34220040385943	2.33291983060196	0.25832161079639	4.64364368237644	8.76157277920597	0.0326347560661027	0.586342919522422
comp57301_c3_seq3	-1.50049803637311	2.52996507682123	-0.820269540193295	4.93719327059479	8.75958186967921	0.0326641930135585	0.586342919522422
comp35664_c0_seq1	-0.0640117097470453	0.862547756021077	-0.605502634826362	6.39278628781815	8.75537146769198	0.0327265322224803	0.586342919522422
comp60024_c0_seq1	-0.410859122085575	-0.622101995327688	0.472193368442054	4.14535752521222	8.75503946466065	0.0327314528056352	0.586342919522422
comp58075_c1_seq2	-0.167056300873185	-0.587344793961155	2.16787941258478	3.78560959866534	8.74909758236536	0.0328196392949065	0.586342919522422
comp58882_c0_seq2	-0.479981836974509	-0.490220058715105	0.943554748464133	5.35267155492422	8.74773916300409	0.032839832897012	0.586342919522422
comp60519_c7_seq9	-0.147690842721257	-0.95284551109792	0.480541890910347	4.4967615769689	8.74276452254109	0.0329138872684358	0.586373560874594
comp61063_c0_seq1	-0.599322061207554	-0.112839494870383	0.889089086898773	8.12056860782283	8.72547643481712	0.0331725164188873	0.5889485844963
comp61056_c10_seq2	-0.964385049080318	-0.430954045606455	1.56142556840604	4.01338790989848	8.72126014454085	0.0332358927914042	0.5889485844963
comp53926_c0_seq1	-0.528058393919014	-0.487331385698152	0.774054437423777	4.86067451987702	8.7175870023777	0.0332912014295995	0.5889485844963
comp54939_c0_seq1	-0.363248945846182	-0.544845554627928	0.629678876772044	6.02739925717333	8.71192670999165	0.0333766079978291	0.5889485844963
comp56941_c3_seq1	-0.908927226466277	-0.477270759616592	0.77644548328287	3.78772705863206	8.70790303785887	0.0334374503054967	0.5889485844963
comp58151_c0_seq2	-1.05937826266181	1.71900703534894	2.03818071144093	3.23696286675952	8.70414579058572	0.0334943618866018	0.5889485844963
comp57054_c0_seq1	-0.0788333061757045	-0.908209208603079	0.181140213847117	5.77785355268729	8.69191555196238	0.0336802718279983	0.590680299958077
comp60840_c2_seq1	-0.215952000453702	-0.78943105269457	0.723097160687506	5.31695822880015	8.68809289658028	0.0337385860943239	0.590680299958077
comp36074_c0_seq2	1.2789149878501	-0.659139533230468	-1.57554818547718	3.92895495351674	8.66832669488397	0.0340416961777578	0.591130669762111
comp67354_c0_seq1	0.79574901369897	0.0230632707643198	-1.19509098800486	6.11723357526687	8.66790712082148	0.0340481590178211	0.591130669762111
comp57911_c0_seq1	-0.354339044214951	-0.390680027007756	0.55787965385885	6.14454979318154	8.6644339960661	0.0341017028043193	0.591130669762111
comp59448_c2_seq4	-2.63790622332627	6.72291355521425	-0.655358658030459	4.76072298664795	8.66275403851587	0.0341276315729378	0.591130669762111
comp58372_c0_seq2	-0.452500541941221	-0.69245234825232	0.810471215227761	5.87935467625477	8.66266957013436	0.0341289357819724	0.591130669762111
comp54871_c0_seq4	2.78967832761085	-0.0276016881076081	-1.43229695766607	3.52722052837082	8.65794189491045	0.0342020097840023	0.591133243729473
comp50285_c2_seq1	-0.212645024035935	-0.65878227121309	0.715836174646707	5.15984259646203	8.63025225756866	0.0346330799237299	0.596348713123806
comp61361_c0_seq1	-0.239299182809788	-1.17292446098004	0.0632280172332244	4.35237750072418	8.62911447381622	0.0346509059809169	0.596348713123806
comp56337_c0_seq1	-1.78246084416738	1.15562812116857	-0.344352812691649	5.01013556192629	8.59924965991004	0.0351220287315123	0.601748196379559
comp59616_c8_seq6	2.6513040238964	-1.92263736384192	-0.418549711185699	5.1534585266123	8.59090059187051	0.0352548526514031	0.601748196379559
comp54673_c1_seq1	-0.672882005875805	-0.498462996776256	0.929259846666357	4.42041454510941	8.57977263570902	0.0354326488206385	0.601748196379559
comp45275_c0_seq1	-0.490529361705099	4.69648586673606	-1.97117169011914	4.96148459773596	8.57885587852077	0.0354473352513438	0.601748196379559
comp60818_c5_seq4	-0.579515172226233	-0.688223954445827	1.0188262656764	4.41834489181056	8.57820057255354	0.0354578368845778	0.601748196379559
comp51295_c0_seq1	-0.795590249975683	-0.279459208178164	0.95978805758094	4.95308826711619	8.57120863295722	0.0355700759488805	0.601748196379559
comp60499_c0_seq2	-0.86599875687036	-0.400982115625282	0.802234100045037	3.83622545868047	8.56881142509195	0.0356086373150333	0.601748196379559
comp59659_c1_seq4	-1.03464529006822	-0.230540889576252	1.07924466269135	4.42505051713555	8.56812921020636	0.0356196188542876	0.601748196379559
comp58350_c0_seq2	-0.722887631802476	-0.309697863548594	0.677418064218204	4.29200442360974	8.56731324260035	0.035632757742683	0.601748196379559
comp60252_c0_seq1	-1.64314203835688	0.697343589169164	1.30793594329078	3.67820177491355	8.55770792678667	0.0357877810650672	0.601872828262625
comp60186_c3_seq3	1.94488648091477	-1.29479740385118	-0.655302856690597	3.52599595240464	8.55715216339141	0.0357967708512167	0.601872828262625
comp50904_c0_seq1	-0.549845829612547	-0.210411829046783	0.506416272266966	7.23653338976969	8.55306883204394	0.0358628887306746	0.601872828262625
comp50657_c0_seq2	3.25985539827453	-2.53722988194038	-0.77692574439941	5.74628009451259	8.53562899827951	0.036146622571179	0.604148292900878
comp58553_c1_seq2	-0.237394632640968	1.638401136267	1.44514204509335	3.94319867460116	8.53462468032194	0.0361630287349607	0.604148292900878
comp36684_c0_seq1	-0.721688524123612	-0.164805222635505	0.868530504626416	4.77649327464375	8.53101431544322	0.0362220664137462	0.604148292900878
comp54886_c0_seq1	-0.400573129160376	-0.687070304899452	0.387365875901158	5.0225026734049	8.52642338721258	0.0362972745406883	0.604159563504762
comp58960_c1_seq3	-0.352059439893235	-0.530780907614018	0.732236805225299	5.52763787899469	8.5113658653613	0.0365450176008498	0.606003630329038
comp57036_c1_seq2	-0.7890480483645	0.388951350001152	-1.09580994803997	3.28966410890813	8.51060475966815	0.0365575839169627	0.606003630329038
comp56210_c0_seq1	-0.482200919076829	-0.13308479293628	0.993121149292684	5.26196591113194	8.50085886121284	0.0367188681518194	0.607434990282956
comp60342_c0_seq1	-0.860402890035075	-0.177461897266815	0.314898417790193	3.85669138434254	8.47859295953646	0.037089957349988	0.612324224600821
comp56307_c0_seq1	-0.656763285752845	-0.275006147812418	0.817268156766308	4.81548139213975	8.45605630685976	0.0374692881643539	0.614253903643745
comp60107_c5_seq1	1.90402305205543	-1.5807831585177	-2.86104392152841	3.80014095753584	8.45441826021551	0.0374970065409831	0.614253903643745
comp58318_c0_seq1	-0.657068337408356	-0.195245653639821	0.799474362001311	5.35118347234971	8.45312133851744	0.0375189667388549	0.614253903643745
comp47092_c0_seq1	-0.438329244836491	-0.352727391548273	0.603608457036541	5.55647642168448	8.45106274963276	0.0375538497000614	0.614253903643745
comp61292_c1_seq6	-0.418233929287866	-0.817038365515543	0.973854591075298	4.47686466454363	8.44918292859969	0.0375857310889832	0.614253903643745
comp43703_c0_seq1	-0.491361811429551	-0.454929539511234	0.411537562208099	5.760116466755	8.44186885279088	0.0377100280205918	0.614748335189404
comp47894_c0_seq1	-0.577104384048137	0.0466734230323428	-0.0395102316611645	6.11710684150711	8.43240960890914	0.0378713757634081	0.614748335189404
comp43346_c0_seq3	1.4007229073753	-0.224811407426378	0.294213813168645	3.25656777011787	8.43205170404087	0.0378774938171672	0.614748335189404
comp46235_c0_seq1	-0.697699875471159	-0.343436112207283	0.65862951763742	4.79693224746146	8.42112383805157	0.0380647608890987	0.614748335189404
comp43442_c0_seq1	-0.556846404177262	-0.167135032826982	0.43232609809851	7.18501268589484	8.41812534847275	0.0381163028282367	0.614748335189404
comp60080_c2_seq26	-0.615482430165558	-0.802735001723252	0.926479937394579	4.00203710339226	8.39689076472325	0.0384832654348705	0.614748335189404
comp54931_c0_seq2	1.23910411104102	-0.513103417944258	-0.549638294858694	5.90928007851063	8.39657959361838	0.0384886684561637	0.614748335189404
comp57375_c1_seq1	-0.481346514361562	-0.640091802227848	0.895437940584525	4.0993478568559	8.39097904857682	0.0385860402607951	0.614748335189404
comp60881_c3_seq1	-0.387198921415742	-0.459985113128867	0.935744745105326	5.23216619409302	8.3868316576491	0.0386583022799556	0.614748335189404
comp50092_c0_seq1	-0.867408350006367	-0.2976194749419	1.17368952633132	4.22270667533326	8.38256161376777	0.0387328393645484	0.614748335189404
comp57777_c0_seq2	-0.913625704501036	-0.387642505074078	0.932862618921894	3.68800477517305	8.38165328176034	0.0387487131239246	0.614748335189404
comp35586_c0_seq1	0.282932946907273	-1.16608099853134	0.60355423308725	4.33053336243547	8.37589510168217	0.0388494893209415	0.614748335189404
comp59196_c0_seq2	0.158513736603759	-0.896096757021408	0.934889073646741	5.03223629807652	8.37425408073744	0.0388782562962522	0.614748335189404
comp57666_c7_seq4	0.530609129190043	1.2601482706303	-0.510571510533668	3.1793549714813	8.37171859134873	0.0389227441234033	0.614748335189404
comp56219_c0_seq1	-0.429195840693008	-0.708079090998653	0.624858537026186	4.66707986666166	8.36835489714947	0.038981840371179	0.614748335189404
comp47109_c0_seq2	-0.512021530536178	-0.61248539502867	0.783037950953401	5.22522266058489	8.36758262394992	0.0389954206825574	0.614748335189404
comp57944_c1_seq9	-0.277465597763567	-0.632726879543186	0.831165448933924	4.9964464360968	8.36663084721869	0.0390121638902359	0.614748335189404
comp57078_c0_seq1	-0.762623309266322	-0.625303806318937	1.14476963788853	10.6838385246754	8.35384768988379	0.0392377203214737	0.614748335189404
comp35800_c0_seq2	-0.0643085324041095	-0.613647259651302	-0.161849125909431	6.17736407611134	8.35147727710237	0.0392796854848731	0.614748335189404
comp56586_c1_seq1	-1.70844005796097	2.02375264197944	-0.869406937793063	6.54330723680323	8.35071952233501	0.0392931098133168	0.614748335189404
comp58842_c3_seq1	-0.814699896763453	0.330704258725929	0.642465026583979	6.26521450735823	8.34906232417025	0.0393224842227285	0.614748335189404
comp55770_c0_seq1	-0.543810842878946	-0.510250971752937	0.845604502829551	4.44054196854877	8.33339520565939	0.0396012504941351	0.614748335189404
comp58108_c1_seq2	-0.755244396295316	-0.395326763927505	1.03038826507207	4.73794282851298	8.33219693634351	0.0396226506141836	0.614748335189404
comp60524_c1_seq1	-0.769847956746674	-0.323167929224829	0.425251186293281	3.80594909684451	8.32350621363333	0.0397781979974387	0.614748335189404
comp51133_c0_seq2	3.1742226144481	-2.92006803485262	0.25387239350435	5.19856340026315	8.32021767701832	0.0398372118104698	0.614748335189404
comp17445_c0_seq2	-0.0783417888746097	0.890961940323215	0.155402165774101	4.24031305938983	8.31932163413092	0.0398533063846359	0.614748335189404
comp56144_c0_seq2	-0.20454221017109	-0.702756210773876	0.548133975488022	5.19539492612228	8.31868145496331	0.0398648090629457	0.614748335189404
comp56074_c1_seq1	-0.494128433691977	-0.512825901031066	0.662041284286398	5.06589941477177	8.31101855496722	0.0400027470530855	0.614748335189404
comp50341_c0_seq1	-0.675265535443762	-0.39598979077248	0.930674136745123	4.67208045742513	8.3097588856987	0.040025466580466	0.614748335189404
comp56894_c1_seq4	-0.541713083853574	-0.766905597306348	1.43151560277773	3.56335788136873	8.30441093034569	0.0401220631473932	0.614748335189404
comp56806_c0_seq2	-0.363712382451325	-0.40856275512542	0.38408961183977	5.38537918334195	8.30340896349077	0.0401401862940883	0.614748335189404
comp60733_c1_seq5	-0.449361577388368	-0.515329160892208	-0.305014694848096	3.8543534310588	8.2994387351582	0.0402120766464953	0.614748335189404
comp54056_c0_seq2	-0.53938738929321	-0.304174462375625	0.422602028924271	4.92476277433007	8.29874619183188	0.0402246296394992	0.614748335189404
comp60145_c1_seq1	-1.4343910633952	-0.551459562984065	3.26249750153075	3.71943815416298	8.29798362298397	0.0402384563333739	0.614748335189404
comp61155_c2_seq1	-0.647036853565115	-0.17117028659921	1.05846008872176	4.55548133261934	8.29278476177932	0.0403328443460771	0.614748335189404
comp60027_c0_seq1	0.78679991549522	-0.30783314993226	-1.17638568491469	6.25648842689835	8.27467274331542	0.04066336767151	0.614748335189404
comp56068_c2_seq3	-0.197739646398821	-1.19427723228259	0.909545499934114	4.22761866358049	8.2721243119925	0.0407100851431714	0.614748335189404
comp53985_c0_seq2	-0.314695782198051	1.94651208754753	-0.783628938462937	3.21129049092795	8.27180803041458	0.0407158868223097	0.614748335189404
comp60435_c0_seq3	-0.660070754531616	-0.390555849070137	1.18268542325791	4.25016208556469	8.26755738351448	0.0407939364429243	0.614748335189404
comp61140_c0_seq1	-0.589746680839687	-0.5136256030526	0.857838176191155	4.33949324216673	8.26601894294879	0.0408222209724969	0.614748335189404
comp68272_c0_seq1	0.600051747494426	0.174503616284456	-0.380474885567044	6.23654900945362	8.26344437260403	0.040869597753846	0.614748335189404
comp58752_c2_seq11	1.2803032413983	-1.29079075808061	-0.249279122757765	3.5041790514445	8.25200601941606	0.0410807336025164	0.614748335189404
comp58113_c0_seq2	-0.454544190872284	-0.41178373254626	0.477295392636064	5.12133359579058	8.25163223429196	0.0410876510707494	0.614748335189404
comp60960_c3_seq5	-0.532696813473214	-0.434907652541569	0.872963356359691	4.77962227021777	8.25128750217046	0.0410940318757103	0.614748335189404
comp35851_c0_seq2	-1.08226434587016	-0.571288808073034	1.94262347945424	3.82688869269226	8.25093178578265	0.041100617006801	0.614748335189404
comp60672_c0_seq1	-0.573196683068417	-0.790559362041331	0.659722726858386	5.85583598646277	8.244860943106	0.0412131611311835	0.614748335189404
comp36093_c0_seq1	-1.34464210882159	0.177685380425285	0.418097119482378	3.79229954696508	8.24327102056442	0.0412426854977226	0.614748335189404
comp57996_c1_seq27	1.84593883088369	-0.29597012302184	-0.324926362058706	3.47370592056993	8.24162249203668	0.0412733199447435	0.614748335189404
comp50276_c0_seq1	3.8511989348118	-1.4257222053055	-4.74807245428414	4.31899557735266	8.23292368013337	0.0414353370500477	0.614748335189404
comp61234_c0_seq1	-0.707801934121701	-0.628036370836812	0.615717125107637	4.37052042769393	8.2287656243299	0.0415130006348605	0.614748335189404
comp59915_c0_seq2	-0.585714559736165	-1.08798712394623	1.59015066861806	3.65250462176287	8.22671881790396	0.0415512827272789	0.614748335189404
comp50807_c0_seq1	1.04990466858982	0.34521500149447	-0.89659172511387	3.818747873977	8.22627456352355	0.041559596309375	0.614748335189404
comp57087_c0_seq2	-0.475448208221801	-0.668252305338467	0.709536461637534	5.53221930151236	8.22088085922521	0.0416606612409564	0.615120801492154
comp61332_c1_seq1	-0.516545993651899	-0.748609616834937	0.68051243006956	3.8390473088193	8.19710770122158	0.0421089763298603	0.618684821202276
comp59391_c0_seq1	-0.710959570515626	-0.63909948411395	1.402219680509	4.16958698606772	8.19441916883988	0.0421599719234621	0.618684821202276
comp35660_c0_seq1	0.0581311326395526	0.726288708820353	-0.689000041362745	7.51315027438858	8.18623633399361	0.0423155533119633	0.618684821202276
comp58319_c0_seq1	-0.885091874826257	-0.0775823270933037	0.696941159567939	5.01464208416266	8.18451487490647	0.0423483548614159	0.618684821202276
comp54919_c0_seq1	0.253660043101686	0.761277963106015	-1.45914477301922	4.98761242527348	8.18149812654234	0.0424058973110146	0.618684821202276
comp58246_c0_seq1	-0.622612702875859	-0.505968229458226	0.675022693856265	4.73520128070396	8.17684215111247	0.0424948565810237	0.618684821202276
comp57217_c0_seq2	1.68509571344636	-0.437870356738361	-1.67041850376756	6.75667040734884	8.17486005274657	0.0425327826875023	0.618684821202276
comp51731_c2_seq1	-0.516639829978129	-0.138824382764439	0.840732960937503	5.34355102644024	8.16922896925846	0.0426407098058629	0.618684821202276
comp57251_c0_seq1	1.00873770119666	1.29408700075193	-1.43632872657196	3.85823116095406	8.16682188500759	0.0426869261652385	0.618684821202276
comp58229_c4_seq1	-0.358975616780369	-0.643926057324147	0.979749744123463	4.94194335535402	8.16616640792749	0.0426995198765338	0.618684821202276
comp56685_c1_seq1	-1.86886122347351	1.23614194565078	1.13282688625614	8.36853468373613	8.16397701032828	0.0427416111365994	0.618684821202276
comp54319_c0_seq1	-0.395216374000808	-0.516590088944597	0.503190139715038	5.09668329054432	8.15957021401231	0.0428264546724708	0.618807917246076
comp54762_c1_seq1	-0.688257138222417	-0.232747023621453	0.131532871919544	4.14327527483937	8.14990934425278	0.0430130292278323	0.620397891318164
comp61191_c0_seq7	-1.74433653832549	1.14510370459926	0.978721472744065	5.9181877520698	8.14353411790081	0.0431365838807929	0.620672388686488
comp60726_c2_seq3	-0.551217731281146	-0.526880784771802	0.422797500548979	3.88837616539268	8.13732014133002	0.0432573463853593	0.620672388686488
comp60635_c0_seq1	-0.707355660419445	-0.537214262571706	1.2136073097239	4.17144442810936	8.13709289104042	0.0432617690115798	0.620672388686488
comp60848_c0_seq8	1.19756513100089	-0.520320137932889	-1.31842981614659	4.00069400114507	8.12486764176051	0.0435003411982974	0.62239186078333
comp58706_c4_seq1	-0.00596476645701943	1.99578249553773	-1.6593485425396	9.41185122045579	8.12221270913094	0.0435523206776267	0.62239186078333
comp50306_c0_seq1	1.76824356198759	-0.700654053229935	-0.783142713545183	5.13141225169468	8.11917015693068	0.0436119635979437	0.62239186078333
comp55695_c0_seq4	-0.807371652645224	0.0485554622208826	-0.856569325700574	3.82032623323359	8.1077882480439	0.0438357890877365	0.622473671097067
comp59509_c0_seq1	1.71379831426164	1.2780106704154	-6.26552892797396	4.74229395504939	8.10761758953803	0.0438391535959989	0.622473671097067
comp44350_c0_seq1	-0.450243558541423	-0.190050655777647	0.446729668396038	6.66363341981998	8.10716531562969	0.0438480713294381	0.622473671097067
comp54642_c0_seq1	3.46673973117149	-3.01906725862894	-0.246169776360571	4.88338476326483	8.09729090442099	0.0440432118025992	0.624150830195575
comp60014_c1_seq3	-0.880201800441887	-0.050822224897259	1.10839611750567	5.91627889324996	8.09333701217423	0.0441215866494372	0.624170299093086
comp46042_c0_seq1	-0.297829554999613	-0.51448235246541	0.608908602804188	5.40203053769498	8.08600848402579	0.0442672138042447	0.62513943396726
comp48103_c0_seq1	0.638528881375488	0.0782071142857034	-0.407859981733576	5.75721716753605	8.0492155132169	0.0450054447537514	0.632682388599572
comp14092_c0_seq1	1.29080559835203	-0.530418916332413	-0.328632127554454	5.55647519732934	8.04357694392781	0.0451196344874118	0.632682388599572
comp60730_c0_seq7	-0.322849241150146	-2.33119330203371	2.26323724556302	3.24298094288448	8.04123902902078	0.0451670636142758	0.632682388599572
comp55606_c1_seq2	0.737597229192724	2.39908758270173	-0.115561637536217	3.95596401991636	8.03651830991513	0.0452629806421682	0.632682388599572
comp60838_c1_seq3	0.33944268176927	0.0110662964326533	-1.3428041081619	4.9862180828818	8.03231493533379	0.0453485530968522	0.632682388599572
comp57907_c1_seq4	-1.04929835702079	0.428634735351842	0.770923469377009	5.33418957558203	8.03169416171735	0.0453612041786455	0.632682388599572
comp57112_c0_seq4	1.91189487368775	-0.964743158297132	-2.81861464268351	3.69214790680699	8.03111472186649	0.0453730159997316	0.632682388599572
comp60481_c3_seq8	-0.92425049571887	-0.726882441299345	0.888898109830379	4.02903493930951	8.0285294728844	0.0454257525493401	0.632682388599572
comp59059_c0_seq1	-0.635756582835541	-0.573924583263401	1.01000170835064	5.61140701722042	8.01514348143667	0.045699770143488	0.634177130223424
comp60885_c0_seq1	-0.339025130580664	-0.289123293508239	0.331757913572594	6.63767996898676	8.00870089196163	0.0458322263236082	0.634177130223424
comp59517_c7_seq6	0.180692799666722	-1.40725817935019	0.305061376164636	3.89066525691164	8.00825838743257	0.0458413376911616	0.634177130223424
comp50567_c0_seq2	-0.917443670009587	0.172343735504994	0.799092068813947	5.44805161603053	8.00521347152386	0.0459040817394724	0.634177130223424
comp51110_c1_seq1	-0.435503748504456	-0.202248826787448	0.948767731980244	7.25275045021679	8.00423555418304	0.045924250609567	0.634177130223424
comp59217_c0_seq2	-3.01861790288437	2.11460057025263	-0.639105342471189	3.90796005082573	7.99626454861833	0.0460889693240605	0.63436994396476
comp60184_c0_seq1	-2.23518471699463	3.06054797988003	-0.584014328733333	4.97593476422297	7.99598618956646	0.0460947319263809	0.63436994396476
comp70612_c0_seq1	1.14889899220112	2.45264107357566	-2.05193565088906	5.70126824647471	7.98649593336223	0.0462916200270705	0.635329357807508
comp60863_c1_seq2	0.456643185627766	1.75085240337777	-0.9261091373913	4.17492845277671	7.98211573046061	0.0463827692473019	0.635329357807508
comp35468_c0_seq1	-0.596252362714849	-0.33991306639685	0.780091310528013	4.90880279739792	7.98130889317984	0.04639957806835	0.635329357807508
comp58046_c1_seq1	-0.631803903598395	0.0810200623631094	0.812652659327729	6.21910160606553	7.97029424280702	0.0466296401526848	0.637402804515452
comp20176_c0_seq1	-0.25302723686927	3.33383526795806	-0.58467531257479	6.42152894509433	7.95916453108369	0.0468632337276422	0.639517462283278
comp60082_c5_seq15	-1.0513885923085	-0.0612283492986396	0.938165945116964	4.29493534368253	7.95133026955984	0.0470283444036335	0.640692033169501
comp57996_c1_seq1	3.98778251637722	-3.52504344826225	-2.70188600310616	3.47294290836276	7.94121768980339	0.0472423093659182	0.641432632674798
comp57556_c3_seq18	-1.53216962156098	0.198286959262753	1.3434616166895	3.63692591118828	7.93804805074906	0.0473095684187341	0.641432632674798
comp50610_c0_seq1	-0.624120833674369	1.56106885181856	-0.96873736722335	7.45188770854337	7.93755223295647	0.0473200979940204	0.641432632674798
comp54461_c0_seq1	-0.258621706263649	-0.775837029106714	0.221577757407669	4.88133124344087	7.92539294912988	0.0475790373571378	0.643865904535824
comp35828_c0_seq1	-0.606806212500277	-0.246138085544767	0.695722313944692	5.96324114146212	7.90657772730599	0.0479824399589682	0.64824276384566
comp45703_c0_seq1	-0.637747840295281	-0.0440483753155404	0.204295313155412	5.93976596823975	7.90221041695202	0.0480765511158043	0.648433483102678
comp55427_c0_seq1	-0.274222271384693	-0.65549543784444	0.682189683800077	5.75154519462134	7.89622505076367	0.0482058216716047	0.648743822417569
comp54292_c1_seq2	-0.0935333053772239	-1.28018696834046	1.64322278911563	3.33564873021398	7.89373847528565	0.0482596255758443	0.648743822417569
comp54010_c0_seq1	1.39305268865783	-0.48811444111716	-0.947549460014948	5.94887079218393	7.8897737154851	0.0483455349912767	0.648822693111406
comp58051_c1_seq2	-0.417314433132966	-0.635107994276552	0.611528274371612	4.13997091999316	7.87981822227615	0.0485619098082275	0.65064932381073
comp60387_c1_seq1	-0.698261794199847	0.431572698124229	-0.612180456878935	5.68179058142933	7.8678520681566	0.0488232322527179	0.651174969952462
comp58811_c0_seq1	-0.681495576261429	-0.509317973507066	0.875973555122161	4.41088540933768	7.86716167644278	0.0488383510342908	0.651174969952462
comp61043_c0_seq1	1.41407577833831	-1.26794410367817	-2.97928246029397	3.84098576735864	7.86698871655916	0.0488421393697381	0.651174969952462
comp60370_c0_seq10	2.00502865043241	-1.15357742716051	-0.940317933406971	5.0344239597823	7.85468799285473	0.0491122964172272	0.653701600587921
comp60960_c3_seq9	-0.591730121342149	-0.413722455639539	0.803597512194336	4.44503101492743	7.83119476442395	0.0496323175464334	0.658023440551468
comp61282_c1_seq2	-0.500660857996521	-0.249111408195863	0.50445803567384	5.51605568083145	7.82881277289374	0.0496853409458913	0.658023440551468
comp46037_c0_seq1	-0.605040965620941	-0.25476349316832	0.796705819086933	5.78560208384948	7.82785884061279	0.0497065910379664	0.658023440551468
comp61527_c5_seq8	0.733901340461901	-0.415737063723887	0.68223225949995	4.51019554711492	7.82530329031514	0.0497635628561813	0.658023440551468
comp53939_c0_seq2	0.251998565586916	-0.896404366273949	0.0596236427700708	7.28157456485048	7.82143253338609	0.0498499760655939	0.658023440551468
comp59725_c0_seq2	-0.48011163518246	-0.601180519499047	0.807048390008825	4.31099535154343	7.81161211434143	0.0500698688269195	0.658023440551468
comp54885_c0_seq1	-0.331965807679804	-0.387625307451603	0.707327534229503	6.83196417872023	7.8112866026484	0.0500771736179218	0.658023440551468
comp56669_c0_seq2	1.57101870177064	0.0573079310656238	-2.54591510714832	7.71666343151749	7.80879028149489	0.0501332279045069	0.658023440551468
comp61445_c2_seq4	-1.23038415979727	0.674331764307755	0.848634919737471	5.91536894068591	7.80726133287514	0.0501675902122881	0.658023440551468
comp61457_c7_seq1	-0.517166766726522	-0.598819596309949	0.197083527787211	3.90605134242568	7.78920415587551	0.0505751528507872	0.661288025328705
comp59217_c0_seq1	0.100641677656298	1.72369644716925	1.34817866636609	3.84856391421634	7.78899699626032	0.0505798472186368	0.661288025328705
comp56288_c6_seq6	-0.557891803104632	-0.316602413910529	0.924613648250183	6.0696187196362	7.78540895496281	0.0506612217775877	0.661288025328705
comp36708_c0_seq3	2.440056007058	-1.25745587957178	-0.889584651642823	4.27444377810135	7.7597913103072	0.0512459255661662	0.666964012158558
comp58015_c0_seq1	-0.121742101914947	-0.941813638544807	-0.100630879046457	3.77765819354202	7.7591512040178	0.0512606192418927	0.666964012158558
comp35710_c0_seq1	-0.365552456410713	-0.201183007075637	0.474348031025488	9.17483381725187	7.74924583488296	0.0514885204859516	0.667985770562729
comp51479_c0_seq1	-0.462929929453126	-0.360026018541948	0.759851516119444	5.85666869508905	7.74857628703311	0.0515039608440298	0.667985770562729
comp57896_c0_seq1	0.828759170260223	-1.20534621257117	-1.70237691188508	4.47686616750529	7.73277369511316	0.0518696923793186	0.670677445262971
comp57112_c0_seq1	-1.63692879836266	1.52838004090497	0.050112103132263	4.66755431338287	7.73214541026787	0.0518842853336142	0.670677445262971
comp54964_c2_seq2	-0.0673108421164018	-0.567936599204451	0.216872089957663	6.24070405119117	7.72063317698058	0.0521523837553376	0.670677445262971
comp36005_c0_seq1	2.67365707281329	-2.02805697407085	-0.0030459425240291	6.17457343200193	7.72047274032145	0.0521561295253226	0.670677445262971
comp35571_c0_seq2	-0.60487704891833	-0.461604543392901	0.897897243445101	4.21783854432321	7.71876688223713	0.0521959729615336	0.670677445262971
comp60744_c0_seq1	-0.703360028792565	-0.493455585674701	1.07914732756534	4.18518494926235	7.71825526681073	0.0522079284432439	0.670677445262971
comp35715_c0_seq1	-0.362394158017607	-0.342071353219799	0.677225840142798	9.83187012020477	7.70325416340276	0.0525596616240594	0.67183618054677
comp54953_c1_seq1	1.74249745465428	-0.864136833451829	-0.702608479069739	6.45752760198883	7.70191468890103	0.0525911802880036	0.67183618054677
comp58627_c0_seq1	-1.28272188669334	-0.406785919594713	1.90244797854036	3.66869294632103	7.69999949075737	0.0526362780050005	0.67183618054677
comp58292_c1_seq2	-0.913734239211218	-0.544100808633306	1.17558691191697	3.66582249029721	7.69625501762682	0.0527245588089414	0.67183618054677
comp47265_c1_seq2	-0.434244629375053	-0.765804639438434	0.981808675565524	6.72399089423088	7.68914383722219	0.0528926104870257	0.67183618054677
comp65882_c0_seq1	-0.343249055948384	-0.371897674314271	0.409446826002835	6.45451547549841	7.68574091226907	0.0529732126154406	0.67183618054677
comp59906_c0_seq3	-0.0732081216102155	-0.676205556128588	0.214825413119637	6.91856029775516	7.68485631550505	0.0529941848351195	0.67183618054677
comp57670_c4_seq4	-0.395154951692725	-0.535470123648759	0.296583270832692	5.10889889091008	7.67388559390806	0.053254952814495	0.67183618054677
comp61401_c0_seq2	-0.215841976534529	-0.35405444279877	0.645473329836636	7.17921321390807	7.67107110040715	0.0533220525291383	0.67183618054677
comp58872_c0_seq3	1.3856150195645	-0.139427417461682	-2.915372120952	5.27814327312957	7.66838650560997	0.0533861319221165	0.67183618054677
comp60471_c3_seq11	0.355601187030532	0.229210484211821	0.091052843026287	6.69007491156317	7.66476429586898	0.0534727101540713	0.67183618054677
comp61387_c0_seq7	1.61930636656157	-1.54407887092882	-1.54094883472237	3.5954481315927	7.65836938019263	0.0536258949698693	0.67183618054677
comp60702_c0_seq1	-0.603089606183322	-0.0137696841431145	0.775550225184805	5.93028128635875	7.65153903545191	0.0537899811310502	0.67183618054677
comp51112_c0_seq1	-0.32569838423293	-0.368669393926806	0.462491284443593	6.41595856218907	7.6497274053775	0.0538335839325546	0.67183618054677
comp50934_c0_seq1	-0.425489939969013	-0.565694415311171	0.956862805963017	5.30732702108978	7.64823277496725	0.0538695829568519	0.67183618054677
comp35881_c0_seq1	-0.559802559249357	-0.352587179075442	0.625576508779284	5.72950487235922	7.64564013481055	0.053932083662246	0.67183618054677
comp60177_c2_seq1	-0.50959984261218	-0.26328741735849	0.934129671214304	6.07985436456378	7.64512102231192	0.0539446063573867	0.67183618054677
comp48575_c1_seq2	0.0586762592983277	0.856633572826997	-0.50300188847578	6.1813465220911	7.6434677916746	0.0539845065307423	0.67183618054677
comp60397_c0_seq2	1.31185270147565	0.149450411771889	-1.21743198210557	5.56671133250462	7.642686151791	0.0540033811334561	0.67183618054677
comp58590_c0_seq2	-0.28513464904966	-0.596922041316728	-0.00512493943302847	4.31910584848179	7.64110494003676	0.0540415829595516	0.67183618054677
comp54258_c0_seq1	-0.317447054824299	-0.434507487725847	0.484980406896727	6.17550526477074	7.64017765195001	0.054063998307157	0.67183618054677
comp61496_c11_seq4	1.10331360795103	-0.604202422546725	-0.47592493678121	5.54526383391313	7.63182614794017	0.0542662868363312	0.67183618054677
comp57356_c0_seq2	-0.352367675823903	-0.273326121548273	0.695906323643759	6.56526808139856	7.62925949160554	0.054328603501758	0.67183618054677
comp57619_c0_seq1	-0.589360369413586	-0.52548180828649	1.08160516185868	4.49894470644111	7.62922949707306	0.0543293321594214	0.67183618054677
comp61239_c7_seq14	-1.55973988851012	3.97640798865286	3.01558490545262	3.59346784656091	7.62754939153336	0.0543701621562646	0.67183618054677
comp58096_c1_seq2	1.51982170117743	-2.12107388473873	1.90834456764254	3.64529683451122	7.61649303610057	0.0546395987971474	0.674137881049736
comp60069_c2_seq1	-0.626968312319838	-0.513689616450225	0.777011778501099	4.53209590898539	7.6030754552535	0.0549683197533965	0.676158493104981
comp59033_c0_seq1	-0.407038813714536	-0.546830299266108	0.254239590141328	4.90944166501582	7.60299890374987	0.0549702007101138	0.676158493104981
comp60223_c0_seq1	-0.473291541753081	-0.466638062090603	0.717239564263798	4.72249653004401	7.59267882046803	0.0552243500041532	0.677203907551244
comp58814_c4_seq4	0.591611617023775	0.0944011190456027	-1.20216931964742	5.22779522409654	7.58966766003885	0.0552987197190382	0.677203907551244
comp61051_c0_seq1	0.102340369229188	-1.28024230063695	0.258575022705692	4.34355328488974	7.58938033271201	0.0553058212187175	0.677203907551244
comp16093_c0_seq1	-0.376198094179628	-0.381458706142328	0.722125557770462	6.32423796969342	7.57806491963835	0.0555861951754925	0.679610404362809
comp60438_c0_seq18	-0.261712750702124	-0.5949065040187	0.920294940990472	5.04083144237149	7.56439886208754	0.0559266543770741	0.682303309795114
comp61189_c8_seq1	-0.727153676071836	-0.014260455894656	1.16440615022658	7.63310047597102	7.55923463051315	0.0560558361653648	0.682303309795114
comp45600_c0_seq1	0.0556471184578211	-0.615115500638645	0.27460593051898	7.53754720638456	7.55910952651896	0.0560589691985623	0.682303309795114
comp15502_c0_seq1	-0.0139940848394488	-0.767050216333942	-0.176545784106156	11.7999894324887	7.53843938299271	0.0565789623505264	0.684730925123912
comp62158_c0_seq1	0.456100324335505	0.0853651954845872	0.261127068234449	8.68592700021805	7.5360290205634	0.0566399032454685	0.684730925123912
comp56362_c0_seq3	-1.0455354499252	0.635061481317859	0.698430651936423	4.50923188964644	7.53422812999509	0.0566854765324437	0.684730925123912
comp56800_c0_seq1	1.01901562209891	-0.412194680873904	-0.0804193738959631	6.70165266876803	7.52634962094831	0.0568852687975669	0.684730925123912
comp58016_c1_seq4	1.652005360891	-0.828650627209504	-0.424508278435164	5.82985952578178	7.52089985449561	0.0570238700843744	0.684730925123912
comp60918_c0_seq1	2.57111005702083	-2.3578818954297	-0.997538606846914	3.80256560422195	7.51800665517586	0.0570975846059889	0.684730925123912
comp58499_c0_seq2	-0.0211718025559718	-1.3396273902704	0.307931375511515	4.50986935952608	7.51793369963972	0.0570994446025313	0.684730925123912
comp58193_c1_seq1	-0.49366528085287	-0.176993347548445	0.562594699931098	6.31767905389044	7.51792786540225	0.0570995933485677	0.684730925123912
comp57087_c0_seq1	-2.38159569916275	2.20530086307618	-0.323115057220316	3.77903550197725	7.51783189146504	0.0571020402934963	0.684730925123912
comp58142_c0_seq3	-0.407758290061504	-0.95806373094101	0.424744994941925	3.98274486359209	7.51778850590862	0.057103146482083	0.684730925123912
comp56773_c0_seq1	-0.640576712439519	-0.0599844603972898	0.548937833796267	5.73576932325417	7.51365966347734	0.0572085135986665	0.684981109646662
comp57781_c3_seq1	-0.610012538116028	-0.316127897980377	0.639529025224343	5.1208284206081	7.50378488107123	0.0574612819014278	0.686992848219725
comp57373_c0_seq1	0.932201557692916	-0.288983168683274	-0.574561036806432	7.83142862717016	7.50044102902258	0.057547121133833	0.687005837865759
comp35653_c0_seq1	-0.356468164770412	-0.299996955380218	0.723691796357832	7.19225644554259	7.49347115959947	0.0577264433168642	0.688133161068384
comp57556_c3_seq17	-0.42274145822997	-0.571394240368527	0.445194772522727	4.75940964125054	7.48544325763479	0.0579336589596873	0.688187156078309
comp35735_c0_seq1	0.90152854905926	-0.166258300733241	-0.0140543355651035	11.1274497688995	7.48539689819016	0.0579348576805449	0.688187156078309
comp59172_c5_seq2	-0.37307034654262	-0.342988402759019	0.649782920509662	5.66731223657597	7.48043805863187	0.0580632180018771	0.688187156078309
comp55870_c0_seq1	-0.385591795041907	-0.302175774600834	0.422866864305511	5.53950619791801	7.48015447930613	0.058070566834143	0.688187156078309
comp57445_c0_seq2	-0.383085914823138	-0.699891861008037	0.578937943133931	4.70652264594569	7.46680161923483	0.0584176241334971	0.690996244961018
comp59190_c0_seq2	-0.424341381023971	-0.318584193563369	0.801643566919065	5.26078093880421	7.46172203100749	0.0585501767267004	0.690996244961018
comp58422_c3_seq5	-0.684742706079588	-0.102970005699033	1.09126656178431	5.95605558840517	7.45791717607018	0.0586496561213801	0.690996244961018
comp59842_c4_seq2	-0.241809449180169	-0.666974043290395	0.60459074408038	4.98630234526432	7.45604759802188	0.0586985970363868	0.690996244961018
comp57817_c0_seq1	-0.330692395449245	-0.615230649184826	0.682261006329564	4.94586999522423	7.4547026719328	0.0587338283713474	0.690996244961018
comp50962_c0_seq1	-0.422943320231466	-0.33883910365012	0.371832451968598	5.86430258506997	7.44892141707042	0.0588855064468339	0.691182138904084
comp61180_c0_seq2	-0.684365435224964	0.686620330766062	-0.811008669440436	4.69556742887391	7.44760242199286	0.0589201650607849	0.691182138904084
comp59153_c2_seq1	-0.293276368210232	-0.436055903852401	0.520281018247971	5.93130760920476	7.43883719978013	0.0591509880287435	0.692887151677738
comp57362_c1_seq3	-1.12177581328896	-0.345297103891993	1.30318441727616	3.89401200145771	7.43003781952238	0.0593835929322198	0.694608087025359
comp55850_c0_seq1	1.21839832665106	-0.436994225142982	0.487149809608199	4.81684366236522	7.41913331455499	0.0596730767163255	0.696988414787514
comp56431_c0_seq1	0.188700214672488	-0.71967807822453	-0.19691746590686	7.44447822392736	7.41056587071372	0.0599014780368498	0.698302613310878
comp35694_c0_seq1	0.713659062010142	0.0381303142809086	-0.55881970880326	6.90204940102109	7.40646852163152	0.0600110096954225	0.698302613310878
comp62053_c0_seq1	1.36916884563848	-0.603912541454186	-0.71087914474126	8.19282232522241	7.40212751107847	0.0601272669406355	0.698302613310878
comp54039_c0_seq1	-0.560015398527613	-0.27915938733827	0.650166133583584	5.00480328119137	7.40201891188714	0.060130178150875	0.698302613310878
comp50921_c0_seq2	-0.733109515831929	-0.215112206502913	0.535945646215593	5.03127184776862	7.39294724294534	0.0603738450145835	0.699629291810849
comp15756_c0_seq1	0.556858102791705	0.210454003959364	-1.09363336022083	8.70094199542641	7.39134290937742	0.0604170372893652	0.699629291810849
comp61463_c8_seq9	-0.0802361032991955	-1.39218684204094	0.318107515919223	4.78307378538102	7.38632088185839	0.0605524354199318	0.700196920847314
comp56897_c0_seq2	0.263163338957537	0.821300171185907	-0.528323532552102	3.76182413390952	7.37759270326685	0.0607884550546384	0.701924810075354
comp60535_c0_seq4	-0.0757850777781218	-1.00819793906116	0.520028062508826	4.54699337099817	7.37347747803701	0.0609000445724817	0.702213031727648
comp50573_c0_seq1	-0.511763029480549	-0.2494682306324	0.552795888733803	7.74614711976756	7.36494052360276	0.061132168707165	0.702933329209776
comp60295_c0_seq2	-1.25071514178687	-0.255845069246195	1.18478950565951	3.67228132810791	7.35642432160843	0.0613645833107913	0.702933329209776
comp60397_c0_seq1	-0.362516845462083	-0.84772780597384	-0.37870577993966	4.42173651483083	7.35603788076682	0.0613751499159712	0.702933329209776
comp51213_c0_seq1	2.38487096700649	-1.6617327590712	-0.681371083107067	5.66427138703283	7.35542785233498	0.0613918337561579	0.702933329209776
comp51106_c0_seq1	-0.343001506890846	-0.46648892575624	0.577936249149414	6.05195910076459	7.35340171189007	0.0614472788095586	0.702933329209776
comp60701_c0_seq1	0.219501163534241	-1.30480286077719	1.05976202119153	3.43465416757898	7.35026887638271	0.0615331040095501	0.702933329209776
comp51085_c1_seq1	-0.356756091359945	-0.754673802959215	0.636060649958817	4.33305760579169	7.34894027580649	0.0615695366073207	0.702933329209776
comp59369_c0_seq1	-0.673247720618828	-0.299880797236744	0.645674291019828	6.42968694041244	7.3372106872733	0.0618920915491659	0.70359870739628
comp53958_c1_seq1	0.528288064451089	-1.36964364711076	-0.351641708439946	5.36519430588009	7.33380172931002	0.0619861422117156	0.70359870739628
comp60387_c1_seq2	-1.46676753260137	0.688321283323255	1.57276246378684	5.18115977659591	7.33156628270983	0.0620478917573261	0.70359870739628
comp59001_c1_seq1	-0.508526811393197	-0.451978731877168	0.690954401902313	4.08419088748433	7.33125722348848	0.0620564335641103	0.70359870739628
comp50496_c0_seq1	0.39563192251548	-0.0193134880625211	-0.00479499916908214	6.84064320865214	7.32645100403146	0.0621894150941218	0.70359870739628
comp35091_c1_seq1	-0.288520058462274	-0.6814520845464	0.528013655805662	5.07759832262689	7.32497998573924	0.0622301713483287	0.70359870739628
comp50571_c0_seq3	-1.8675389313524	0.386797928034541	0.889370311313012	4.63472625168366	7.32433511760587	0.0622480463243503	0.70359870739628
comp60257_c0_seq1	-1.25682513323049	0.467387182492878	1.20408016483359	4.1914416509554	7.32166129403406	0.0623222146447729	0.70359870739628
comp56048_c1_seq5	-0.571996881492791	2.18704542918401	0.586526758956284	3.86688617795646	7.31541600697246	0.062495784501783	0.704576952950561
comp48807_c0_seq1	2.32210862072032	-1.59852617884004	-0.46444880719664	6.43934253873955	7.30440076455212	0.0628030643241752	0.707057832516339
comp56514_c0_seq6	1.11659145317453	0.422647606711084	-1.64374474483612	4.01562240365049	7.28590281592364	0.0633223780627283	0.709839852162468
comp49461_c0_seq1	-0.565172812396571	-0.387908698745817	0.642162316653133	4.31667554226862	7.28447967424549	0.0633625034751931	0.709839852162468
comp57599_c0_seq1	-0.657169878582478	-0.465006941110503	0.643634978719887	4.76231699390226	7.28423955745622	0.0633692759857375	0.709839852162468
comp56138_c0_seq1	3.12728282818251	-1.79085125815631	-2.10273754072441	3.46006318926296	7.28313459220059	0.0634004506495962	0.709839852162468
comp61124_c0_seq3	-0.822109001302552	-0.347497951646736	0.834694034069462	3.8109152224346	7.27623639245814	0.0635954075772353	0.710685184222319
comp61056_c9_seq8	-0.615416528066443	1.84898093846436	0.740329666421767	3.22822953623045	7.27390020457786	0.0636615645125401	0.710685184222319
comp51044_c0_seq1	-0.427016519706742	-0.494476272226253	0.554666029876062	4.76252064020487	7.27116961756232	0.0637389747014096	0.710685184222319
comp60962_c7_seq4	0.481378731948121	-1.27052445133007	-0.975594092852061	3.81699850131771	7.26198761890553	0.0639999473842037	0.711954173409178
comp58538_c1_seq2	-0.689526212734285	-0.304174502893435	0.697039137722959	4.60642243365106	7.25690029146275	0.0641449858819031	0.711954173409178
comp61290_c0_seq1	-0.463183909581322	-0.328777252457003	0.615939152034455	5.97910157828436	7.25289266879372	0.0642594664556897	0.711954173409178
comp54534_c0_seq1	-0.810802925282367	-0.395053497624758	1.08896297108514	5.37389894877506	7.24590325069168	0.0644595979541857	0.711954173409178
comp57739_c0_seq1	-0.116476712995859	-0.599081267384982	0.30225196358043	5.91505633545953	7.2450829926603	0.0644831243658971	0.711954173409178
comp57702_c0_seq1	-1.091349649642	-0.0579450851999925	1.15168319809096	4.10801600575874	7.24479920539604	0.0644912658096441	0.711954173409178
comp58875_c6_seq4	-0.539292374398005	-0.377488495652914	0.726703084872872	6.10201791567005	7.23997951916217	0.0646296877627892	0.711954173409178
comp35516_c0_seq1	-0.342797610960119	-0.567596938172834	0.635547113493747	4.91168916349865	7.23672805561204	0.0647232327109083	0.711954173409178
comp50825_c3_seq2	-0.544469214344945	-0.585849921253428	0.551413808596307	4.4936961665565	7.23243398787695	0.0648469745024338	0.711954173409178
comp53939_c0_seq1	0.0545162329602165	-0.781865050914371	-0.145572527807873	6.16076158675359	7.23190244746409	0.0648623077886034	0.711954173409178
comp59462_c3_seq1	-1.11386439198876	-0.662332899485278	0.828795710301984	3.77016100281684	7.23175191232117	0.0648666508969683	0.711954173409178
comp56593_c2_seq3	-0.220355948818726	-0.437321984724924	0.0663477457418928	9.02054778266906	7.23036243097916	0.0649067523006887	0.711954173409178
comp50772_c0_seq2	-0.293123276843895	-0.488642844581562	0.916485900154733	5.31313725323792	7.22443872718167	0.0650779841235772	0.712021093461228
comp51232_c0_seq1	0.343287680513123	1.13878674027454	-1.31472826847689	3.70462801771981	7.22395525811643	0.0650919786788739	0.712021093461228
comp60165_c0_seq1	-0.251880785501061	-0.766218450512154	0.304332360455362	4.51330148197834	7.22104194512359	0.0651763695223577	0.712021093461228
comp54513_c2_seq2	-0.488725358679798	-0.349156564578449	0.54083386829727	5.34840711325598	7.20349183347189	0.0656869955741476	0.716581570972039
comp51095_c0_seq2	-0.878267913729105	-0.358366617220793	0.977267989708054	4.18958578926744	7.20063009507945	0.0657706253149762	0.716581570972039
comp59145_c0_seq2	-0.875571142478	0.104095086347863	0.816232189830579	4.82197998719001	7.18524218181901	0.066222083377567	0.720123742946575
comp60107_c5_seq3	-0.14156253585597	-0.853478756798713	0.196886550203892	5.4808117285184	7.18157770793291	0.066330035060011	0.720123742946575
comp60714_c0_seq1	-1.23406936617945	0.37571711373573	0.809953070350462	3.62572874083499	7.17816778264567	0.0664306410369711	0.720123742946575
comp50642_c0_seq1	-0.504995282017287	-0.0983787584120524	0.407104324470076	5.77062032850052	7.17708640559769	0.0664625766856963	0.720123742946575
comp52081_c1_seq1	-0.429842997381305	-0.353808174801553	0.735423358864696	5.39576594474852	7.17249168711639	0.0665984355445854	0.720123742946575
comp58134_c0_seq1	0.632993072953568	-0.974625913482147	0.261405224980203	5.52287513573774	7.16652456471784	0.06677527570379	0.720123742946575
comp60186_c3_seq21	-0.452840270615278	-0.326034987888841	0.603964044343913	6.30305143138218	7.1599260364951	0.0669713573650265	0.720123742946575
comp51297_c0_seq1	-0.695829715897302	0.275700783759974	0.54997923427375	6.81394273683855	7.15990631178578	0.0669719443386739	0.720123742946575
comp58818_c0_seq1	-0.221913887070974	-0.50920875950332	0.438735462837358	5.70036384354806	7.15988388122782	0.0669726118398061	0.720123742946575
comp60558_c0_seq1	-1.27601423321441	0.616549999999907	0.119588442282906	3.32166787406064	7.15949709209307	0.0669841231410952	0.720123742946575
comp35534_c0_seq1	-0.356496831412654	-0.511848678355257	0.429909527875174	4.91197163057795	7.1535726635866	0.0671606806662853	0.721065533087296
comp56087_c1_seq1	-0.774626398433288	-0.251696115008583	0.847662901008132	4.79821111709212	7.14791060144607	0.0673298402181218	0.721450904747945
comp35529_c0_seq1	0.639286214383474	0.0971025416658982	0.00638021958574902	5.03868187921677	7.14641542998745	0.0673745786940777	0.721450904747945
comp45517_c0_seq1	0.212952897662065	0.215359257671602	1.15754971582918	5.825534763811	7.13890235440728	0.0675998206480011	0.722907844555009
comp61161_c1_seq10	-0.495708025366878	1.00428068921217	0.969124817064698	3.43186794399278	7.13462842843071	0.0677282779853578	0.723327300855482
comp55601_c1_seq1	-0.378614378119451	-0.373614532394062	0.703964261657709	6.67009413604594	7.13164676827282	0.0678180347910141	0.723332881599948
comp56080_c0_seq3	-0.763852404082753	-0.420902868748007	-0.433754275035823	3.54051767790226	7.12069492140571	0.0681487069155347	0.725283016376066
comp60287_c0_seq2	-0.494553403582621	-0.536872350972785	0.585498104414626	5.33894006465558	7.11765765125601	0.0682406880797267	0.725283016376066
comp58355_c0_seq5	-0.233211978116473	-0.547957881258111	0.428889540032874	6.40589787730389	7.1131520059038	0.0683773590932078	0.725283016376066
comp58401_c1_seq1	1.32524434569149	0.557788517467639	0.95384536510902	4.74152595565059	7.1109977858885	0.0684427972196907	0.725283016376066
comp48217_c0_seq1	-0.280865687216782	-0.507792942756239	0.611816223827697	4.91337326746939	7.1108183988905	0.0684482491398582	0.725283016376066
comp57776_c1_seq4	-0.404992216473603	-0.440506515135205	0.969008752181569	4.87440586419575	7.09817062182738	0.0688337008559245	0.728415116368308
comp57112_c0_seq5	0.200324660941427	0.17680182908646	1.33327336396084	4.6980261246745	7.08948571101235	0.0690995962321017	0.729378403212122
comp51224_c0_seq2	-0.340551892581981	-0.581451350942824	0.776473421724667	5.54707296729879	7.08931966365621	0.0691046895715408	0.729378403212122
comp61490_c1_seq13	-0.173238511680382	-0.579905287181617	-0.652944643953062	3.45164818252238	7.08452293366413	0.0692519814528415	0.729594368273853
comp51308_c0_seq2	-1.1512428755059	0.0613498384992366	1.10858752023256	3.46296238085464	7.08279339090007	0.0693051645165146	0.729594368273853
comp59099_c3_seq1	1.31480199529706	-1.32472986489348	0.116633013132648	5.47947843787344	7.07902360020595	0.0694212217186496	0.729846445388918
comp35551_c0_seq1	0.548609173891873	0.144651893992561	0.221960530042592	4.75346740077549	7.07617041189704	0.069509185275135	0.729846445388918
comp60941_c1_seq2	-0.404751662235683	-0.524267813449645	0.642620699589893	5.06458786108821	7.06991849735946	0.0697023084209749	0.730128328470273
comp16497_c0_seq1	-0.511121399675339	-0.206056973822503	0.606503439625182	6.39954454291231	7.06639201135645	0.0698114712789996	0.730128328470273
comp60624_c2_seq2	-0.332876389996802	-1.26704123197136	0.878154218197082	3.58815836197425	7.06430850669371	0.0698760441489889	0.730128328470273
comp58802_c0_seq1	-0.733547881147946	-0.390505488754886	0.691023384282353	4.11412199342481	7.0636546198031	0.069896321600411	0.730128328470273
comp85621_c0_seq1	0.15259626214998	2.94712613212478	-0.575032406208774	4.93964336951339	7.06070749772648	0.0699877844042472	0.730142831892957
comp57722_c0_seq1	-0.40631884483345	-0.623413625771229	0.604535639070708	8.26683821926868	7.04888442354906	0.0703558741092939	0.73195516648274
comp54073_c0_seq1	-0.187645445439215	-0.528365958885689	0.507147200936142	7.53800424093595	7.04815873398735	0.0703785280076168	0.73195516648274
comp59445_c0_seq6	1.48071200255448	-1.30365191392745	-0.782259339249445	6.15723059093146	7.0464339364146	0.0704323994394939	0.73195516648274
comp61072_c3_seq2	-0.567610175353558	-0.493891712389557	1.01335141687769	4.49834012164508	7.04330233288081	0.0705303122748579	0.732034201408448
comp57093_c0_seq2	-0.57148208980168	-0.278072488718033	0.98252123364457	4.65001467501348	7.0390191994874	0.0706644420574072	0.732488449254914
comp49266_c0_seq1	-0.385550993159209	-0.373440986520724	0.592795155490532	6.36821170103585	7.0234966306853	0.0711526138425516	0.736606753266568
comp59505_c0_seq1	-0.540680385801201	-0.510678239628246	0.46341382830519	4.18091193158773	7.01762004527001	0.0713382771917799	0.736710822512284
comp57882_c0_seq5	-0.303381699543887	-0.514508359864378	0.524392957835864	5.22598039303174	7.01548360143971	0.071405891492137	0.736710822512284
comp61429_c9_seq1	-0.872039195872091	-0.481335964302983	1.21637838773151	4.88380140777984	7.01328831419258	0.0714754326163234	0.736710822512284
comp58125_c0_seq1	1.75736537369247	-0.904983684915158	-0.747344237131505	5.9908593303349	7.00866942479337	0.0716219611849177	0.736710822512284
comp60235_c5_seq2	-0.130799019356849	-0.539523187750716	0.514138976199666	7.52612264503585	7.00801979549793	0.0716425931548941	0.736710822512284
comp61288_c6_seq1	-0.468953838638706	-0.122011221859995	0.617848169073482	5.69652358382918	7.00511750299523	0.0717348390208742	0.736710822512284
comp58997_c0_seq3	-0.576567863364659	-0.35293628092297	0.710366076988751	4.73350830147431	7.00156215114006	0.0718479980914944	0.736710822512284
comp60328_c0_seq2	-0.548760023081301	-0.432140253672098	1.25546327620568	3.83611555431524	6.99661055414495	0.0720058841629548	0.736710822512284
comp48630_c1_seq1	-0.620752488053977	-0.284975505111478	0.484290061040583	4.83526472379121	6.9965633486295	0.0720073909656048	0.736710822512284
comp60167_c2_seq2	-0.730454772444038	-0.364304792044581	0.845747406872824	4.55945231740604	6.99455540908662	0.0720715127377549	0.736710822512284
comp58055_c3_seq2	-0.61050652911643	-0.0780053578389516	0.427911519168817	5.80692854089314	6.99135738866163	0.0721737526700372	0.736826749550783
comp59553_c3_seq4	-0.0484077869719107	-1.12715911374696	-0.18025052822564	4.55896174075879	6.98052880177293	0.0725209820561434	0.739079529163553
comp57404_c0_seq1	-0.633783014311331	-0.167676252925778	0.84988056736538	4.53759486411888	6.97753761184028	0.0726171817990359	0.739079529163553
comp61191_c0_seq3	0.31577124757302	-1.37305253983044	1.00953385571257	4.27802048099014	6.97381787370266	0.0727369844713788	0.739079529163553
comp57856_c0_seq2	-1.35165479366987	0.366804286824243	1.1218235035662	4.15887698052323	6.9658414026653	0.0729945293174739	0.739079529163553
comp58960_c1_seq5	-0.327622394730358	-0.603760920453487	1.74445571350708	3.79260607143	6.96392617361135	0.0730564994518294	0.739079529163553
comp58175_c0_seq1	-0.160799023623622	-0.627377033540192	0.546326081206982	5.28008423133652	6.9634804421458	0.0730709290597089	0.739079529163553
comp51762_c0_seq2	-0.426269534412472	-0.388825821339852	0.411917265475255	4.8025390536071	6.96267491520104	0.0730970132676397	0.739079529163553
comp61507_c4_seq1	-0.491353400507171	-0.484473164972269	0.755409191580242	4.27151903790544	6.96133488110794	0.0731404255807187	0.739079529163553
comp58703_c0_seq2	-0.631784659935766	-0.0256546190036172	0.362825845875952	7.81320964554996	6.95742480736458	0.0732672404564536	0.739079529163553
comp59393_c0_seq1	0.787785933687477	-1.25242352252946	-1.19823587352155	3.76176495345866	6.95137611115529	0.0734638356649172	0.739079529163553
comp35815_c0_seq1	-0.333953321756967	-0.355259559181227	0.548933943818119	5.71849389158838	6.94889337364847	0.0735446772683646	0.739079529163553
comp60142_c0_seq2	-0.538054236490422	-0.542374221805725	0.457053655548285	4.36124456965302	6.94809991239092	0.0735705316613194	0.739079529163553
comp56742_c7_seq1	-0.410532490346309	-0.262819268387034	0.677376806762309	6.49015804905648	6.94517736358732	0.0736658366873654	0.739079529163553
comp49922_c0_seq1	0.119027871804625	-1.25349258936457	1.74264858837683	4.09025455652779	6.94307127486234	0.0737345907000181	0.739079529163553
comp58019_c2_seq3	-0.340596376492772	-1.06451675611831	-2.39881761390564	4.46276512842676	6.94175828319301	0.0737774851502201	0.739079529163553
comp60831_c0_seq5	-0.63399933228825	-0.396172834584236	0.955182767355591	4.65655386955444	6.93909317534706	0.0738646263696976	0.739079529163553
comp58729_c0_seq1	-0.485548771874851	-0.718479073984126	0.921822971798267	3.991794883937	6.93665533603604	0.0739444236555196	0.739079529163553
comp57137_c1_seq3	-0.330685279399845	-0.470422504700219	0.603917119910729	5.08712656244294	6.93332701303652	0.0740535034530918	0.739258249988623
comp58629_c0_seq1	-0.674973203546371	-0.217107442455396	0.742131334583152	4.72023085654222	6.92526981846682	0.0743182075845549	0.740988180418699
comp56293_c0_seq1	-0.476546693438088	-0.328589776213302	0.761379695671546	4.96664734823646	6.92005720370849	0.0744899450739453	0.741788077112286
comp55670_c0_seq6	-0.994132724673206	-0.361495323263101	1.57573504458914	3.96639098982841	6.91634536789858	0.0746124707595765	0.742096549665186
comp56831_c5_seq4	-1.00456073492291	0.399152210021403	0.800390890145128	4.38038881510706	6.90635344796935	0.0749432667920703	0.743087663144422
comp53888_c2_seq1	-0.217171242292645	-0.521212094319258	0.343352386943065	5.94043774150538	6.90592781957834	0.0749573892074256	0.743087663144422
comp54058_c0_seq2	-0.409826675054973	-0.588611557909837	0.668381554791677	4.82800189238676	6.90374637639656	0.0750298101845029	0.743087663144422
comp54086_c0_seq1	-0.621083679759711	-0.379843845283497	0.642847470394484	4.44069862824298	6.90227171182449	0.0750788053436074	0.743087663144422
comp56114_c1_seq1	-0.156310973737178	2.84919506773181	-0.350124150974118	6.99456874518104	6.8955919269122	0.0753011258893206	0.743496527738917
comp60585_c0_seq1	-0.564955771919023	-0.704553018391362	0.689496345988413	4.45230730519837	6.89470011661557	0.0753308557141254	0.743496527738917
comp59480_c1_seq2	-2.09037875516829	6.17580295136385	-2.06365979103786	4.14618033771167	6.89276871424275	0.0753952807551677	0.743496527738917
comp57314_c0_seq1	-0.565756893880675	-0.433132331199395	0.797503684794064	5.01560493216929	6.88667592789414	0.0755988643586361	0.744212687154462
comp60795_c10_seq2	-0.731925399412	-0.0384145472464967	0.711212132592333	6.17381738865129	6.8812329328713	0.0757811848057695	0.744212687154462
comp59284_c1_seq2	1.23697297401563	0.363975012022751	-1.37883866901199	3.63054468928997	6.88011052699121	0.0758188340740647	0.744212687154462
comp59419_c0_seq1	-0.559848356127939	-0.523435338642931	0.982825951913709	4.3030324033333	6.879174791154	0.0758502356069814	0.744212687154462
comp59520_c1_seq2	-0.627381316050768	-0.362552154435321	0.936946801221457	4.46054132239514	6.87473518441098	0.0759993916724107	0.744212687154462
comp36437_c0_seq1	-0.615403833475598	0.351305623451099	-0.507320692437241	4.7128745242413	6.87415917299252	0.0760187644909813	0.744212687154462
comp58379_c0_seq1	-0.384809448687009	-0.570239020691873	0.596658373483772	5.7865637863407	6.86986205098622	0.0761634388525077	0.744418153849189
comp56625_c0_seq1	-0.072067680579765	1.98173524827684	-0.755090257511854	11.0983448516193	6.85894829287568	0.0765320764026936	0.744418153849189
comp57094_c0_seq1	-0.279633951559293	-0.687076485109861	0.621775845300892	5.0937342343199	6.85853919766366	0.0765459279876763	0.744418153849189
comp43338_c0_seq1	1.35249692140501	0.628708987995638	-1.49920243970388	3.57375499908427	6.85643091693852	0.076617350807558	0.744418153849189
comp51214_c0_seq1	-0.960580632787219	-0.0545575679936633	0.73620536018154	3.79981265592037	6.85253410200241	0.0767495337044044	0.744418153849189
comp53127_c0_seq1	-0.561620231768578	1.17829128506705	-0.940637110374606	6.99180193349738	6.85100329524699	0.0768015200298787	0.744418153849189
comp61108_c0_seq5	-0.48387036599732	-0.888681604670018	0.750521108584846	3.43798321385284	6.85035461785174	0.0768235594216533	0.744418153849189
comp50445_c0_seq1	0.220526381471838	-0.757255949726147	-0.434742826379991	5.38739345774367	6.84861574967167	0.0768826691401686	0.744418153849189
comp35855_c0_seq1	-0.416738634352735	-0.383379074475587	0.108666142837195	5.69853138244687	6.84834633139188	0.0768918314609161	0.744418153849189
comp58955_c3_seq4	-1.5306559759294	1.26162978482127	0.709822819601479	4.65621166909395	6.84468921304819	0.0770163062924513	0.744418153849189
comp53528_c0_seq2	-0.384591190771635	-0.277815370054467	0.483641433531874	7.76278120878594	6.84353798502767	0.0770555300902548	0.744418153849189
comp50537_c0_seq1	1.05854578267907	-0.663403742527887	-1.29659423686077	5.84684002205114	6.84100858778189	0.0771417776009522	0.744418153849189
comp57859_c1_seq2	-0.361763642669619	-0.6706257375403	1.16136002425631	4.04317542439049	6.8372867859322	0.0772688532383086	0.744757817300511
comp51065_c0_seq2	-1.17476657273383	-0.381169496830504	1.28912330301967	4.00644046277463	6.82246293342154	0.0777770006575296	0.746564526221138
comp60111_c0_seq1	0.740610092166766	-0.676508693227681	-1.08990547323507	4.83519755040906	6.81111053949058	0.0781683290327628	0.746564526221138
comp58968_c0_seq1	-0.608336117807716	-0.322591643493265	0.952774562219982	4.33340440809197	6.80903307922102	0.0782401465434453	0.746564526221138
comp60618_c1_seq5	0.219048153488357	0.270252446902703	-1.61756476010183	4.04510270004948	6.80736385994057	0.0782978973504186	0.746564526221138
comp48233_c0_seq2	-0.31837945024323	-0.319268435128459	0.764716734275334	5.32792953291339	6.80519977543366	0.0783728304921988	0.746564526221138
comp57944_c1_seq8	0.0848768356063349	-1.65319693064743	0.544133715463671	3.88499031042755	6.80359926547635	0.0784282939286649	0.746564526221138
comp57709_c1_seq1	-0.450506633207993	-0.462717160898129	1.55718168260207	3.89242650823638	6.79865558912134	0.0785998493996809	0.746564526221138
comp19476_c0_seq1	-0.363982178965774	-0.463821414512289	0.607832970291742	5.7892073037679	6.78986901486826	0.0789056552078601	0.746564526221138
comp49430_c0_seq1	-0.597186106664672	-0.387312119515514	0.628409114311877	4.12911800508475	6.78814291465887	0.0789658647412232	0.746564526221138
comp58009_c0_seq1	0.110436975333657	-0.916308703212038	0.0725615766440673	5.76926763838721	6.78650486235409	0.0790230439933136	0.746564526221138
comp59628_c1_seq1	-0.581190498291006	-0.353499343583919	0.406456551172869	4.48011036025457	6.78569186218278	0.0790514381022319	0.746564526221138
comp60995_c0_seq5	3.05810157393919	-2.63458531854197	-0.394099571670418	5.52657123422538	6.78335207687959	0.079133210266271	0.746564526221138
comp71578_c0_seq1	-0.718418909193823	-0.0574832118525549	0.595569595012791	5.76577304827987	6.78174620256578	0.0791893805047185	0.746564526221138
comp59906_c0_seq1	-1.57976802746063	-1.03470426389538	0.396529085872982	4.03437068971173	6.7733139437834	0.0794849556983331	0.746564526221138
comp60217_c1_seq1	-0.97370181403906	0.275987427717376	0.328762942941044	5.7657761160037	6.7700559745643	0.0795994417933918	0.746564526221138
comp57189_c0_seq1	-0.396323660930588	-1.42411495346555	1.80994138164511	3.55748215139072	6.76991076465984	0.0796045482176726	0.746564526221138
comp50790_c0_seq1	0.343954900260824	1.94558232497752	-0.892129074890638	8.15545021991369	6.76710163489809	0.0797033957564127	0.746564526221138
comp57625_c0_seq1	-0.588876583431511	-0.115425350159685	1.04162996533844	5.33352320601866	6.76705994755831	0.0797048635399272	0.746564526221138
comp60993_c2_seq1	-1.14698230772926	-0.462853818413613	1.63085211430581	3.83990842190904	6.7642023931907	0.0798055383016326	0.746564526221138
comp35942_c0_seq1	-0.125563782620963	-0.627877464493756	0.536691318594801	5.57133223206683	6.76234279553318	0.0798711198293481	0.746564526221138
comp48055_c0_seq2	-0.524060361968304	-0.512164718997091	0.898071654546627	4.47834990133107	6.76120067901093	0.0799114240622996	0.746564526221138
comp77849_c0_seq1	0.610324047196201	1.38830465249373	-3.90443292864302	4.6157477185591	6.7590441357391	0.079987579971557	0.746564526221138
comp56167_c0_seq1	-1.2492738603766	0.333293694998889	0.482240717549093	4.32241865312418	6.75774613550125	0.0800334511371652	0.746564526221138
comp37130_c2_seq1	-0.369451225712379	-0.451214384495904	0.619858547889237	5.60931648996554	6.75649283926545	0.0800777665451404	0.746564526221138
comp57712_c0_seq1	-0.26391040982359	-0.413275969813042	0.686948511526891	5.75576598293104	6.75462907612753	0.0801437112729354	0.746564526221138
comp61135_c6_seq5	-0.487138051447677	-0.362008072171036	1.05733819031605	4.68674909895714	6.75299384723222	0.0802016130067363	0.746564526221138
comp54580_c0_seq1	0.134017353303964	0.601420094312657	-0.680917802854781	6.6525391626101	6.75216616920679	0.0802309355910785	0.746564526221138
comp50529_c0_seq1	-0.64498787885704	-0.183042302341707	1.06034481257639	4.55676270962606	6.74941270196579	0.0803285585538448	0.746564526221138
comp35729_c0_seq1	-0.026623089087549	-0.59409584345256	-0.220573141212867	9.16332306650739	6.74787746830102	0.0803830393182302	0.746564526221138
comp55953_c1_seq1	-0.248319812504705	-0.786171514072989	0.687033697534601	4.63226639749513	6.74183344349509	0.0805978698419648	0.746564526221138
comp54206_c1_seq2	2.24770230464783	-1.56250146980583	-0.190551386824173	5.25479382641485	6.74174041340687	0.0806011808526278	0.746564526221138
comp57868_c0_seq2	1.1430960987571	-1.49554598196861	-0.663616479990818	3.73462566819859	6.73606298913774	0.0808034930952804	0.746564526221138
comp50441_c0_seq2	-0.373767672705932	-0.443009994217231	0.419704689814749	4.98710482021107	6.73578186540271	0.0808135235159744	0.746564526221138
comp27904_c0_seq1	-0.523150324839979	-0.234098919022474	0.716325923088246	5.27848504230895	6.73134269234834	0.0809720712984622	0.746564526221138
comp57321_c0_seq2	2.06104066171123	-0.7597103918731	-1.46774286360547	3.97989102797424	6.73096780243413	0.0809854744471693	0.746564526221138
comp53466_c1_seq1	-0.23012167791387	-0.434982766685406	0.434735285925914	6.37677339479161	6.727640228995	0.0811045364059214	0.746564526221138
comp51011_c0_seq1	-1.76411194930879	1.28254417736255	-0.0945161751338341	3.707984655168	6.72740490640663	0.0811129627327567	0.746564526221138
comp50397_c0_seq1	-0.287515407486387	-0.466604057564129	0.791786828027309	5.42930647863633	6.72542637583049	0.0811838424695369	0.746564526221138
comp56916_c2_seq1	-0.571037990837433	-0.479294012384204	0.748655885878881	4.87573239535176	6.7249277898044	0.0812017134501079	0.746564526221138
comp36265_c0_seq1	-0.349364705311917	-0.375939088654	0.352829319405995	6.34858985027137	6.72011921281513	0.081374263641312	0.746564526221138
comp59544_c4_seq7	-0.329873150529749	-0.818851118088594	0.801691400876982	4.38473970867769	6.71610740202574	0.0815184932583762	0.746564526221138
comp54796_c0_seq3	-0.283476957155045	-0.396906605008037	0.58888259451535	7.41867258552684	6.71557090111571	0.0815377998108713	0.746564526221138
comp58235_c0_seq1	-0.266960052193737	-0.590693022198313	0.61207920240323	4.91490188641995	6.71510731199391	0.0815544861059058	0.746564526221138
comp46524_c0_seq1	-0.41634503266599	-0.666847628011414	0.786435108646041	4.1727775482712	6.71469176888745	0.0815694458443302	0.746564526221138
comp45909_c1_seq1	-0.233301439847994	-0.529424028443337	0.389950187250647	5.21264357341764	6.71382077668178	0.0816008105393447	0.746564526221138
comp15496_c0_seq1	-0.297459342827743	-0.34352438524732	0.48238731516314	8.03210439154154	6.70340488482999	0.0819767920242851	0.749158823166691
comp57301_c2_seq5	-0.440848954985868	0.754301172958658	-1.12650903166867	4.99264590647023	6.69069182134101	0.0824379576442914	0.752513030289121
comp59780_c0_seq1	-0.857258595545266	-0.138847357473786	1.18126777500049	3.82266553022132	6.68817655329523	0.0825294946862853	0.752513030289121
comp54357_c0_seq1	0.793842970505898	0.256354015848519	-1.62659755724236	4.36002785742901	6.67378302439199	0.083055199237266	0.755880666858054
comp52495_c1_seq1	-0.351977251306445	-0.686586584846386	0.796982572701367	5.09174011715608	6.67270180295096	0.0830948194671546	0.755880666858054
comp59785_c1_seq2	-0.423875816677146	-0.71234019719266	1.47949504413983	3.99842870966098	6.66957881793194	0.0832093602960779	0.755880666858054
comp54840_c0_seq2	-0.00388456643550918	-1.17616131990948	-0.276206522508931	3.67033769234031	6.66787737287905	0.0832718277207306	0.755880666858054
comp58211_c0_seq1	-0.351711911707797	-0.550713164323425	0.536107652065986	4.48206998624047	6.66205671579768	0.0834858711902833	0.756785335307273
comp49153_c0_seq1	0.37473815079143	0.333932603123023	-2.37640881081232	3.46745219488991	6.6600927156248	0.0835582130643979	0.756785335307273
comp58393_c0_seq1	0.36021131218826	-0.164995998713554	1.28761044149725	3.43578770497719	6.64783336681585	0.0840111402663138	0.758850016936228
comp56052_c0_seq2	-0.410165544688974	-0.488270582901249	0.751539937735024	4.98389674938458	6.64559690201762	0.0840940221910864	0.758850016936228
comp19995_c0_seq1	-0.681070647136331	-0.111757458283966	0.93133803088483	5.35565505618585	6.6391040602119	0.0843350892279509	0.758850016936228
comp50417_c0_seq1	0.246836730265339	-0.0123640601166441	0.155820590355376	8.67886519233113	6.63848499865843	0.0843581085536938	0.758850016936228
comp69614_c0_seq1	-0.437626710390086	-0.3684053878928	0.525699476081849	5.81223099954301	6.63300847228941	0.0845620127419472	0.758850016936228
comp56254_c0_seq1	-0.501796239181434	-0.306006868739391	0.519206421936587	5.04500762244772	6.6316750843089	0.0846117297904128	0.758850016936228
comp47089_c0_seq1	-0.654282849555823	-0.111701943877345	0.657334943905043	5.46802068991812	6.62930461082334	0.0847001854073025	0.758850016936228
comp61528_c1_seq7	-0.451168585931803	-0.319969219897391	0.801079577962424	6.93899178307647	6.62738587199128	0.0847718495023787	0.758850016936228
comp60559_c12_seq6	-0.310404959940988	-0.44019506992844	0.680445644872426	5.94859451852084	6.62520885062239	0.0848532310684918	0.758850016936228
comp55849_c0_seq1	-0.416200241867262	-0.688221412586439	0.899000217287719	4.51193491156846	6.61993426257045	0.0850507182381822	0.758850016936228
comp56801_c0_seq1	-0.224564497354547	-0.417011974929521	0.180856338770456	6.32201089178888	6.61674280276601	0.0851704253665677	0.758850016936228
comp59772_c0_seq1	-0.263176277746914	-0.645746728620768	0.587191498998768	4.9313495995994	6.61396854810056	0.0852746155448265	0.758850016936228
comp44573_c0_seq1	-0.257589532503255	-0.348112518543031	0.429545417071714	8.46633882802243	6.61348272850384	0.0852928736585715	0.758850016936228
comp35874_c1_seq1	-0.494830218656764	-0.396412506868193	0.655824589887896	5.66533937167427	6.61028560021943	0.0854131223541807	0.758850016936228
comp14299_c0_seq1	-0.587012445237894	-0.313619214414187	0.709096391178277	4.86576197303334	6.60958364369374	0.0854395458210978	0.758850016936228
comp58366_c0_seq5	-0.692028583058375	-0.805262578286144	0.979727641239201	3.93877906271936	6.60792913711197	0.0855018568939288	0.758850016936228
comp58171_c0_seq1	-0.459483517122027	-0.568144368305789	0.646785524404185	4.66939154547976	6.60731939944492	0.0855248315163356	0.758850016936228
comp59672_c2_seq1	-0.363278805550102	-0.728519610745651	0.914474029435329	4.17612225337897	6.60541155350306	0.0855967566440287	0.758850016936228
comp54077_c5_seq2	-0.627013397081816	-0.336275146310113	0.890773380841024	4.51398204500256	6.60421286735044	0.0856419764867104	0.758850016936228
comp50295_c0_seq2	-1.56706112338618	-0.711672122775294	1.35088721632153	3.52065517680578	6.60283938501054	0.085693818710517	0.758850016936228
comp58543_c0_seq1	1.20931024440498	-0.26279114492232	-0.798719467287568	5.27804919464471	6.60129596090726	0.0857521114623224	0.758850016936228
comp56643_c0_seq1	-0.407408194163268	-0.344866129951228	0.483077409569997	7.33977153115711	6.59700641925881	0.0859143214444517	0.759452039670494
comp60231_c1_seq1	-0.597906016177102	-0.44736885459224	0.844963004798143	3.99971166861314	6.5927200032033	0.0860767083440431	0.759452039670494
comp52049_c1_seq1	-0.548603789463581	-0.38384829406688	0.571938631894041	4.46384440711207	6.58982952031301	0.0861863784020896	0.759452039670494
comp56168_c0_seq1	-0.407240405229737	-0.637596258015187	0.749685775760844	5.26183225944633	6.58960501636492	0.0861949021091604	0.759452039670494
comp54408_c1_seq1	-0.452187204741289	-0.342194871132292	0.568239788501964	5.81275722810742	6.58627516391132	0.0863214214429167	0.759673144217528
comp17392_c0_seq1	3.19922339531483	-2.76701908645231	-0.67097088211073	7.09911114311962	6.58238386850607	0.0864694996351553	0.759673144217528
comp54537_c0_seq2	-0.493920477778222	-0.28657572288616	0.722241805283876	5.60182242641579	6.579599096299	0.0865756206236164	0.759673144217528
comp60524_c1_seq2	-0.585941937330213	-0.598337305627689	0.770963641989263	3.78921118684451	6.57015075592942	0.0869366093719097	0.759673144217528
comp55930_c2_seq1	-0.257539228978545	-0.179770676830196	0.802454049138067	5.87780615025328	6.56958398059159	0.0869583099218467	0.759673144217528
comp60824_c2_seq2	-2.35131733688771	1.46547093104137	1.40657823641807	3.79915515700926	6.56427613941412	0.087161788419406	0.759673144217528
comp60321_c1_seq1	-0.608653499764901	-0.512153786435854	0.6233877671909	3.95388274667125	6.56280628256975	0.0872182170297055	0.759673144217528
comp51017_c0_seq1	-0.682698495350111	-0.668677918276986	0.82109895301497	3.57782715004589	6.56148955753324	0.0872687966840198	0.759673144217528
comp60736_c0_seq1	-0.284494192107228	-0.387588026987653	0.568603860433348	7.2012104298972	6.5566886403381	0.0874534546364233	0.759673144217528
comp56007_c0_seq1	-0.770093332223161	-0.556919967468684	1.0876269385953	3.70024232785361	6.55654796619652	0.0874588710611983	0.759673144217528
comp50608_c0_seq1	-0.402825525517537	-0.237326067459704	0.491070143860738	8.06088142327992	6.55644406113095	0.0874628719609319	0.759673144217528
comp60335_c1_seq1	-0.659255008311561	-0.519145319903877	0.552740008765854	3.4953904681651	6.55613434326909	0.0874747987972356	0.759673144217528
comp56178_c0_seq1	-0.26264844993536	-0.954108876934419	0.581576912076088	4.25576298224594	6.55541682133398	0.0875024356578913	0.759673144217528
comp47934_c0_seq1	-0.460096869909942	-0.450457226858327	0.470899474414278	5.26820186259634	6.55445437133366	0.0875395196329888	0.759673144217528
comp54359_c1_seq1	0.584569413479898	0.499508027343539	-1.18805647693473	5.12015341504529	6.55068250754817	0.0876849984412257	0.759673144217528
comp55994_c1_seq2	-0.26812847562499	-0.181174269012074	0.772303991040862	5.47888887266885	6.54606623048579	0.0878633624892504	0.759673144217528
comp54503_c0_seq1	-0.489206625370314	-0.416604189191155	0.315357817422541	5.43871459539551	6.54419415770541	0.087935795241381	0.759673144217528
comp58953_c0_seq2	-0.486740708890052	-0.22573626960559	0.426180440597204	5.72773228833463	6.54412143202297	0.0879386102449052	0.759673144217528
comp54946_c5_seq1	-0.100285844734926	-0.663584080684436	0.89979749552224	5.2893929943309	6.54251979593084	0.0880006269948506	0.759673144217528
comp35939_c0_seq1	1.67557659591237	-0.92903119080197	-0.496782291150792	6.29460306817028	6.54009509666447	0.0880945935663764	0.759675293030902
comp60384_c0_seq2	-0.5711392309609	-0.990098332326952	1.00053431402939	3.53576941242098	6.53720356577984	0.0882067779195131	0.759834369623351
comp59259_c0_seq1	0.433970589727861	1.46865980095433	-3.26496544884449	5.21165957719441	6.53158526304063	0.0884251475568465	0.76090684298917
comp57129_c0_seq1	-0.334125487286527	-0.363579695972086	0.305838339283086	5.81884615018513	6.51828887644059	0.0889440196547066	0.764560151984148
comp35682_c0_seq1	-0.12507108449896	-0.740737562433766	0.221150267360461	6.84069392502199	6.50686279981764	0.0893922446953998	0.766231077179603
comp59176_c1_seq1	-0.783844799791832	-0.137270698434901	0.7783936159284	4.06596123421749	6.50245284107138	0.089565820177464	0.766231077179603
comp59467_c9_seq1	-0.291437015102436	-0.444477350427892	0.588259248574026	5.48203680830383	6.49995855427122	0.0896641385195613	0.766231077179603
comp60144_c0_seq1	0.0460372489083071	-0.880057139272255	-0.307593044996227	3.79732102945125	6.48959404764005	0.0900737936220891	0.766231077179603
comp59340_c2_seq3	0.13738901165628	1.59283957312038	-0.799762925373634	3.65224274797656	6.48404872335448	0.09029371006921	0.766231077179603
comp61240_c5_seq1	-0.898232664929188	0.060009818209228	0.524363422447012	8.50158439408805	6.4809017189051	0.0904187435370294	0.766231077179603
comp57557_c2_seq1	-0.29302288681141	-0.497264413407423	0.639798116522916	5.35225946284964	6.47970393431398	0.0904663763865781	0.766231077179603
comp60437_c0_seq1	-0.383817092506312	-0.190269534272412	-0.532293559796967	4.1749853559495	6.47928252511321	0.0904831404973729	0.766231077179603
comp57196_c1_seq3	-0.0184854584083317	-0.503092635238806	0.720347279871205	5.01980754196851	6.47895391360334	0.0904962150893322	0.766231077179603
comp35770_c0_seq1	-0.373556404766654	-0.30586982500063	0.601820455473391	7.79700515991764	6.4722249837528	0.0907643414258551	0.766231077179603
comp48440_c0_seq1	-0.336356668272768	-0.466856184018981	0.692585716596581	4.94272561163456	6.46451374607758	0.0910725489090639	0.766231077179603
comp55919_c0_seq1	5.62191068046983	-3.00389957486001	-6.63102315820905	6.39984623061821	6.4633250767142	0.0911201478007128	0.766231077179603
comp49308_c0_seq1	-0.231392665360909	-0.489122499070198	0.606313605225154	6.5395250045978	6.45443680486583	0.0914768272575866	0.766231077179603
comp56631_c0_seq1	0.392212576472557	-0.0515207129727875	-0.948184293278585	9.92033527612949	6.45278129208485	0.0915434098252979	0.766231077179603
comp51050_c2_seq1	-0.213924284906954	-0.603483737990441	0.484227555107877	5.68287159684235	6.45190744712136	0.0915785735156581	0.766231077179603
comp60197_c0_seq1	-0.587882749941155	-0.720811796958442	0.799655392691887	3.57728330071926	6.44866130186398	0.0917093127757554	0.766231077179603
comp61071_c0_seq1	-0.856872835303417	0.598547148855359	0.0723300330249264	7.81134310178014	6.44717757067253	0.0917691301279167	0.766231077179603
comp16776_c0_seq1	-0.175515438761843	-0.386415543715082	0.644592777655099	6.30342375855274	6.44123450202827	0.0920091040593258	0.766231077179603
comp56671_c1_seq1	-0.594433379024913	-0.661507401367413	0.83570801861969	3.80782433936815	6.43778073829722	0.092148839878162	0.766231077179603
comp61056_c9_seq6	-0.802914573571153	-0.302571284915929	1.01771363697695	4.807705666093	6.43351726070751	0.0923216172469489	0.766231077179603
comp60471_c3_seq4	2.69924066040292	-2.60797742241964	-1.6330647366645	4.26642202441927	6.43108645935674	0.0924202647641628	0.766231077179603
comp58019_c2_seq1	1.14481554721434	-0.505822298885095	0.55091755361273	4.80557273595768	6.43012525414117	0.0924593006297277	0.766231077179603
comp56996_c1_seq1	-0.417615249957319	-0.247099718154477	0.559644565116138	6.44552125274242	6.42722679114854	0.092577107158472	0.766231077179603
comp55971_c0_seq2	-0.559478537032828	-0.0255018160976732	0.862549523258045	5.66878872150323	6.4260989426595	0.0926229869547347	0.766231077179603
comp60651_c2_seq1	-0.564981876104881	-0.442855329455289	0.878844808784793	4.37836276344812	6.42523350019075	0.0926582071420226	0.766231077179603
comp58071_c0_seq1	-0.295241885108158	-0.437134279142283	0.581823863011494	5.97836907445247	6.42068621727301	0.0928434756889422	0.766231077179603
comp60911_c0_seq5	-0.342731641142255	0.228355959708545	1.58293823856258	3.6149192517161	6.41762871677906	0.0929682465899549	0.766231077179603
comp59051_c1_seq1	-0.384525538166478	-0.753356777935197	0.696957314289507	3.81798030262135	6.41699960522527	0.0929939394418954	0.766231077179603
comp61414_c2_seq1	2.37474660325376	-0.979016548554918	-1.36062834979545	4.18082530871544	6.41097373354177	0.0932403813553046	0.766231077179603
comp57758_c1_seq1	-0.145490181728002	-0.721915695497542	0.640774248878334	4.66842417970459	6.41056270058688	0.0932572143395267	0.766231077179603
comp58186_c0_seq2	-0.461608263656443	-0.364756285574704	0.733644024054564	4.79742189203523	6.4061203524096	0.0934393277225875	0.766231077179603
comp61254_c0_seq1	-0.0319773646789566	-0.481023270246782	0.5166670711335	6.3062428987658	6.40605492220674	0.0934420125756021	0.766231077179603
comp58065_c0_seq1	-0.505768162897692	-0.511760360271247	0.705820621973881	4.301621412084	6.40470358805797	0.0934974795932007	0.766231077179603
comp59123_c0_seq1	-1.32912395849635	1.65165146579544	0.36305395147881	4.30123019858434	6.40393866500546	0.0935288907336279	0.766231077179603
comp60839_c1_seq11	-1.25603361888631	0.766926889215326	-1.67163085423061	4.86740529277928	6.397033429817	0.0938129096561419	0.766231077179603
comp46797_c0_seq1	-0.453076729411972	-0.261249386757342	0.494592505335998	5.24390613830514	6.39451600732264	0.0939166596162589	0.766231077179603
comp60793_c1_seq2	-0.379960259560111	-0.600948607116686	0.758420623009522	4.70427660347873	6.39370251935288	0.0939502092701601	0.766231077179603
comp59890_c0_seq1	-0.321176610443657	-0.453458189518379	0.376859570565886	4.82191890455895	6.39338186559613	0.0939634367503359	0.766231077179603
comp56834_c0_seq1	-0.76357878894427	-0.370307673008116	1.08395154096258	4.10559246045067	6.3891325195224	0.0941388981154049	0.766231077179603
comp35703_c0_seq1	-0.342434924566016	-0.369457500642929	0.540476887328931	6.64432803626988	6.38872881065431	0.0941555841744771	0.766231077179603
comp59720_c1_seq6	-1.06753069237745	0.103358752430742	1.57282609013951	3.54860981953582	6.38637160052278	0.0942530689152781	0.766231077179603
comp59621_c0_seq1	0.732807473730882	2.02146182434204	-1.53926857556721	4.40935612301347	6.38353982551949	0.0943703079574438	0.766231077179603
comp60587_c1_seq1	-0.650452340502629	-0.309297399205824	0.74587101746787	4.36474526496274	6.38275064918824	0.0944030058005345	0.766231077179603
comp49232_c0_seq1	-0.360138255531253	-1.00630693546848	0.465184872216068	3.80272621146149	6.37745477053988	0.0946227109871334	0.766231077179603
comp59879_c0_seq1	-0.255178812210179	-0.310255058297389	0.484219203092836	11.6615271730913	6.3734413666151	0.0947895383879178	0.766231077179603
comp57549_c0_seq1	-0.144409979996907	-1.01020805784612	-0.16760365677739	4.53026374819091	6.37296187875004	0.0948094884093971	0.766231077179603
comp58888_c1_seq1	-0.603594050256756	-0.230204080502088	0.60354737986602	4.6114539949831	6.37246691555539	0.0948300865420933	0.766231077179603
comp35744_c0_seq1	-0.44247709116435	-0.272871343990758	0.183282539731255	13.2582519682087	6.36789820281435	0.0950204187795863	0.766231077179603
comp57990_c1_seq1	0.360180470937252	0.212614946489996	-0.159723727217519	5.74359770470397	6.36626762931387	0.0950884371493072	0.766231077179603
comp56039_c0_seq1	-0.00540583070793491	1.37141966163799	-1.5206053910388	5.18269881285329	6.36342433644256	0.0952071552367362	0.766231077179603
comp51056_c0_seq2	-0.728853318128774	-0.0218560159551166	1.2290326256727	4.18218124165661	6.36321143857617	0.0952160502430813	0.766231077179603
comp56388_c0_seq1	2.49507099263478	-1.75884291866814	-0.574140178840168	5.03858842602352	6.36270715841011	0.095237122568789	0.766231077179603
comp59670_c0_seq10	-2.31015366611922	1.60152919880791	0.484359020819482	3.93651998797042	6.35833893643608	0.0954198447229605	0.766231077179603
comp60818_c5_seq6	-0.526598778656789	-0.475250734288834	0.570670155312555	4.30972298399408	6.35706011023292	0.095473401531085	0.766231077179603
comp56142_c0_seq1	-0.493878892209161	-0.335055015815727	0.637061022356913	5.01401415787275	6.35658352463066	0.0954933681571643	0.766231077179603
comp54808_c0_seq1	-0.195997980249023	-0.579586420160308	0.539861505684354	6.31198551640768	6.35640187448382	0.0955009794730003	0.766231077179603
comp59489_c3_seq1	-0.486934392728585	-0.532346404385239	0.975191498829464	5.53772452489378	6.35320829607765	0.0956348886699261	0.766231077179603
comp58197_c0_seq2	-0.705638321443195	-0.258337629206348	0.640763365663914	4.47354982543316	6.35153985949403	0.0957049191826602	0.766231077179603
comp60314_c0_seq1	-0.553669511770965	-0.57530785444957	0.8443457546925	4.35446087600562	6.3511018359014	0.0957233128275228	0.766231077179603
comp59515_c0_seq1	-0.534068838792315	-0.386684437965193	0.662157509932511	4.62343009195315	6.35025574237565	0.0957588519038503	0.766231077179603
comp50686_c1_seq1	-0.293613135306709	-0.399546687320097	0.602459368116553	6.34269747467973	6.34944463906549	0.0957929331551699	0.766231077179603
comp59566_c1_seq1	-1.20542476451953	0.350768033343083	1.13082850078529	3.63419585913761	6.34757654403749	0.0958714718004704	0.766231077179603
comp54977_c0_seq1	0.768373791341958	0.454521978449467	-1.26521651957841	3.62069952979008	6.34352129014062	0.0960421760465105	0.766231077179603
comp56440_c0_seq2	-0.491844453303802	0.093066389383551	0.993351606806691	6.26782740128069	6.34143628071749	0.0961300572191873	0.766231077179603
comp62017_c0_seq1	0.378776468764251	1.9786147221396	-2.15298175921793	8.88050591954574	6.34036373823702	0.0961752939364846	0.766231077179603
comp57812_c0_seq3	-0.464892872208205	-0.8375592619825	0.906276645785627	3.50916042491114	6.33911831168541	0.0962278480455039	0.766231077179603
comp57257_c2_seq4	0.185481073786101	0.646018827555163	0.0757720437323988	4.86798392126952	6.33881348737481	0.0962407151230564	0.766231077179603
comp55872_c1_seq1	-1.1063550418722	0.948621907397636	0.323475834850821	4.22075318591054	6.33856371368898	0.0962512596649393	0.766231077179603
comp50550_c0_seq2	-0.375525814425596	-0.514251921813768	0.770572847722659	4.8348902608056	6.33837268178257	0.096259325089855	0.766231077179603
comp36121_c0_seq1	-0.701818176183267	-0.29010804311153	0.920667232685776	4.06649940902118	6.33745199563261	0.0962982058381453	0.766231077179603
comp54171_c0_seq2	-0.469996298890858	0.0294191544146885	1.70483766648248	3.39788899899458	6.33729404836333	0.0963048774958531	0.766231077179603
comp58328_c0_seq1	-0.0310459972785792	-0.7994815343814	-0.0438303180952964	5.23316076484484	6.33680511757399	0.096325532637295	0.766231077179603
comp35771_c0_seq1	-0.314503602019103	-0.150474155380611	0.538317747491191	8.01020832102975	6.33647046818889	0.0963396725303737	0.766231077179603
comp63309_c0_seq1	-0.372720971706814	-0.452094896189867	0.719323707480893	7.29968997406339	6.3315086948462	0.0965495555825802	0.766231077179603
comp59099_c3_seq2	0.699061654167771	0.146110873946018	-0.496127963310681	5.61311956236229	6.32879189400996	0.0966646621835225	0.766231077179603
comp59342_c0_seq3	-0.437879872303466	-0.743116799187357	0.622330633648665	3.83096470098638	6.32861836791934	0.0966720186866043	0.766231077179603
comp57034_c0_seq1	0.558018791033253	-0.415808522071763	-0.0908887084900345	8.30410969878515	6.32593230791976	0.096785960671639	0.766231077179603
comp44377_c0_seq1	-0.25600893525194	-0.388691214060491	0.569843925621974	5.60840388805391	6.32581234859976	0.0967910523217222	0.766231077179603
comp54395_c0_seq1	-0.281417061037992	-0.324865559898421	0.65138911738793	10.0141464984896	6.32542497017948	0.0968074962795491	0.766231077179603
comp56622_c0_seq1	1.20481286994757	-0.574022338440502	-0.863758967337196	9.78934084140961	6.32533081821991	0.0968114933730705	0.766231077179603
comp59735_c0_seq3	0.0767934841496252	0.965767062015305	-0.583923628522774	3.54625755175805	6.3252282843354	0.0968158464900327	0.766231077179603
comp36133_c0_seq1	-0.785082172189373	-0.469572455682315	0.817516634934295	3.89842160230446	6.32349246386935	0.0968895699616448	0.766231077179603
comp60040_c12_seq1	-0.611890802275953	-0.291216375230026	0.834146195501689	5.06401189115307	6.31867615164845	0.0970944098552972	0.766455480930786
comp54169_c1_seq2	-0.410570104109013	-0.443958354343169	0.687512005019088	6.00500626989999	6.31832940755897	0.0971091730646367	0.766455480930786
comp58732_c0_seq1	-0.812175447751629	1.85978222965522	0.2761543736733	10.830106742443	6.31615953415034	0.0972016079936896	0.766455480930786
comp35465_c0_seq1	-0.635807521533262	-0.491769031342685	0.674331298636757	4.94060539249132	6.30849495024423	0.0975287897894107	0.768288017524745
comp58446_c0_seq1	-0.606609106268424	-0.0468039766862674	0.665806187356287	5.17653420471702	6.30228232609649	0.0977947663985803	0.769635316919313
comp51930_c0_seq1	-0.33513105449975	-0.325166103628272	0.77834829620672	5.59087279903788	6.29639593937658	0.098047418166728	0.770875239242965
comp56672_c0_seq1	0.392469552625336	-0.0233773146398053	0.0494622279471235	7.66938641894818	6.29075625569574	0.0982900685406183	0.771400737848477
comp60866_c0_seq1	-0.476583455551605	-0.436422428849004	0.532008367037011	5.42687404790424	6.28873536697885	0.0983771584974244	0.771400737848477
comp56481_c1_seq1	0.283465025365575	3.16949451756577	-0.379549444946926	3.84438795366174	6.28821145053312	0.0983997486966846	0.771400737848477
comp56288_c1_seq1	-0.592899995991094	-0.287155299114048	0.61617139211605	4.72097619856714	6.28072009576062	0.098723305381034	0.77194922161327
comp59851_c3_seq1	-0.0499506612161462	-0.55407862495284	0.391867496765873	5.9664337335225	6.27838354537775	0.0988244312355072	0.77194922161327
comp60955_c0_seq2	-0.0272596242112908	-1.07973833410992	1.12727942361335	3.64661711422486	6.27797954003347	0.0988419266530247	0.77194922161327
comp46959_c0_seq1	0.793025439065192	-0.166614252702101	-1.26811706158646	4.14397366512788	6.27662880921887	0.0989004415148015	0.77194922161327
comp50279_c0_seq2	-0.147075634846295	-0.468420814393568	0.73965261703616	5.68040890007027	6.2747527041668	0.098981771194856	0.77194922161327
comp60052_c0_seq2	-0.416815675630665	-0.347485170274316	0.594406342617111	5.07371134080719	6.27254219913483	0.0990776795423778	0.77194922161327
comp58256_c0_seq4	-0.592473034858416	-0.255777107045395	0.905382366495531	4.88197013747233	6.27020623819552	0.0991791279905302	0.77194922161327
comp58636_c0_seq1	-0.488541793252419	-0.432859865171194	0.798288407507528	7.87461712306013	6.26687935590188	0.099323783193413	0.77194922161327
comp58270_c0_seq1	-0.623335011294311	-0.295441971286664	0.663823744052078	4.63317009395928	6.26561034521033	0.0993790139829515	0.77194922161327
comp43355_c0_seq1	-0.286541330519146	-0.277732052557517	0.629032850543302	6.42374856592998	6.26462242136603	0.0994220315031155	0.77194922161327
comp57135_c1_seq1	1.19785017552265	-1.42037783107538	-1.35086267408107	5.12731487892382	6.26104956181489	0.0995777549511688	0.772418451324569
comp35723_c0_seq1	-0.133478233420064	-0.373243742918911	0.608422322592994	8.577899319854	6.25261464975117	0.0999463200926692	0.772599912399347
comp15555_c0_seq1	1.77001549963855	-0.940244268277104	-0.786164530047923	5.90964260115835	6.24744606437276	0.100172808540273	0.772599912399347
comp54378_c0_seq1	-0.358426006026496	-0.494291495818964	0.749774186052447	4.81831135351407	6.24644024830646	0.100216940777458	0.772599912399347
comp58929_c0_seq3	-0.187825039357972	-0.619300887130557	0.510714318111592	5.37522347675227	6.24605943304606	0.100233654691576	0.772599912399347
comp36945_c0_seq1	-1.54614826067238	0.07602036332718	1.26112492433893	4.09916786024208	6.24360106681556	0.100341616294786	0.772599912399347
comp56390_c0_seq2	-0.607552189025246	-0.457434661325847	0.877592006813679	4.31725552339777	6.24219257052149	0.100403522051859	0.772599912399347
comp54310_c0_seq1	0.865897662640746	-0.1265020940652	-0.941526129294018	9.34324519693837	6.23831289502175	0.100574229684019	0.772599912399347
comp57737_c0_seq1	-0.659819658267958	-0.292060691479139	0.792161373731251	7.93489289115444	6.23270666893659	0.100821398116817	0.772599912399347
comp59043_c0_seq2	-0.393228970857621	-0.550358876756946	0.588618695622852	4.37976077676758	6.231530520987	0.100873326227538	0.772599912399347
comp58106_c1_seq1	-0.407452185735386	-0.76562977704833	0.988950754896359	3.72447390985788	6.22938445679703	0.100968143203972	0.772599912399347
comp60504_c7_seq1	-0.497416978712081	-0.337221699330485	0.601310272205707	5.34080452922871	6.22595230693653	0.101119959389667	0.772599912399347
comp54576_c0_seq1	-0.161847852843728	1.60214371229099	-0.511932694393656	4.02374782256686	6.22540779590568	0.101144065153733	0.772599912399347
comp60273_c0_seq10	-0.782700437174804	-0.280343979835601	0.291732803969232	4.24439444395391	6.22269205085812	0.101264374772099	0.772599912399347
comp60803_c1_seq3	1.10008486314611	-1.04121099735068	0.199607521055803	5.95567264305285	6.22001843514127	0.101382952041926	0.772599912399347
comp59175_c0_seq1	-1.24753876059486	1.51291092372684	0.57093793546393	3.65944300982032	6.21886689562741	0.101434064860908	0.772599912399347
comp54367_c0_seq1	-0.386334734801322	-0.748274570024348	0.664214782310908	3.88985566777091	6.21764761760285	0.101488211281516	0.772599912399347
comp56579_c2_seq1	-0.468707599595542	-0.185992797373955	0.73986318480531	6.09713848008759	6.21460369884971	0.101623508387121	0.772599912399347
comp59307_c2_seq9	-1.04175107881743	2.15399973361953	1.83482974477972	3.70245994998228	6.21297458868368	0.101695990628564	0.772599912399347
comp54912_c1_seq2	-0.373267987402393	-0.240817005957629	0.884006270640998	5.57333089153699	6.21266487918312	0.101709775804287	0.772599912399347
comp57135_c1_seq2	-2.70258113428054	3.96074286859902	3.91037777201007	3.88641881954803	6.21095953490136	0.101785712801635	0.772599912399347
comp57319_c2_seq2	-0.392611323117346	-0.518761979676373	0.681205460362748	5.35181459444917	6.21062943189805	0.101800418181069	0.772599912399347
comp58861_c0_seq1	-0.842079120910586	-0.407996293204922	1.09639940121635	3.94770555114075	6.20910004647916	0.101868575593393	0.772599912399347
comp54746_c0_seq1	-0.47037688409035	-0.344633248426822	0.558380708860286	5.73909515425819	6.20852639830898	0.101894151634203	0.772599912399347
comp58877_c1_seq2	-0.247238688854332	-0.452548166524419	0.621662387946216	5.27401438103235	6.20692619986973	0.10196552884247	0.772599912399347
comp59299_c3_seq1	-0.323349137054553	-0.492491508478831	0.606004278773197	4.84556493633561	6.20651337118486	0.101983950933543	0.772599912399347
comp57443_c1_seq1	-0.69305072469155	-0.194951873088355	0.571966028264577	4.88573028002081	6.20299635650829	0.102141023810199	0.77306735668111
comp50959_c0_seq1	0.277430750789667	1.38398219278047	-1.516240453055	3.49413934829189	6.19714632164189	0.102402805085733	0.773127360564405
comp57762_c0_seq1	0.230064329487554	2.51496710990316	-1.17986889592603	3.60306136095463	6.19594546183806	0.102456621451881	0.773127360564405
comp61135_c6_seq6	-0.669977809947554	-0.490875592585298	1.2395054164707	4.38059678735158	6.19443861082123	0.102524189117786	0.773127360564405
comp44754_c0_seq1	-0.400435989468846	-0.114959037954288	0.712436976725126	7.64845675686996	6.19429879929082	0.102530460474554	0.773127360564405
comp59516_c0_seq1	-0.634737598001233	-0.045425185164441	1.6084854853506	5.3053817348433	6.19045692767165	0.102702934585244	0.77370816705203
comp56067_c0_seq2	0.566736923723432	-0.602047680909869	0.752618303982718	3.93741341057043	6.18279535023739	0.103047718163902	0.77498761836919
comp58936_c1_seq1	-0.570023854231716	0.0327189903511332	0.731706144809934	5.28283804552328	6.18243451213152	0.10306398379003	0.77498761836919
comp51063_c0_seq1	-0.442961209151094	-0.461174259444057	0.439286179543334	4.97054841265923	6.16604967758619	0.103805166204548	0.779111373392266
comp18126_c0_seq1	-0.471481511085051	-0.0268816626258458	0.398930416745763	7.12550219466492	6.1610679832184	0.104031528034734	0.779111373392266
comp61015_c0_seq5	-0.544746992620098	-0.705995198783152	0.784649728555705	3.75455824143835	6.15834497842841	0.104155457687951	0.779111373392266
comp50518_c0_seq1	-0.332480681604958	-0.334605959581551	0.523687525188725	5.64199463802212	6.15626187245955	0.104250359667016	0.779111373392266
comp54985_c0_seq1	-0.346156837731364	-0.413705910455013	0.620832276918062	6.26593087032569	6.15623040426479	0.104251793927455	0.779111373392266
comp54480_c0_seq1	-0.271230366617849	-0.296320007428854	0.372249938080747	6.96978951692316	6.15514080465067	0.104301467463903	0.779111373392266
comp60008_c0_seq1	-0.756475823940594	-0.317521290443135	1.01123192122239	8.2540915332598	6.15460159588369	0.104326057728193	0.779111373392266
comp57937_c0_seq1	-0.881215135357345	0.127376210634344	1.15821594808418	4.23672232270682	6.15299414018621	0.104399397654765	0.779111373392266
comp50757_c0_seq1	-0.403672540883925	-0.216833970755896	0.333548541184952	6.24619280742941	6.15128498250714	0.104477431887169	0.779111373392266
comp60982_c1_seq4	-0.800606644196312	-0.0168742149642119	0.491853672233878	4.54687794914558	6.14576133107897	0.104730004924479	0.780261280541589
comp54715_c0_seq3	-0.48006462908523	-0.372004673662893	0.122473857754408	3.85514709591813	6.1408403292442	0.104955513846795	0.780261280541589
comp59698_c2_seq1	-0.519594276792851	-0.29393153712982	0.820150220586599	4.93790820020847	6.13936784052332	0.105023082187569	0.780261280541589
comp59488_c12_seq25	0.875867472659426	-0.496141564155758	0.320872073336067	4.169956364424	6.13916853699562	0.105032230862697	0.780261280541589
comp60919_c0_seq2	1.5188849568016	-0.835756413235645	-1.87255893748698	3.56933383471138	6.12939710687804	0.105481708183537	0.780261280541589
comp61047_c5_seq1	-1.45767130352893	0.421756204183974	0.608879956376326	3.44592537605329	6.12608680302965	0.105634396544177	0.780261280541589
comp53879_c1_seq1	-0.691326936575802	-0.48012939824189	0.907970931422915	3.89032722730677	6.12489749642924	0.105689305182415	0.780261280541589
comp44716_c1_seq2	-0.866123590397261	0.260820346866308	0.998472993909394	6.53169052232265	6.12414306205842	0.105724150537232	0.780261280541589
comp53949_c0_seq1	-0.790895434471126	1.39750304217273	-0.266744389965173	5.91409387334965	6.12344707473679	0.105756306129763	0.780261280541589
comp61349_c0_seq5	1.39691230030079	-0.704046006208074	0.0556753642745588	3.57270647151145	6.12201546619422	0.105822477899494	0.780261280541589
comp59226_c0_seq3	-0.609326007322465	-0.243117733742975	1.44395151019888	4.12351053253535	6.11975553594886	0.105927017020543	0.780261280541589
comp61270_c10_seq22	-0.191424070089532	-0.682965396312464	1.07922528911686	4.96745949107541	6.11697250505016	0.106055889417607	0.780261280541589
comp61363_c5_seq5	-0.425851250262043	-0.338722410084075	0.4522829240488	5.01241360769995	6.11453006814237	0.106169113765138	0.780261280541589
comp54802_c0_seq1	-0.309975845111061	-0.245800848941804	0.511115692567464	6.95046707095619	6.11430345059266	0.106179624967437	0.780261280541589
comp54838_c0_seq1	-0.427786549830227	-0.0757600949967281	0.623960821716642	6.6878205999215	6.11247238476319	0.106264591851449	0.780261280541589
comp58957_c0_seq1	1.3006572098422	-0.175393655707764	-1.60981949607674	3.63672760899533	6.11016110425681	0.106371935058134	0.780261280541589
comp59094_c0_seq1	-0.547338907506503	-0.552217784216656	0.769596708693884	3.84732174293984	6.10246188981144	0.106730260329623	0.780261280541589
comp60694_c1_seq1	-0.522348391166239	-0.400876054507872	0.145265317992075	3.52767193675396	6.10097332767495	0.106799671912556	0.780261280541589
comp56106_c0_seq1	-0.606797936051383	-0.0323324997156025	0.702487098540418	5.11645128177578	6.09911336676045	0.106886462528784	0.780261280541589
comp56725_c0_seq1	-0.498318447465066	-0.443815807069372	0.640499293209626	4.28277657117376	6.09889608201465	0.106896606003259	0.780261280541589
comp47267_c0_seq1	-0.532337250667264	-0.366318288327784	0.725082939563243	4.72830343586749	6.09635692317032	0.107015209527219	0.780261280541589
comp35933_c0_seq1	-0.373377239605553	0.0742073231550121	0.660604226443258	6.38409376025057	6.09576065370668	0.107043079392039	0.780261280541589
comp57849_c2_seq1	-1.15404174783923	1.33620747859161	0.549616849585412	4.07116787506979	6.09526012171676	0.10706647981357	0.780261280541589
comp19634_c0_seq1	-0.38378358995965	-0.488404930746357	0.689970494643668	6.27118595445796	6.09497402110244	0.107079857531263	0.780261280541589
comp60320_c1_seq5	-0.603113907694348	-0.202883295824968	0.94964776007298	4.2792094353945	6.09242721527225	0.107199013609392	0.780261280541589
comp57657_c1_seq1	-0.288365801507413	-0.48751446898378	0.818137674069021	4.89460797007506	6.09228576706444	0.107205635191461	0.780261280541589
comp50390_c0_seq1	1.40841261643753	-0.773608879638598	-0.788375954074186	8.20749275207147	6.09175301818216	0.107230578154864	0.780261280541589
comp56037_c0_seq3	-0.31001461294504	-0.643678599556113	0.525380135932018	4.32909355974742	6.0869196936496	0.107457125242579	0.780959039116008
comp50794_c0_seq1	-0.461342703905916	-0.555900991829219	0.687002037575546	5.49677135690934	6.08559795986438	0.10751915712478	0.780959039116008
comp49217_c1_seq2	-0.406314710209007	-0.372384560600522	0.649769338642936	5.24045543240955	6.07088787277733	0.108211850903589	0.784833999895237
comp59026_c0_seq2	-0.48746261221552	-0.36470807397297	0.508316572893603	7.87634543981962	6.06677225121364	0.108406417523265	0.784833999895237
comp54129_c0_seq1	0.30383701214305	0.408834600298591	-0.398678248059878	7.70529649180386	6.06571184180918	0.10845660273767	0.784833999895237
comp59906_c0_seq9	-0.567374671743539	-0.271292256427035	0.50459947063579	7.88713817454341	6.0635242966951	0.108560201303829	0.784833999895237
comp68347_c0_seq1	0.99237938659609	-0.29715233832769	0.0361026613395289	5.6402269033091	6.06099061138762	0.10868031083327	0.784833999895237
comp59068_c2_seq4	-0.591724110240683	-0.481707775710681	0.894197612592715	4.49179909877416	6.06042184458184	0.108707290730448	0.784833999895237
comp57410_c0_seq1	1.52605521923524	-0.84136083672538	-0.0223484936169432	5.04913438064904	6.05993488769374	0.108730395001524	0.784833999895237
comp57507_c2_seq2	-0.75592043500527	-0.344803292991102	0.844465696050924	3.82517159938644	6.05376246058695	0.109023660875875	0.785268292946032
comp41873_c0_seq1	-0.429909861444791	-0.29471042569858	0.690035167387689	5.55060041010707	6.05337365789159	0.109042159074824	0.785268292946032
comp56787_c3_seq2	-0.532182350328495	-0.288029423358082	0.657975897690922	4.60295974627431	6.04956809189849	0.109223376366268	0.785268292946032
comp36105_c0_seq1	-0.56723849530432	-0.577149939354714	0.824209522901074	4.01135315394109	6.04921926067717	0.10924000176969	0.785268292946032
comp59815_c1_seq1	-0.632587586767381	-0.423862572841217	0.848142639444137	4.02308923266576	6.04848643402133	0.109274936398115	0.785268292946032
comp54099_c2_seq1	1.68031653297059	-1.04532243325132	-0.507753683833844	6.07420764805226	6.04604316242689	0.109391486982601	0.78540956021343
comp68770_c0_seq1	-0.331641122900077	-0.405621138880526	0.494984474251891	5.61803683563679	6.04102700044601	0.109631144053064	0.785936182466051
comp58118_c0_seq1	0.428469921569318	-0.192852668346153	1.1233286547563	3.53649198422774	6.04044987889279	0.109658749367025	0.785936182466051
comp59705_c0_seq1	-1.13577331974309	-0.117858915770875	1.24059007202693	3.39438038828448	6.0330853533779	0.110011599098495	0.78677808940632
comp59072_c1_seq3	-1.26416204927395	0.312966775868665	1.06822642157108	3.85365616951919	6.0324586343767	0.110041676588497	0.78677808940632
comp56181_c0_seq1	-1.04094755317915	0.531916597054768	-0.053425654527817	4.34898173126049	6.03103541667405	0.110110008842003	0.78677808940632
comp61060_c0_seq2	-0.376305688840496	-0.81874503911195	0.8392296153499	3.71855376775029	6.02840339913834	0.110236485529484	0.78677808940632
comp49055_c1_seq1	-0.299872125757072	-0.33504109508965	0.429949774601637	6.34601166219484	6.02788269374918	0.110261523509201	0.78677808940632
comp61429_c9_seq3	-0.986689251231104	0.203643228759084	0.95463995533088	4.82161152978343	6.02428713361298	0.110434563534862	0.786877809307761
comp55545_c0_seq1	-0.3108441863333	-0.35660329795002	0.558256692984745	6.34770653223654	6.02355882865844	0.110469645570224	0.786877809307761
comp35840_c0_seq2	-0.400664473820258	-0.243893358157226	0.422761794225447	5.79940331065933	6.0189182651483	0.110693429258822	0.787536368229624
comp56922_c0_seq1	-0.242031870146612	-0.459676106653454	0.264078423339339	5.04451431827898	6.01761386106601	0.110756410039695	0.787536368229624
comp60407_c0_seq1	-0.617640338795887	-0.3295979914206	0.740617626216984	4.55208233386723	6.01477307488621	0.110893690813971	0.787747905344733
comp60012_c10_seq4	-0.200637364180575	-0.599933094796398	0.300928933185796	4.20640839774337	6.00978735984206	0.111135018493298	0.787747905344733
comp35707_c0_seq1	-0.0533238516092562	-0.306249419063572	-0.52479569472091	9.55596323623108	6.00783614935135	0.111229601170885	0.787747905344733
comp58866_c3_seq5	-1.19152452364469	-0.393556748595866	2.09630905900241	3.8990178683737	6.00571772048275	0.111332376689913	0.787747905344733
comp60048_c12_seq4	-0.0470123025160936	-0.5262638968396	1.09327750685745	4.0604259004172	6.00550022769251	0.11134293348369	0.787747905344733
comp58762_c0_seq1	-0.690182127544962	-0.381989446318688	0.974072118894396	4.35178281060015	6.00495824044442	0.11136924494511	0.787747905344733
comp59136_c1_seq1	-0.790516686719909	-0.372333235733708	0.888447968965351	4.10869082005389	6.00021523879071	0.111599753729319	0.787890344790217
comp61044_c6_seq11	0.645013528406056	-0.476257382903556	-0.0538627472756499	7.4554017575826	5.99792760220182	0.11171109529499	0.787890344790217
comp56174_c0_seq1	-0.431707656686892	-0.605215800568681	0.981253680861322	4.02926427541916	5.99257195731489	0.111972175300939	0.787890344790217
comp54187_c0_seq1	0.041009629597238	-0.837044979741416	1.02619669117934	3.85425676365804	5.99144286142967	0.112027291490908	0.787890344790217
comp59056_c0_seq1	-0.78952851230356	-0.277185901259834	1.03551655512595	3.91026419703981	5.991241060506	0.112037145022045	0.787890344790217
comp56478_c0_seq1	-0.354927234653975	-0.335731667308256	0.0447473126239616	5.34837802662614	5.98722838564925	0.112233247894152	0.787890344790217
comp56193_c0_seq1	-0.417983744147302	-0.625156572690562	0.523600023971284	4.02690402406352	5.98577905810679	0.11230415838304	0.787890344790217
comp59098_c2_seq1	-0.148250911030597	-0.500044910009872	0.447805830618961	5.94188105911946	5.98405966884289	0.112388337566658	0.787890344790217
comp59913_c1_seq3	-0.840596248480319	-0.534873784815773	0.877163830714423	3.53495732836166	5.98289608292077	0.112445339509807	0.787890344790217
comp44049_c0_seq1	-0.214487532385558	-0.456673711893254	0.170811497706814	12.6417254269243	5.98244382512947	0.112467502245754	0.787890344790217
comp50570_c2_seq1	-0.226343468846668	-0.389993361668943	0.5102149788938	7.17764441740922	5.97896493768076	0.112638123524263	0.787890344790217
comp55970_c2_seq3	-0.508728248111624	-0.182957653225363	0.575490851555292	5.15955838170484	5.97724777081357	0.112722432748289	0.787890344790217
comp58151_c0_seq6	0.663581760920619	-1.24801406279008	-0.417500183535903	4.43806196045404	5.97181808715927	0.11298941556843	0.787890344790217
comp55404_c0_seq1	-0.367520913074659	-0.449171115906318	0.59021808249137	5.07314565262047	5.96913321489093	0.113121656489879	0.787890344790217
comp48887_c0_seq1	-0.279641799707801	-0.283271252496453	0.678816829718425	6.11308434460433	5.96901691795877	0.113127387928725	0.787890344790217
comp15177_c0_seq1	-0.193821236783614	-0.316721948117067	0.584915417232084	9.51315561808176	5.96848808579219	0.113153453759893	0.787890344790217
comp58352_c1_seq1	-0.526787836189744	-0.566893820801789	0.928579521724814	3.95615709196199	5.96520429547141	0.113315438367927	0.787890344790217
comp59119_c9_seq3	-0.411673007447089	-0.572601812809354	0.680326633349904	4.64246787317539	5.96280493950379	0.113433935163103	0.787890344790217
comp58701_c1_seq2	-1.05035457141949	0.646411479641923	1.60213038010703	3.60956503002023	5.95986074433753	0.113579501647178	0.787890344790217
comp60473_c2_seq2	-0.490837475528281	-0.374615731054562	0.423170693364136	4.57316335173724	5.95874296602416	0.113634813408103	0.787890344790217
comp44212_c0_seq1	-0.644513792461803	-0.0220471681004684	0.397318746254132	7.09683656003523	5.95668833356353	0.113736551266887	0.787890344790217
comp57072_c2_seq1	-0.354192469728668	-0.322460409289648	0.573162588596046	6.04467650993153	5.95405953169244	0.113866846773977	0.787890344790217
comp60228_c0_seq1	-1.77221029945698	1.08079361784959	3.09893080726946	3.70896215120022	5.95390142314941	0.113874687904304	0.787890344790217
comp50913_c0_seq1	-0.392611518101125	-0.147398047526939	0.645994183152211	5.77865511408024	5.95336327716831	0.113901380225102	0.787890344790217
comp59243_c0_seq1	-0.405147016887555	-0.617019535360323	0.872640023179369	3.88858350319216	5.95150898235556	0.113993399996207	0.787890344790217
comp56118_c0_seq2	-0.655568697406186	-0.371190025425834	0.538411181643229	4.34198293656555	5.94873928900868	0.114130978869822	0.787890344790217
comp57671_c3_seq1	-0.379802904091194	-0.336806403997951	0.410367021015107	5.35100021672891	5.94787244125346	0.114174070342433	0.787890344790217
comp60357_c0_seq1	-0.53965751345458	-0.267599838215864	0.936201491686387	4.64607948983714	5.94761223029253	0.114187008602826	0.787890344790217
comp46073_c1_seq1	0.0704558864129384	0.491226998815251	-0.3298548861672	8.62571405188324	5.94593847854822	0.114270264694963	0.787890344790217
comp18918_c0_seq1	-0.767092698573532	0.0453211111889282	0.675473693663318	5.94593114862795	5.94523378595472	0.114305334995472	0.787890344790217
comp57463_c2_seq1	-0.253502034187838	-0.447011334484994	0.554817849448986	6.29698644356063	5.93518352729645	0.114806624399442	0.788018010371554
comp60190_c3_seq2	-0.312727604257088	-0.550588039074825	0.0209013801357632	3.91020864622315	5.93230882877668	0.114950395059405	0.788018010371554
comp55988_c0_seq1	-0.233071524175527	-0.48434189874272	0.391464318210562	5.9173784020602	5.93004584103972	0.115063693502432	0.788018010371554
comp47978_c0_seq2	-0.580940989035147	-0.17402645626306	0.917871293777895	4.77501551755879	5.92588973402557	0.115272050410908	0.788018010371554
comp51138_c0_seq1	0.364094280672681	-0.266463969958465	0.181685729517483	7.01424022139577	5.92387363928131	0.115373252422467	0.788018010371554
comp61500_c1_seq7	0.989550112161574	-0.100980777047619	0.0467654434833253	3.49467238226225	5.92360056398252	0.115386966519054	0.788018010371554
comp54401_c0_seq1	-0.502350973377929	2.95676518823161	-0.117666119374172	4.7014851278277	5.92292208339802	0.115421047185932	0.788018010371554
comp50296_c0_seq1	-1.4560113481949	1.93130072361793	-0.342420303146514	5.3688763162538	5.92046789685053	0.115544403374622	0.788018010371554
comp61146_c1_seq1	-0.43339288453808	-0.104789199764745	0.0399094018236356	5.79065431495099	5.91708710177599	0.115714540366067	0.788018010371554
comp50812_c0_seq1	-0.140492755996592	-0.404658367781768	0.670744397342121	5.64793418099368	5.91681853263341	0.115728066237427	0.788018010371554
comp51225_c1_seq1	-0.162052303924459	-0.402669329027767	0.389267875999527	6.54154748835223	5.9160270582169	0.115767935817686	0.788018010371554
comp57311_c0_seq1	1.82404872746116	-1.13991994954451	-0.944018575960782	6.22872450185667	5.91400238726366	0.115869985890199	0.788018010371554
comp14919_c0_seq1	0.000601860162949165	-0.41896548397204	0.617747129130765	7.44209651124064	5.91367792198469	0.115886347989113	0.788018010371554
comp57763_c2_seq7	-0.432697117492295	-0.449302316414074	0.90890429275205	4.62043027476364	5.90851005266411	0.116147250252962	0.788018010371554
comp52605_c0_seq1	0.278050814109607	-0.879406465845031	-0.966730659963407	3.31018823417625	5.9075561956873	0.116195467420811	0.788018010371554
comp35761_c0_seq2	-0.517992829798189	0.74733213628839	-0.721780781231846	5.8142306663742	5.90736078223776	0.11620534786671	0.788018010371554
comp54956_c0_seq1	-0.686673355247097	-0.233081791196925	0.731466542031343	4.2698919213967	5.90673109053611	0.116237191637102	0.788018010371554
comp59524_c2_seq1	-0.714276412560393	-0.522113591752842	1.10650485423519	3.81665039570582	5.90672587794108	0.116237455274953	0.788018010371554
comp60938_c0_seq2	0.12990381837213	-0.289700011927803	1.16824648875466	4.92641060100581	5.90521788416448	0.116313749173922	0.788018010371554
comp16023_c0_seq1	-0.238658502682814	-0.512799037686265	0.542991453653677	5.98181345187543	5.9047662646982	0.11633660724834	0.788018010371554
comp56361_c2_seq2	0.547849477659777	-2.31352403833559	-0.494966082994252	4.5404862824392	5.90317471108841	0.116417195648059	0.788018010371554
comp60536_c3_seq1	1.73046227383512	-1.17285923773707	-0.659896096307899	6.18234014616474	5.90101641000662	0.116526566465784	0.788018010371554
comp51323_c0_seq1	-0.176459575638252	-0.503131108515823	0.559068224131529	5.27929210316603	5.89552312378089	0.116805378612402	0.788018010371554
comp58925_c1_seq5	0.189817705349746	-1.58439959288731	1.2332324105325	3.75477670870156	5.89383769863012	0.116891050056756	0.788018010371554
comp57534_c0_seq1	-0.382847829860595	1.07931128872723	-0.252582996932723	5.24930772471668	5.89154318322801	0.117007778421264	0.788018010371554
comp58439_c3_seq2	-0.656395817247595	-0.296621321640188	0.734090921570647	4.70207976938241	5.89107833935509	0.117031439866404	0.788018010371554
comp56902_c0_seq1	-0.38305378014752	-0.0771803289110555	0.341186822940685	7.61120124115711	5.89090437106936	0.117040296360213	0.788018010371554
comp58500_c0_seq1	-0.393921918256342	-0.444458137561569	0.311662209794983	5.06608084656874	5.88917823464988	0.117128206332307	0.788018010371554
comp50858_c0_seq1	0.196397671192055	0.619768988631173	-0.393406002619685	5.22409410507829	5.88729429758678	0.117224224811	0.788018010371554
comp57412_c0_seq1	-0.218634255634717	-0.215585208408011	0.838605866874913	6.61519610514701	5.88697940317969	0.117240281335812	0.788018010371554
comp56394_c0_seq1	0.152381923648596	0.449930051774566	-0.130608415821207	7.38286860146347	5.8833000456308	0.117428048061559	0.788626145473901
comp51204_c1_seq1	-0.663726500223962	-0.0194241044052803	0.822592888410032	4.73636132469249	5.87760050605997	0.117719476325928	0.789100636733548
comp56824_c0_seq1	-0.246440192340983	-0.333437134623211	0.328574700739842	6.15420383193058	5.8771403327251	0.11774303594568	0.789100636733548
comp15407_c0_seq1	0.198156334344398	0.560771617279029	-0.235029691184829	7.668532471046	5.87620875517831	0.11779074394863	0.789100636733548
comp56415_c0_seq1	-0.316375054784988	-0.319543208635876	0.55431927432722	7.31733031983194	5.86982207243218	0.118118316122432	0.790504756848273
comp35908_c0_seq1	-0.212647376257929	-0.227211638955581	0.657333710676771	6.18972919271761	5.86415461560343	0.118409726933127	0.790504756848273
comp61143_c0_seq1	-1.52004651906716	0.690161509403408	0.27983869059011	3.64516183180323	5.86383967127471	0.11842594092432	0.790504756848273
comp58528_c0_seq2	-0.701740336210691	0.535729371777577	0.758828558423502	6.10395508095717	5.86342057209879	0.118447520308849	0.790504756848273
comp35880_c0_seq1	-0.768851728981947	0.304817928666603	0.674862002449842	5.63990561362493	5.86263567524206	0.11848794467933	0.790504756848273
comp35885_c0_seq1	-0.33305633287855	0.496504088794438	-1.09793876570331	3.4006914447776	5.85633075073429	0.118813143613861	0.790786514781069
comp58451_c0_seq2	-0.741784085065883	0.350240283329255	1.52430935385216	4.79575002568774	5.8556868161169	0.11884640470938	0.790786514781069
comp57935_c6_seq1	-0.0880013839566511	-0.49047318005104	0.68779207420419	5.67445862514781	5.85199243609397	0.119037401890714	0.790786514781069
comp59193_c0_seq2	0.136748530686942	2.07822236020533	-0.0607551152788136	5.37566109316926	5.85179940931325	0.119047389300659	0.790786514781069
comp54212_c0_seq2	0.231157629764002	-0.157724131419295	0.409939176849081	5.39586239784064	5.85048914190081	0.119115205052067	0.790786514781069
comp56456_c1_seq1	-0.34520062693785	-0.347135093394945	0.255478534352797	5.25109958145614	5.84963214455155	0.119159580750603	0.790786514781069
comp35507_c0_seq1	-0.359671128572895	-0.49341498443818	0.709238549594454	4.76145261054595	5.84859960594629	0.119213066995123	0.790786514781069
comp47555_c0_seq1	-0.563570932299009	-0.0154634866411762	0.2616812543208	5.21848820119383	5.84612375910184	0.119341410939296	0.790830681159536
comp57332_c0_seq1	-0.906524687981871	0.357651276717031	0.477201365167515	5.78746417640346	5.84470825727614	0.11941484748819	0.790830681159536
comp57944_c1_seq1	0.477067625514367	0.790806171201812	-0.85533013903173	4.65983130279719	5.83568761462134	0.11988385380372	0.793288586884047
comp35381_c0_seq1	-0.361616933166193	-0.176266663752719	0.244133173715452	6.62322888809395	5.82066716887768	0.120668704897086	0.797830768267356
comp56842_c4_seq2	-0.151993039195482	-0.534615903193085	0.17827341140111	5.35306804588889	5.81346580405724	0.121046726919689	0.798879022466156
comp55765_c4_seq1	-0.43337822651195	-0.331781560090323	0.462477715530524	5.35171438338738	5.81091043256885	0.121181137466076	0.798879022466156
comp85754_c0_seq1	-0.484662343916173	-0.312409338008992	1.25799859299182	4.39058437168938	5.81052366184894	0.121201493695846	0.798879022466156
comp59552_c2_seq6	-0.256491194294164	-0.517661509663742	0.473665612503057	4.97613853793325	5.80967472026365	0.121246185989146	0.798879022466156
comp61769_c0_seq1	-0.259817837412463	-0.325323950393229	-0.0602286670621988	9.62950324474652	5.80646087432751	0.121415520348943	0.798879022466156
comp60013_c4_seq6	-0.0721113229897984	-0.786080610140268	-0.613754449835745	3.81866273608975	5.80640296950931	0.121418573362732	0.798879022466156
comp50930_c1_seq1	0.843948372767911	-0.299972377442556	-0.182217874731733	7.45134619261769	5.80288765165535	0.121604054534387	0.799333186195187
comp60165_c2_seq1	-0.342445875667191	-0.431355581937153	0.543669167831244	5.09628537178306	5.8013585451276	0.121684820104227	0.799333186195187
comp60470_c0_seq2	-0.454574508512965	-0.426655334090352	0.77035717847291	4.83137638955307	5.79845560530769	0.12183829057344	0.799693265901462
comp57985_c0_seq1	-0.69537295694577	-0.595584587854571	1.3014137252544	7.06797151779563	5.79358143204387	0.122096389708123	0.79990736798935
comp60949_c0_seq2	0.235436124639072	-0.2245841456899	0.5521754316312	5.16137399279904	5.79212191843744	0.122173775755646	0.79990736798935
comp58220_c0_seq2	-0.605967716002535	-0.400391632738168	0.928815834653122	4.37041778463759	5.79190960318691	0.122185036987029	0.79990736798935
comp55709_c0_seq1	-0.640135552512856	1.49565788834744	-1.3132817604212	3.4922979443403	5.79039060045935	0.122265633967284	0.79990736798935
comp68991_c0_seq1	1.91082912151858	-1.32847720279975	-0.408028912001416	6.09508520924325	5.7882943271267	0.122376943629597	0.799989923436704
comp61087_c2_seq4	-0.482053423598101	0.571214633991172	-1.79608704846358	3.70860173010135	5.78058830431388	0.122786954868547	0.800642528603977
comp58787_c0_seq2	-0.679289912834513	-0.162213814790282	0.70723608379577	5.57680560010942	5.77987092618051	0.122825190638001	0.800642528603977
comp50811_c0_seq1	-0.600922333098115	-0.194167776479309	0.793506089854039	5.04348582041522	5.77793986625531	0.12292817119996	0.800642528603977
comp49085_c0_seq1	2.3625825706973	-1.70888762176378	-0.625566846000427	5.81682710160501	5.7774835842359	0.122952516055166	0.800642528603977
comp35736_c0_seq1	-0.297890294086385	-0.356052078253587	0.52119263956586	11.8219128090966	5.77714409121948	0.122970632631625	0.800642528603977
comp46346_c0_seq1	-0.385658944078141	-0.412550869564539	0.708634109234431	4.59940581985007	5.77322386713567	0.123180014295455	0.801362115472682
comp61348_c0_seq1	0.0041018851646689	-1.32223817065053	0.100614884732052	3.85894743635906	5.76797152826885	0.123461077447103	0.802546506644924
comp47405_c0_seq1	2.10893051865037	1.28669528256874	-2.67608540418756	5.51193675818952	5.762000660526	0.123781332451813	0.803983558376918
comp59078_c0_seq2	-0.445431746271238	-0.662649617075165	0.977716661063711	4.57570129336495	5.75811256632204	0.123990300488241	0.804381340402474
comp50138_c0_seq1	-1.07434828848909	1.58305672556754	-0.266365367602897	6.40976592148688	5.75716942811471	0.124041040649284	0.804381340402474
comp57110_c11_seq9	-0.12862032733537	-0.494453236806385	0.504625420106521	5.98575956782731	5.75450956565326	0.124184245898517	0.804666264790869
comp60241_c1_seq2	-0.511143921175771	-0.489383671008692	0.498337370864011	3.79379517140448	5.74919712452921	0.124470735651594	0.805100630039921
comp58771_c0_seq1	-0.636118141028479	0.486264869114053	0.831782000327926	6.78077495036975	5.74727355903095	0.124574624966059	0.805100630039921
comp49663_c0_seq1	-0.658788568486837	-0.273914883468964	0.789583788888085	4.04620709647853	5.74286617658541	0.124812973477767	0.805100630039921
comp60459_c2_seq2	-0.395667764190655	-0.333657271608959	0.522392445412735	5.18300271055985	5.74119528506048	0.124903447720226	0.805100630039921
comp60455_c3_seq1	-0.640801890910678	0.156831786971463	2.89400796853395	9.30482869880593	5.73907041802599	0.125018593704882	0.805100630039921
comp61005_c0_seq5	-0.356882054417252	-0.439734811274782	0.111297856904086	5.14425710026613	5.73548224173156	0.125213265499677	0.805100630039921
comp57533_c0_seq1	-0.43382649647434	-0.532145732271443	0.755524229145742	4.63476389569679	5.73490758986846	0.125244469280931	0.805100630039921
comp57868_c0_seq1	0.768863001817258	-0.335280296023409	-0.339340082067628	5.14708715475229	5.73489733179747	0.125245026364741	0.805100630039921
comp58414_c0_seq4	-1.4678882765219	1.12250491716295	-0.105207930655438	3.55473315167642	5.73357640022927	0.125316781748231	0.805100630039921
comp54570_c2_seq2	-0.464372035795813	-0.371994989004737	0.762628088699572	5.14773138837488	5.73180849875648	0.12541287858787	0.805100630039921
comp57200_c0_seq1	-0.423534022347732	-0.371870623431834	0.691035062843526	5.3363136720429	5.73044986656276	0.125486776672432	0.805100630039921
comp50472_c0_seq1	0.969857067397883	0.429172995546752	-1.900413451092	3.54429034976809	5.72806021049773	0.125616854308007	0.805100630039921
comp57837_c0_seq1	-0.10084096814812	-0.357217961429509	0.620819118721178	8.73338953985907	5.7277772551054	0.12563226509137	0.805100630039921
comp57160_c0_seq1	-0.786652587320613	-0.404986177155701	0.999306060943802	3.76973693907529	5.72389730329046	0.125843763046994	0.805100630039921
comp59309_c3_seq1	-0.5255101940043	-0.302357482036805	0.84164043693192	4.92931236451668	5.7213573210796	0.125982402156023	0.805100630039921
comp58119_c3_seq2	-0.529620359465306	-0.894806071967106	1.15686904361173	3.57885435941311	5.7207742444193	0.126014248570646	0.805100630039921
comp54689_c0_seq3	-0.102006368903267	-0.649404224418698	-0.112269064158497	4.63145937714131	5.72058355127102	0.126024665489989	0.805100630039921
comp54187_c0_seq2	-0.244316026347655	-0.505906188077843	0.245615427305383	4.71944209226732	5.72019194783172	0.126046060026411	0.805100630039921
comp59165_c0_seq1	-0.529541441280144	-0.305448976378664	0.927415170250641	5.03148334539203	5.71531599676568	0.126312738342137	0.805100630039921
comp61450_c5_seq3	0.0160084696227414	0.089988147862963	0.740311651012093	4.73156761878445	5.71359281170803	0.126407112126976	0.805100630039921
comp61333_c0_seq1	-0.41679017956492	-0.447795171895337	0.699216991889648	4.2662441541463	5.71165835150952	0.126513136782814	0.805100630039921
comp57684_c4_seq2	1.77926058903131	-1.22953349508104	-0.8092423501907	7.61075016680489	5.70990691361157	0.126609203276542	0.805100630039921
comp58710_c0_seq2	-0.53153782342455	-0.28673555227124	0.663887144523535	5.05329565622753	5.70813208203882	0.126706623730983	0.805100630039921
comp56130_c1_seq1	-0.595706898634037	-0.441059396647072	0.973889870463619	3.88119420528302	5.70799104343975	0.126714368394543	0.805100630039921
comp15572_c0_seq1	1.11148334606867	-0.595308926689006	-0.537973204602223	5.27904069934089	5.7076277276671	0.126734320741542	0.805100630039921
comp18666_c0_seq2	-1.09961270008467	0.0980057240028692	1.37265986941998	3.65156944060615	5.70563531668545	0.126843791878602	0.805165056357045
comp35610_c0_seq1	-0.450442813637487	-0.423387805021362	0.793578485090753	4.59603793037501	5.69527820500717	0.12741430468191	0.805524898723732
comp15692_c0_seq2	0.290834167060374	0.243825285842406	-0.0573881979711963	6.15207791607666	5.69128524978666	0.127634904661854	0.805524898723732
comp61463_c6_seq3	-0.305982183182531	-0.726795651405811	0.898601337063806	4.1369374165021	5.69108454045128	0.12764600289614	0.805524898723732
comp61366_c0_seq2	-0.318393009663211	1.31536552213291	0.627766419761966	3.4222717112964	5.68816154139692	0.127807734378085	0.805524898723732
comp50404_c0_seq4	-0.5048658056285	-0.362436801292523	0.717717054294812	4.36583724494843	5.68730868801403	0.127854960049181	0.805524898723732
comp59182_c0_seq3	0.0177881466394016	2.34539515670231	-2.87868097137279	4.24475642127373	5.68451368358902	0.128009846239243	0.805524898723732
comp56744_c1_seq2	-0.548324035959388	-0.264363066421658	0.755526457445884	5.04421991439162	5.68436391898745	0.12801815053555	0.805524898723732
comp60875_c16_seq4	-0.451399182361698	-0.0684868073082004	0.599289827519671	8.70073415007366	5.68429985311022	0.128021703080409	0.805524898723732
comp14198_c0_seq1	-0.631261236207604	-0.694459026303686	1.05501111845986	5.12601000867235	5.68208480074537	0.12814458860286	0.805524898723732
comp57175_c0_seq1	-0.574760953866943	-0.0712221143519071	0.876309643655082	4.77403015234556	5.68203126297978	0.128147560131467	0.805524898723732
comp54762_c1_seq2	-0.528722580747399	-0.298190836380223	0.937162193591762	5.04758660691579	5.68186798013441	0.128156623291143	0.805524898723732
comp56899_c0_seq3	-0.377593703831389	-1.67407334452921	1.71535330337258	3.39456741616252	5.67948251913771	0.128289099968109	0.805524898723732
comp59379_c1_seq3	-0.775803564011657	-0.292309401893048	1.0201595725784	3.9044925387621	5.67900026530907	0.128315897778869	0.805524898723732
comp60790_c2_seq2	0.39756692015488	-1.14588898661876	0.78000467326827	3.91229576697299	5.67705583742166	0.128423999487668	0.805524898723732
comp54470_c0_seq1	-0.464513092039821	-0.517700422546507	0.622218024407532	5.27061519246594	5.67268754706193	0.128667173359553	0.805524898723732
comp61163_c6_seq3	0.923813015318419	0.465429070672258	-0.827479422846774	3.52686996582285	5.67268178536521	0.128667494390543	0.805524898723732
comp47082_c1_seq2	-0.98732908699142	0.841618066921339	1.11420730301759	4.3061369966561	5.67260102941867	0.128671994041357	0.805524898723732
comp54253_c0_seq1	-0.528871853727466	-0.0730673456519246	0.312716955579243	5.23207690057188	5.67229205987853	0.128689210936002	0.805524898723732
comp46947_c0_seq1	1.70708580163677	-1.04633693239223	-0.591649206889561	5.92359763692158	5.67047408320015	0.128790559520538	0.805537249593733
comp58390_c0_seq1	-0.357868934645514	-0.490098341320616	0.774585381891783	5.16704426519268	5.66501682851468	0.129095246750012	0.80682040875528
comp59107_c3_seq5	-0.95217036219689	-0.408956431084168	2.08477938069946	3.1992921274299	5.66096075324561	0.12932214783721	0.807296607235851
comp57222_c1_seq4	0.117338341551242	-0.195428442064867	-0.905362561408963	6.55697244649149	5.65943714064526	0.129407478258824	0.807296607235851
comp57673_c4_seq3	-0.321048354845559	-0.297944458839029	0.796131858286731	5.66748295754799	5.65781245099359	0.129498528515535	0.807296607235851
comp56026_c0_seq1	-0.402088224278277	-0.490905845030213	0.652568158132413	4.4627602469135	5.65654125721692	0.129569810759171	0.807296607235851
comp60337_c0_seq1	0.128882832409614	0.619154981916226	-2.55117667299393	3.68323299920891	5.65346284041459	0.129742587709407	0.807752239610178
comp20612_c0_seq1	3.09697374156102	-2.84424761844795	-0.101008622323955	5.28039959957973	5.64704381215006	0.130103562196292	0.809377954845082
comp44418_c0_seq1	0.294687838198314	-1.0608193967946	-0.758320005174378	3.42810406971302	5.6410289587241	0.130442674219911	0.810518799802347
comp61117_c2_seq1	-0.20438063302615	-0.860986611594677	0.350603853241964	3.96303912377109	5.63845138822541	0.130588252359979	0.810518799802347
comp58921_c0_seq2	-0.228625003382544	-0.502961659853366	0.746827132643827	5.06754408794409	5.63822127965585	0.130601256126686	0.810518799802347
comp58917_c6_seq1	-0.185774553239257	-0.461934176203553	0.498041056991248	5.49993200230024	5.63670617881514	0.130686907394728	0.810518799802347
comp51258_c0_seq1	-0.160997266119263	-0.370879113425098	0.351104408811523	6.72748875508377	5.63087616987958	0.13101698612765	0.81167610879362
comp49507_c1_seq1	0.305887858958478	-0.495824505050093	0.475977881765795	5.728273267733	5.62864193878411	0.131143691908522	0.81167610879362
comp60494_c0_seq4	-0.59880185548192	-0.392273972340248	1.05618963342691	4.15214964205967	5.62810942542722	0.131173908526973	0.81167610879362
comp59782_c3_seq2	-0.0920197649307323	0.810193323039395	0.285661377285926	5.3362997159831	5.6224634277217	0.131494688867982	0.811810084944049
comp59122_c8_seq1	0.14413991091999	-0.255836676346948	0.581290551191032	6.34272578049225	5.62233575905516	0.131501951042532	0.811810084944049
comp50546_c0_seq1	0.992338015363672	0.910204463517456	-0.510790001095787	7.5289572346868	5.62200208742578	0.131520933079878	0.811810084944049
comp35698_c0_seq1	-0.0545576551603532	0.732352889798705	-0.209555341111703	6.83345546356906	5.62008329752698	0.131630140470304	0.811810084944049
comp35609_c0_seq1	-1.43232843782946	0.829323041127973	-0.132044153960823	4.96791428234204	5.61688036633316	0.131812626392104	0.811810084944049
comp55933_c0_seq1	-0.291864592090523	-0.33540574329521	0.505444017743359	6.27602337693224	5.61588057152395	0.131869638576807	0.811810084944049
comp61098_c0_seq6	-0.383515831487019	-0.417702596126246	0.76054549334542	5.44314758512913	5.61374358367022	0.131991576499942	0.811810084944049
comp60122_c3_seq1	0.18658974506402	-1.30039513741826	0.12768222766283	3.68868803682762	5.6136528796949	0.131996754497441	0.811810084944049
comp54547_c0_seq1	1.00789781135137	-0.597170151724248	0.106534242314097	5.48047138602895	5.61028810861922	0.13218897486334	0.811921946738185
comp56423_c0_seq1	-0.187492694971721	-0.329430033349803	0.398777673254941	6.84646348415926	5.60840575080632	0.132296624903924	0.811921946738185
comp54033_c0_seq1	-0.243887511878579	-0.344493746057532	0.510805109352651	6.3167034078731	5.60541680712966	0.132467730553528	0.811921946738185
comp51264_c0_seq1	0.420378951162645	-0.171067819848717	0.0214752560711599	9.90704081953053	5.60451451140761	0.132519424848412	0.811921946738185
comp61449_c2_seq1	-0.900326066694122	-0.312043534363323	1.16213278345095	3.42690863656064	5.6032567237695	0.132591517952115	0.811921946738185
comp56506_c0_seq4	-0.184786182283267	-0.929330979060032	1.23280173726315	5.30496508529194	5.60283111399456	0.132615921228887	0.811921946738185
comp54640_c0_seq1	-0.228083583099976	-0.370079476314204	0.392377645752427	6.61902851781102	5.60045265561128	0.132752373958755	0.812143957214846
comp50810_c0_seq3	-0.663461325415366	-0.144827331133517	0.613171287555189	5.19187293552033	5.59676932399436	0.132963950805743	0.812824875740087
comp61043_c0_seq3	1.11129235482547	-2.12077503807705	1.61066184992014	3.27153490016736	5.59469633893312	0.133083167421745	0.812940584115046
comp57725_c1_seq1	-0.369338373974046	-0.156809430260466	0.321653565270461	7.95432275102709	5.59089241575857	0.133302193789454	0.813665348537136
comp55913_c1_seq1	1.66033904778496	-1.10631683787536	-0.443883345135075	6.06500623645281	5.58149166676114	0.133844949633561	0.815268634021982
comp58609_c0_seq1	-0.105493274273547	-0.391613538675772	0.584739036255027	8.655197783306	5.58074919150183	0.133887906030651	0.815268634021982
comp58105_c1_seq3	2.3183073489057	-1.82880988798657	-0.434159903048508	6.49638242160474	5.58039983652297	0.133908122722908	0.815268634021982
comp60441_c2_seq7	-0.539379255749834	-0.113185489422814	0.703805715879093	4.68721629841088	5.57937988228307	0.133967162659423	0.815268634021982
comp59096_c0_seq2	-2.11044892982613	2.70359968639539	-1.03983040153275	3.59202852690256	5.57667177783027	0.134124040946553	0.815611009686989
comp58028_c2_seq2	-0.237937759653273	-0.686459139283591	0.704011878513368	4.75007174620864	5.56337027352656	0.134897122003676	0.817937870042829
comp61377_c0_seq1	-0.153375699610644	-0.523330829422686	0.553322260044236	7.62171906407139	5.55862969219504	0.135173664814788	0.817937870042829
comp59988_c1_seq2	-0.887827240016848	0.133286994302734	1.20925941560094	4.24169766006939	5.55665546068953	0.135288990676838	0.817937870042829
comp51039_c0_seq1	-0.507566665429324	-0.204141492346186	0.712145924725298	5.06485482740517	5.55656769837039	0.135294119530445	0.817937870042829
comp61114_c0_seq2	-0.583174492242684	0.630263036640199	1.38473178117805	4.23484647882262	5.55466936406233	0.135405103881124	0.817937870042829
comp60582_c0_seq4	-0.161408120362969	-0.771870801617892	0.740556382284824	4.17990006388726	5.55402262346773	0.135442934700302	0.817937870042829
comp35983_c0_seq1	-0.429630575568426	1.05372006641215	1.4521921375846	3.17705198226061	5.55398558956823	0.135445101286338	0.817937870042829
comp54036_c0_seq1	-0.105458655292476	-0.298327112511347	0.683911496088827	7.79034988774519	5.54877617040428	0.135750194758014	0.817937870042829
comp50701_c1_seq1	0.815575067975644	0.940531468389031	-2.88145047311463	3.23722973770938	5.5471284783534	0.13584682875423	0.817937870042829
comp71038_c0_seq1	-0.474897216382845	-0.14873804335344	0.259797084138653	5.5851717645816	5.54525676631667	0.135956680296182	0.817937870042829
comp61304_c0_seq6	0.376370578552356	-0.41716002445349	-1.94514792655302	3.59003617531154	5.54434262832796	0.136010362062909	0.817937870042829
comp60838_c1_seq5	-0.0405614331926451	0.510849798783607	0.648915002968049	4.19474668706932	5.53976909873532	0.136279239850713	0.817937870042829
comp65685_c0_seq1	0.861581436708766	-0.694273386281823	-0.361757426117243	6.53330812831432	5.53832770959054	0.136364083593808	0.817937870042829
comp60931_c5_seq1	-1.54429993409411	1.13773993283546	0.749131694579807	4.11040827448238	5.53780970969478	0.136394586594755	0.817937870042829
comp58782_c0_seq2	-0.454908528237179	-0.209503380484146	0.519985552883967	5.01555812251251	5.53643510409026	0.136475563167179	0.817937870042829
comp51782_c0_seq1	0.213946781384624	0.497327553963422	-0.627481772113749	6.1497312553367	5.53637936398286	0.136478847720564	0.817937870042829
comp54706_c0_seq3	-0.834566519070261	0.278254580408221	0.833607613756783	4.6003211997769	5.53624293646545	0.136486887193841	0.817937870042829
comp36177_c0_seq2	-0.799555421695414	-0.259382285106907	0.808708336353586	3.63698415123652	5.53587843514956	0.136508368925345	0.817937870042829
comp56859_c0_seq1	-0.327373085064625	-0.203120510980132	0.39846214523853	6.3254764978999	5.533209194974	0.136665777263511	0.817937870042829
comp55512_c0_seq3	0.31118799202345	0.501059917481975	-0.503445833125352	6.06563887838516	5.53318267311359	0.136667342153617	0.817937870042829
comp59517_c5_seq2	-0.53435911480365	-0.368867786974008	0.769483477362514	4.30367866340925	5.52853391491155	0.136941899285747	0.817937870042829
comp59936_c0_seq3	-0.737999121051463	-0.167358074783293	1.07253277506778	3.80955576459225	5.5284202304775	0.136948620075096	0.817937870042829
comp59336_c0_seq2	-0.524686466167496	0.309232838720694	1.23223450676474	4.45856788603719	5.52513549827858	0.137142941865505	0.817937870042829
comp15902_c0_seq1	-0.480377512398531	-0.2319373952249	0.598149880605993	5.38543742317595	5.52282060728169	0.137280045827573	0.817937870042829
comp55710_c0_seq1	-1.63505699309067	0.808799285277641	0.136793949814591	4.35219472429969	5.52255914651305	0.137295539524568	0.817937870042829
comp60313_c4_seq1	-0.455509966542998	-0.479068530371868	0.535520776519575	4.31697576493653	5.52248926457703	0.137299680883894	0.817937870042829
comp60055_c0_seq2	-3.01702409333329	3.32555938381974	-0.102899975011587	5.21089756166297	5.52182569191201	0.137339011584967	0.817937870042829
comp61021_c0_seq1	-0.381965630123043	-0.679981768804954	0.692558854135386	4.43333440203355	5.51774376102234	0.137581187419575	0.817937870042829
comp61339_c1_seq2	-0.646166190944954	0.222516341794838	-0.958906391979692	4.56928153446447	5.51471401724742	0.137761200161978	0.817937870042829
comp57975_c0_seq2	3.3270158510095	-2.57180550556741	-0.78009833342655	4.29337684923123	5.51460163789423	0.137767881495433	0.817937870042829
comp56461_c0_seq1	0.368879130460741	0.254681286332338	-0.46374261007693	7.33567370135483	5.51168719928356	0.137941262129141	0.817937870042829
comp60115_c0_seq6	0.00873630592873361	-1.40936065136005	1.16597462363551	3.73922507720727	5.50883448811696	0.138111170990698	0.817937870042829
comp57972_c5_seq3	-0.809173027447048	0.171190407144837	1.18380261138366	3.77862428064828	5.50554521252473	0.138307328211866	0.817937870042829
comp55223_c0_seq1	0.442362293613614	0.778785941846432	-0.412508265861955	3.72165465316259	5.50187918251896	0.138526264654315	0.817937870042829
comp57261_c0_seq2	1.09991347385643	-0.505889965033408	-0.615397117286271	5.03001672314938	5.50108814968046	0.138573548467758	0.817937870042829
comp58134_c0_seq2	-1.07888359021511	1.32288468557688	-0.526997272494707	4.32935881402529	5.49566244360337	0.13889828157934	0.817937870042829
comp57878_c1_seq3	-0.159569979288983	-0.631837759504509	0.45086622257239	4.59493559603797	5.49554811706545	0.138905131875695	0.817937870042829
comp59564_c1_seq3	-0.561357119138714	-0.231574876016284	-0.0290057002362794	4.84882977548041	5.49426201538116	0.138982215477578	0.817937870042829
comp59427_c0_seq1	-0.219887822986822	0.90253647322408	-0.972842174515896	4.8528438316552	5.49262517951884	0.139080379290525	0.817937870042829
comp59859_c1_seq1	-0.24060056645067	-0.474118308584735	0.504737325464123	8.6699343961065	5.49203319054614	0.139115898053684	0.817937870042829
comp54851_c1_seq1	-0.208733641737546	-0.33967806718936	0.682642173484178	5.27603103385637	5.48720413925253	0.139405957817854	0.817937870042829
comp50910_c0_seq1	0.39653506320336	0.320566978671902	-0.291798503320773	7.64032017764752	5.48698547804756	0.13941910538921	0.817937870042829
comp61170_c0_seq6	-0.748519366618797	-0.0565151263948103	0.952335716006225	4.5524509686635	5.48350563563276	0.139628498203834	0.817937870042829
comp58038_c1_seq1	-0.543829112501291	-0.0564387276655964	-0.31127854093694	6.0878448171125	5.48196422233519	0.139721345024258	0.817937870042829
comp59488_c12_seq21	0.384018446777406	-1.20895851762566	0.101765053194871	4.34371611158563	5.48140644769856	0.139754956921986	0.817937870042829
comp59635_c0_seq2	-0.637998942624051	-0.35501816418003	0.637993944869143	3.86981961602372	5.48090661258947	0.139785083854141	0.817937870042829
comp55122_c1_seq3	0.368227907689822	-0.64416796775635	0.282004991168341	5.57037988294428	5.48007158460286	0.139835427848658	0.817937870042829
comp57595_c1_seq1	-0.379435950255696	-0.641834429288797	0.495721200852362	4.17184426395717	5.48005029253718	0.13983671177599	0.817937870042829
comp35869_c0_seq1	0.194998389100226	-0.274706803655595	0.445388522055268	6.01340521873777	5.47735909462121	0.139999082998771	0.817937870042829
comp59352_c1_seq1	-0.514574828344905	-0.35475351518551	0.569276915618183	4.54708056390499	5.47440583035334	0.140177471431805	0.817937870042829
comp58057_c8_seq1	-0.444053125451011	-0.519247270590582	0.573194418623073	3.85743735416526	5.47427425197044	0.140185424279396	0.817937870042829
comp45415_c0_seq2	-0.746085239225257	0.879913000520303	0.270622463652536	6.48834920033591	5.47274646588991	0.140277797890272	0.817937870042829
comp60750_c0_seq1	-0.358938629360377	-0.191935153588822	0.560883852737749	5.98622203088075	5.4720440725623	0.140320285631152	0.817937870042829
comp48972_c0_seq1	0.473292209850964	0.386457162581944	-0.54642919622422	6.62585427342703	5.47180127399946	0.140334975341832	0.817937870042829
comp58996_c3_seq7	-0.331003887851723	-0.375180548101917	0.526391972528527	5.03234301360952	5.46889903335396	0.140510678524745	0.817937870042829
comp50855_c0_seq3	-0.346956850176065	-0.536395004207673	0.687498950280805	4.23901405728566	5.46869612181723	0.140522970690981	0.817937870042829
comp57666_c7_seq6	-0.65014456448532	-0.990626082447557	0.945703478289744	3.66278393225321	5.46505758171138	0.140743562655607	0.817937870042829
comp60992_c1_seq1	-1.10180430057168	0.0132997627214385	1.37461583358992	5.13590531998225	5.4624946261683	0.140899142630732	0.817937870042829
comp54618_c0_seq1	-0.295607514608428	-0.581834742382612	0.627012860941369	5.18148809288029	5.45923354994007	0.141097336473975	0.817937870042829
comp43374_c0_seq1	-0.446045776134653	-0.333550097688604	0.523232471395556	5.51763022263816	5.45891673577395	0.141116605115153	0.817937870042829
comp55227_c2_seq1	-0.282292619135089	-0.71261000124503	0.796815473611049	4.11514478085289	5.45660899762734	0.141257037021711	0.817937870042829
comp56502_c0_seq1	-0.524124359893477	0.294699352701985	-0.0611172312020413	6.14125571194295	5.45609858492211	0.141288114847838	0.817937870042829
comp59581_c2_seq6	0.453641110175537	-0.0481574427311406	0.431959504798275	4.28384859278185	5.45533445807506	0.141334652839139	0.817937870042829
comp59746_c1_seq2	0.0175620021575265	-0.398403042290091	0.717396370216167	4.73195689623828	5.4550864502138	0.141349760504936	0.817937870042829
comp50747_c0_seq1	1.90161619440819	0.650613983421186	-3.82562385639047	5.54063315452257	5.45393412038063	0.141419975989679	0.817937870042829
comp48420_c0_seq1	0.547083959840239	1.7333591283453	-2.04237527491703	4.01504048647547	5.45354102926118	0.141443935964085	0.817937870042829
comp50749_c0_seq1	-0.0418069342968466	0.421215896187038	0.261423536657723	6.80682833719738	5.45177086625244	0.141551879884739	0.817937870042829
comp54564_c0_seq1	0.302740490369781	0.302801913004853	-0.209550801269394	5.60196762192958	5.45093627381226	0.14160280010839	0.817937870042829
comp35849_c0_seq1	-0.290515761954408	-0.423909111280226	0.0736833352797852	5.10286613717002	5.45011587565709	0.141652871222487	0.817937870042829
comp60365_c2_seq1	-0.696084292526035	-0.276613004151509	0.247566157123358	7.0156691603416	5.449604149549	0.141684111742175	0.817937870042829
comp46589_c1_seq1	-0.65710125692012	-0.423457699817111	0.720932744263591	4.00870260162056	5.44891638587392	0.141726109513521	0.817937870042829
comp35797_c0_seq1	-0.42989388026403	-0.0651657059112348	0.34252069365341	8.04794440722003	5.44792995537872	0.14178636573781	0.817937870042829
comp56243_c2_seq2	-0.243396942311958	-0.570240121762577	0.391345403783252	4.95838623984074	5.44466122169669	0.141986210226874	0.817937870042829
comp50827_c0_seq1	-0.145788509730594	0.488521769820697	-0.684621159528948	6.42073477700642	5.43996969448914	0.142273508115536	0.817937870042829
comp56044_c0_seq1	-0.484471683951926	-0.0906886421016176	0.869374318834057	5.36653912965279	5.43990199423363	0.142277657944552	0.817937870042829
comp69413_c0_seq1	-0.217371418535254	-0.587788913321933	0.204979191598137	5.96983435496373	5.43795621090901	0.142396977823407	0.817937870042829
comp61472_c0_seq12	0.77782149890621	-1.22759323629939	0.551289370816881	3.65881184584868	5.43752607341921	0.142423367625994	0.817937870042829
comp35633_c0_seq1	0.113962586571031	0.35066601909328	-0.153959157050408	7.51662820170334	5.43730814715173	0.142436739609981	0.817937870042829
comp50903_c0_seq2	0.385376432439856	1.2243919971234	-1.88757341888812	4.95501826141586	5.43564335370638	0.142538930798107	0.817937870042829
comp55516_c3_seq3	0.384052242936044	-0.130348005751665	0.15594020651605	4.94995504528681	5.43393176389269	0.142644066914259	0.817937870042829
comp61338_c0_seq2	-0.735464845522564	-0.371328524135516	1.00955701591276	3.68870771039762	5.43334691917732	0.142680008418525	0.817937870042829
comp50992_c0_seq1	-0.389088360015047	-0.463883663484236	0.54915566772291	4.33329486871875	5.43096732860664	0.142826334098264	0.818198066572812
comp75298_c0_seq1	-1.0399017644608	1.82922184343164	-0.411594353992508	5.65978379932757	5.42682966678183	0.143081105475821	0.818868249053542
comp57927_c2_seq2	-0.288030587859273	-0.787616341452498	0.718760678571027	3.69764945203845	5.4253440767051	0.143172683788933	0.818868249053542
comp59971_c1_seq2	-0.330786941715913	-0.711466093448206	1.85790931803082	3.47997942928955	5.42356014206212	0.143282726718627	0.818868249053542
comp58260_c1_seq1	0.0398785046742328	-1.41201792032576	0.48800350587069	3.3688722198836	5.42251226983993	0.143347402591534	0.818868249053542
comp54158_c0_seq1	-0.328955898127999	-0.376763923156893	0.772774014489088	5.06177134260569	5.41573384663614	0.143766442856855	0.819542378895013
comp13924_c0_seq1	-0.584697865271371	-0.0718796181260572	0.587719174967539	5.02601529418453	5.41487822814291	0.143819419320974	0.819542378895013
comp53963_c0_seq1	-0.221836816655065	-0.418688621465524	0.512072285440992	5.26539128166501	5.41436283522031	0.143851339301716	0.819542378895013
comp62365_c0_seq1	0.951542192487632	-0.419507942812312	-0.493374623247236	8.01301106695196	5.41313031702003	0.143927700412963	0.819542378895013
comp56870_c0_seq2	-0.25191736689927	-0.788789832701928	-0.0826297602177667	3.72376455318814	5.41243285962849	0.143970928638848	0.819542378895013
comp61500_c1_seq5	2.25371233440608	-0.181170922854086	-1.13282763936041	3.63149621560586	5.40772550115965	0.144263011073708	0.820628749307701
comp55918_c0_seq1	-0.323193925341574	-0.455679517462223	0.383817086349372	5.59603384980608	5.40308155590688	0.144551708434129	0.820827022900001
comp56847_c0_seq1	-0.441304594421289	-0.233425241111009	0.378767787282457	6.42124032013899	5.40270818043864	0.144574943579348	0.820827022900001
comp58032_c2_seq2	-0.371693998280034	-0.314899544902024	0.738615875176242	5.17144090316984	5.40227906636493	0.144601651702591	0.820827022900001
comp58469_c0_seq3	-0.667877112204489	-0.555019240564015	1.23856140432892	4.6605581742147	5.39769719932735	0.144887119078545	0.821322845337994
comp60373_c3_seq3	-1.11426586219586	1.56510399266212	0.723621697185483	5.82047006007431	5.3960221586855	0.144991613425538	0.821322845337994
comp59727_c0_seq2	1.89094155239752	-0.70376866022219	-2.67637937208369	3.88814810086929	5.39600046610583	0.14499296714516	0.821322845337994
comp15449_c0_seq1	-0.281737485279971	-0.18045596625841	0.711675755780643	9.71348353470967	5.39265394628239	0.145201949140439	0.821932262382959
comp50616_c0_seq2	0.508880023167357	-1.78275963212205	0.352103242174119	4.78235573215441	5.38652097771003	0.145585678139622	0.823042199457985
comp50519_c0_seq3	0.800154358745243	-1.15997979722726	-0.232615639305248	5.62443291153742	5.3822980976842	0.145850453900049	0.823042199457985
comp60514_c1_seq4	-2.06712104161558	1.23284243532546	1.56905142772308	3.92859768119932	5.38069255085217	0.14595124163205	0.823042199457985
comp56557_c0_seq1	0.350414322231749	-0.35003471160712	0.178335937915015	7.21178044090355	5.37809858885929	0.14611421608309	0.823042199457985
comp59264_c0_seq1	-0.209230454168912	1.78789015244133	0.516724619993296	7.0189994034311	5.3775631413234	0.146147878820235	0.823042199457985
comp56182_c0_seq2	-0.126048375818211	-0.625050554743758	0.54675469793587	5.17572810075422	5.37677464079799	0.146197463955742	0.823042199457985
comp49933_c0_seq1	-0.29185025897546	-0.329018841790884	0.432667562210856	5.63339033842308	5.37536218824732	0.146286326329127	0.823042199457985
comp55910_c1_seq1	-0.647599078952921	-0.547277525604868	0.924046741243325	4.10152795049365	5.37521989195674	0.146295281523526	0.823042199457985
comp35537_c0_seq1	-0.839931586631235	0.0893251312562545	1.30869103210715	4.13201495415394	5.37495673531994	0.146311844241174	0.823042199457985
comp57502_c1_seq1	-0.485541059493698	-0.263588720557807	0.705740586810744	4.98103217039425	5.37071660501705	0.146578956904352	0.823972971336117
comp59492_c0_seq1	-0.463464368104573	-0.389648686821235	0.731450240324383	4.79313745891311	5.35919871148997	0.147306872253135	0.826691454213326
comp50371_c0_seq1	0.250514780333915	2.32335570178582	-1.87573220590543	4.11301845839774	5.35866893666775	0.147340435416259	0.826691454213326
comp58368_c1_seq1	-0.476385347936812	-0.331102077584444	0.581039437783384	4.44089592489768	5.35822586544027	0.147368511144616	0.826691454213326
comp57591_c3_seq3	-1.42730453051185	2.4487893663996	-1.31604611690339	3.96433063948166	5.35627114712523	0.14749243457368	0.8268144361371
comp51280_c0_seq2	-0.741768920587163	-0.207016614791845	0.559972195532192	5.61301730887663	5.35459983846255	0.147598468805009	0.82683703395536
comp50222_c0_seq1	-0.809434333828412	-0.192342621852275	0.910657120230691	4.12319909819564	5.35053481309698	0.147856670573464	0.827711444522445
comp55941_c1_seq1	-0.478176322532153	-0.662377017994418	0.739200497126602	4.0138962066952	5.3469161845093	0.148086877444023	0.827805217999578
comp50245_c0_seq1	-0.297951718884556	-0.370337266955593	0.6094010241731	6.0395352064591	5.34649264984201	0.148113843659833	0.827805217999578
comp47276_c0_seq1	-0.309010167742938	-0.471097896393097	0.61384921127502	5.36159255730235	5.34145865091686	0.148434711299179	0.827805217999578
comp59796_c0_seq1	-0.382837980214756	-0.764503114873625	-0.730211896366499	4.17925463122144	5.33918283396836	0.148579987730476	0.827805217999578
comp56668_c0_seq2	-0.887827465211969	-0.075712471607958	0.688339111224603	4.10894642506565	5.33781121786381	0.148667609546309	0.827805217999578
comp46445_c0_seq1	-0.194531246927948	-0.455156469751697	0.290096439332605	5.63700168408586	5.33752647519159	0.148685805648722	0.827805217999578
comp60105_c0_seq6	-0.0330023113460784	-0.609267786678851	0.145169338453325	5.5206571343449	5.33736910201581	0.148695863275918	0.827805217999578
comp61127_c2_seq8	-0.483794063105388	-0.480815596381455	1.20799101918717	3.68313648671577	5.33681348910316	0.148731377314599	0.827805217999578
comp60280_c0_seq1	-0.36939937931886	-0.31657310890497	0.525986856775793	8.36074519041068	5.33464207220268	0.148870248313157	0.827805217999578
comp35747_c0_seq1	0.600955548104848	-0.524505185746434	-0.621039112815102	7.58748496594854	5.33182365546671	0.14905068039814	0.827805217999578
comp54082_c0_seq2	-0.367941238054561	-0.10226899125304	0.714140920657275	6.93088647162225	5.33154100714811	0.149068786647504	0.827805217999578
comp14396_c0_seq1	-0.133658701197336	0.0916254069871436	-0.693259801793794	4.64541224974517	5.32989147687735	0.149174495856051	0.827805217999578
comp56500_c0_seq1	1.70210478563935	-0.849632846842641	-1.09084434255208	6.86953287580242	5.32827804691591	0.149277960138809	0.827805217999578
comp59975_c0_seq12	-0.780659113169244	-0.437066545166826	0.974581208042976	3.62435050002281	5.32659674153505	0.149385849226852	0.827805217999578
comp57221_c3_seq3	-0.149539609479367	-0.452342448094795	0.591989789265712	5.5681197029839	5.32629437970234	0.149405259552601	0.827805217999578
comp35479_c0_seq1	-0.0121124685683735	0.598336887185973	-0.119313716682274	5.04285595692164	5.32349648332195	0.149584985550501	0.828038344052483
comp57806_c0_seq1	-0.730399768707493	-0.0219272858401155	0.830629504976105	5.26578182396341	5.32215908714598	0.149670966846638	0.828038344052483
comp55913_c1_seq3	0.0257308347429217	0.756871486911763	-0.0511990342218633	3.30729806537957	5.32087151864056	0.149753788845416	0.828038344052483
comp59814_c0_seq6	-0.285215383155354	-0.931964651158229	0.961346835083587	3.6517969036077	5.31691825826823	0.150008350438705	0.828622271767935
comp46036_c0_seq1	-0.560194601306833	-0.21051904006999	0.687930619356822	4.73401738207114	5.31488405687671	0.150139497693103	0.828622271767935
comp59493_c1_seq1	-0.414419743657247	-0.420542979058691	0.616893913082665	4.35283032050557	5.31166176611873	0.150347464166731	0.828622271767935
comp61166_c0_seq3	0.541267504613416	-1.04879911624421	-0.0262773763364741	5.45872976279435	5.31026064196313	0.150437977526066	0.828622271767935
comp48636_c0_seq1	-0.476245502399205	-0.293356383224023	0.922081346462696	4.29225646748537	5.31003514496569	0.150452549559994	0.828622271767935
comp35747_c0_seq2	-0.449947942673251	-0.148630670466058	0.684208105073878	10.3075409705522	5.30908320602546	0.150514080318367	0.828622271767935
comp46791_c0_seq1	-0.207264825932224	-0.382826435025796	0.267846662318693	6.2008069799416	5.30659070118881	0.150675301733552	0.828622271767935
comp35870_c0_seq2	-1.44422551222031	1.0011993145685	0.567929088899911	4.70094682168684	5.3035070687285	0.15087498453749	0.828622271767935
comp50515_c1_seq1	-0.424722252705208	-0.535824732408353	0.624125515845435	4.11819057453465	5.30201989857808	0.150971376628237	0.828622271767935
comp56688_c0_seq2	-0.53782038384718	-0.366824264767389	0.373136274682767	4.15728975205029	5.3009390861921	0.151041466825147	0.828622271767935
comp57084_c0_seq1	1.76581577379817	-1.46455784228068	-0.171977292535489	5.49935196592237	5.30037475491204	0.151078075668892	0.828622271767935
comp47794_c0_seq1	0.819207764525253	1.34098047788841	-2.84401859256856	5.27555466542895	5.30025147305431	0.151086074225636	0.828622271767935
comp54177_c0_seq1	-1.00857997963559	-0.10606844751851	1.29262928776833	4.85490927878067	5.29608097229118	0.151356893100485	0.829260626973634
comp54660_c0_seq1	0.177501834835103	1.06747195753926	-0.660491417101949	6.82279790985409	5.29530900733945	0.151407072282381	0.829260626973634
comp54163_c0_seq1	-0.236749756771571	-0.262144670103258	0.501577891176689	9.85989734897903	5.29333791623176	0.151535268224422	0.82931265002944
comp35485_c1_seq1	-0.422380359011703	-0.416975433110055	0.75137581279768	4.54821456032644	5.29201773331195	0.151621187681178	0.82931265002944
comp60592_c0_seq2	-0.817437125120548	0.025935224969268	0.522600649741536	3.99444114591241	5.28637976373928	0.151988633158266	0.830154942402917
comp59532_c0_seq1	0.0435432950663604	-0.78929195699307	-0.0669132475101881	4.01748596804124	5.28629560644439	0.151994124337773	0.830154942402917
comp54516_c0_seq2	-0.0347464285255489	-0.847378407435969	0.767704676777111	3.83199754759382	5.28494280297078	0.152082419130068	0.830154942402917
comp55811_c0_seq1	2.32769144965136	-1.83602083019237	-0.453699519276394	6.30894003119856	5.27808429314839	0.152530806178331	0.832042203823385
comp58536_c8_seq30	-1.50424943483298	-0.233146818093429	1.93299364718407	3.3204477128123	5.27559254113182	0.152694017730615	0.832372365651895
comp59216_c0_seq1	-0.296843856667447	-0.607580991339947	0.726677449340206	4.3546981730603	5.26523054668964	0.153374506001059	0.835519990352546
comp60012_c9_seq4	-0.875373549636419	-0.0510164596028249	0.964381799884872	3.57685361464856	5.2570572726757	0.153913276128394	0.836738848493273
comp14641_c0_seq1	1.23756232003729	-3.98204010642941	1.40885344794051	4.74572229614986	5.25631648001485	0.15396219627397	0.836738848493273
comp58644_c0_seq1	1.2321250389292	1.52105643021059	-1.5491805868803	4.90737480551014	5.25579533862765	0.153996619976512	0.836738848493273
comp56643_c0_seq2	-0.0623261995332093	-0.808349871039232	0.390340107221982	5.43433068641205	5.25557543844467	0.154011147539102	0.836738848493273
comp60318_c1_seq1	-0.235133232117424	-0.604844651734014	0.423358619895599	8.01247594474335	5.25349984074075	0.154148334287176	0.836923240275853
comp60446_c0_seq2	-0.812798710921935	-0.143835872952668	0.539921915763278	3.55992591929566	5.24911866787453	0.154438286873746	0.836946998269954
comp18097_c0_seq1	0.0213211066785581	0.776946379792078	-0.283928095717483	6.12681227414286	5.24725562469214	0.154561741762952	0.836946998269954
comp61411_c7_seq6	-0.304397366199229	-0.491619316296176	0.620573337035448	4.74136469818038	5.24609846598647	0.154638467967985	0.836946998269954
comp35865_c0_seq1	-0.268934100211143	-0.413364344067905	0.476636577880053	5.3742854331142	5.24434049067979	0.154755100509459	0.836946998269954
comp60765_c3_seq1	1.56527651283648	-0.754523994402502	-0.154575874695487	3.90739842371024	5.24388247299774	0.154785501233641	0.836946998269954
comp59184_c0_seq1	-0.291617434329759	-0.303247816565301	0.352071257764115	5.37294917683607	5.24350965440782	0.15481025106526	0.836946998269954
comp45956_c0_seq1	1.02861954672	-0.418002498146131	-0.921774186822352	9.21454813958853	5.23902744170873	0.155108098443951	0.836946998269954
comp36128_c0_seq1	0.718878503532059	1.52138674759281	-1.92906599808302	4.09123958553708	5.23896701306337	0.155112117677248	0.836946998269954
comp54372_c1_seq1	-0.901966389175537	0.348222018994416	0.625983960563275	5.02162425163515	5.2380117939323	0.155175664317525	0.836946998269954
comp46952_c0_seq2	0.967746193181296	0.448864731616312	-1.89206685257946	4.1807015064819	5.23710510848766	0.155236004940027	0.836946998269954
comp61137_c1_seq3	-0.45155064843254	-0.42386643443624	0.710208032041575	4.25147472241559	5.23613472693401	0.155300609111348	0.836946998269954
comp17947_c0_seq1	-0.349128385875693	-0.265976613078918	0.746743436309945	5.4121069127488	5.23380385959104	0.155455892703175	0.836946998269954
comp54696_c0_seq4	-0.257685893205067	-0.717300365968178	0.661313139854151	5.28794490791742	5.23309209083397	0.155503340292835	0.836946998269954
comp47549_c0_seq1	-0.513257039278698	-0.1771744739605	0.74686942961605	5.47404741287829	5.22964386148318	0.155733397982227	0.836946998269954
comp57037_c2_seq2	-0.56696320383206	-0.282460790031091	0.652837146918982	5.02895368301643	5.22717378096325	0.155898393220891	0.836946998269954
comp34205_c0_seq1	1.50993437062439	-1.22498428722752	-0.523625734498968	5.31444717913132	5.22687440777295	0.155918401805223	0.836946998269954
comp61279_c0_seq3	-0.328702897886162	-0.45831611381849	0.490107374261881	5.30217080291253	5.22615224740195	0.155966677307602	0.836946998269954
comp58040_c0_seq1	-0.351664388016025	-0.0883108679610623	0.11375286321515	5.46978063863586	5.22491010938085	0.156049745635611	0.836946998269954
comp58482_c1_seq2	-0.928137044451449	-0.345285827980411	1.25174811983835	3.4000397277075	5.22394276446638	0.156114465998541	0.836946998269954
comp14350_c0_seq1	-0.449294034751627	-0.319949880848918	0.823131698110213	4.30627260264888	5.21934291184975	0.156422566413947	0.838044496597129
comp56116_c0_seq1	-0.763641195419623	0.142816964247957	0.640595415480992	4.91362872207987	5.21720881714172	0.15656570379848	0.838257328263195
comp59518_c7_seq1	-0.188718318916819	-0.440006761015653	0.493840870268899	5.6813229577381	5.21107321376761	0.156977917566213	0.839207694712778
comp50879_c0_seq1	-0.138810819300662	-0.738109341769684	-0.202704466961829	6.03791582658918	5.21101368308643	0.156981922077827	0.839207694712778
comp56427_c0_seq1	-0.0387270281571489	0.718527233824995	-0.688097083789279	7.1686973538871	5.20994545115499	0.157053796308819	0.839207694712778
comp45864_c1_seq2	-0.312134349037776	-0.439162017391515	0.758716500014551	5.29570882314381	5.20324552947131	0.1575052975859	0.840733374068513
comp51068_c0_seq1	-0.729846335180021	-0.455781933398047	1.43040385929591	3.69532404100699	5.20263124369827	0.157546754898849	0.840733374068513
comp59222_c0_seq1	0.196806508225761	-0.328889530949508	-0.771266254871769	4.85152061945454	5.19540470235961	0.158035237325817	0.842785285370442
comp59508_c2_seq1	-0.68699299491303	-0.49383381927915	0.868363200919102	3.59925263542021	5.19204992819583	0.158262490208186	0.84279680817179
comp54788_c0_seq1	0.457029686056395	-0.649493013133849	0.346546256393074	5.75372666668522	5.19129230351427	0.158313854429607	0.84279680817179
comp60832_c0_seq8	-0.523383881969176	-0.047216884339199	0.465663196598079	5.88131511451585	5.18945170640486	0.158438705736524	0.84279680817179
comp53615_c1_seq3	-0.76928817342558	-0.1876472478145	0.465521183788704	4.05409913263221	5.18892460314847	0.158474477272149	0.84279680817179
comp50602_c0_seq1	0.0144143459344379	-0.725488824744849	0.381586029888547	5.79673998438721	5.18680512832827	0.158618390967337	0.84279680817179
comp15839_c0_seq1	-0.436796563058173	0.00787987817907076	0.63701805199251	8.53039576543353	5.18382594115578	0.158820887928883	0.84279680817179
comp59792_c0_seq1	-0.62818884380477	-0.38664151415387	0.968247200976392	3.73901693821413	5.18324840783941	0.158860171360817	0.84279680817179
comp51248_c0_seq1	-0.543421823253866	-0.0879893612945525	0.594124260646845	7.0434084968448	5.18311607549915	0.158869173807858	0.84279680817179
comp60065_c0_seq2	0.0994361293021248	-1.80530252545883	0.680662480454931	3.54615616451879	5.17886816882152	0.159158410510136	0.843009099180336
comp56231_c0_seq1	-0.270638929226573	-0.557741717835194	0.323874924609698	4.93602219103512	5.17839695480679	0.159190525666525	0.843009099180336
comp58866_c3_seq3	-0.37790308075109	-0.753162497857813	0.38709380883192	3.73265243325417	5.1779471756464	0.159221185645829	0.843009099180336
comp47952_c0_seq1	-0.497158527120342	-0.252477958157864	0.647159143256426	4.90136344394437	5.17042313633582	0.159734900615598	0.843316159484887
comp27432_c0_seq1	0.105676486095296	0.645964945340015	-0.483781089306229	5.31173020565745	5.16870274535627	0.159852582012373	0.843316159484887
comp48073_c1_seq1	-1.37834730113652	2.08884917167887	-0.697124443743517	5.64711735781552	5.16638096869206	0.160011530011946	0.843316159484887
comp60071_c0_seq4	-0.698917437008379	-0.382424339368523	1.78301344242482	7.57151372901787	5.16504376043711	0.160103142365833	0.843316159484887
comp51276_c1_seq1	-0.334513765342209	-0.392643567802826	0.597228892073393	6.23089406376376	5.16381100965072	0.160187642089351	0.843316159484887
comp59000_c0_seq1	-0.239706456149778	-0.547729921747281	0.448509019953129	5.47736972108243	5.16137183078534	0.160354961036935	0.843316159484887
comp51590_c1_seq1	-0.467077433167234	-0.119132715976609	0.779115126711178	4.90567108592824	5.1612264469379	0.160364939045475	0.843316159484887
comp45644_c0_seq1	-0.139221629931216	-0.430402339196799	0.462768362991577	9.80027333749538	5.15687216795078	0.160664053832337	0.843316159484887
comp56215_c1_seq1	-0.903778137054107	-0.309573918184496	1.24570313681966	3.74824423808302	5.1540448448708	0.16085855650906	0.843316159484887
comp60248_c0_seq1	-0.36906862328375	-0.43733403602381	0.708348689392755	4.76639425150074	5.15357841288982	0.160890665501773	0.843316159484887
comp57398_c1_seq2	-1.245911323532	-0.481321877382341	1.41154237373828	3.96472941442401	5.15339257646885	0.160903460088758	0.843316159484887
comp61515_c1_seq7	-0.711670859449142	-0.729367433423011	0.949735345882862	4.08693582698842	5.15253907155689	0.160962235058227	0.843316159484887
comp58737_c0_seq2	-0.651924834827788	-0.950828899338081	1.52722166626113	4.03889797971992	5.15023053476668	0.161121309306251	0.843316159484887
comp61182_c0_seq1	-0.559412938721187	-0.429223543263285	0.996126188641285	4.19563741922062	5.14855630640532	0.161236767891253	0.843316159484887
comp56615_c0_seq1	-0.502826499327623	-0.116671838030962	0.695578442011935	5.40995203990484	5.14830459162549	0.161254133449155	0.843316159484887
comp50346_c0_seq1	1.18637206297926	0.20541002162185	-1.14306381860298	5.97518898476746	5.14720515871991	0.161330002903582	0.843316159484887
comp43400_c0_seq1	-0.00045999143694978	-0.345828430590212	0.537907240292842	9.50028533541981	5.14507235267964	0.161477279030073	0.843316159484887
comp60333_c0_seq1	-0.440248048646206	-0.403227687941955	0.721799648208764	5.38212038330662	5.14381002798814	0.161564505649243	0.843316159484887
comp51215_c0_seq1	0.413056442826139	0.437255941752888	0.0127830113048833	5.85029181454243	5.14331350780044	0.161598827342895	0.843316159484887
comp60615_c0_seq1	-0.691751270982519	-0.435386417817874	1.36563936685367	4.31600166614261	5.14307900059395	0.161615039915395	0.843316159484887
comp59660_c3_seq5	-0.810511343628803	-0.14414976967254	0.918575193178	4.05522367493618	5.14236536412349	0.161664386341292	0.843316159484887
comp58758_c0_seq1	-0.661649884014222	-0.298633997727725	1.07649355303968	4.03386909013537	5.14183097434255	0.161701347532783	0.843316159484887
comp55923_c0_seq3	-1.45300093073068	-1.15963098273255	2.43453904677743	4.7941804346587	5.14140352756637	0.161730917713875	0.843316159484887
comp54811_c0_seq1	2.78524881052216	-2.95866498684938	-1.41611069353741	6.22602308829124	5.14075132659895	0.161776045891808	0.843316159484887
comp35662_c0_seq1	0.946881980513157	-0.274879101053334	-0.717874331844888	7.55941542148606	5.13891978440275	0.16190284041811	0.843434720070179
comp60263_c0_seq1	-1.1584079522195	0.304953805676298	0.751522886426608	3.5713103350075	5.13705252314056	0.162032204023165	0.843566503411545
comp61445_c2_seq9	-0.439912831687978	-1.03743560278725	-0.778669087093639	4.1621356065366	5.12881081946603	0.162604351554606	0.843690140202097
comp54842_c0_seq1	-0.304450134450781	-0.17044413137153	0.509605218790764	7.12509951574709	5.12660383037042	0.162757885490113	0.843690140202097
comp61328_c0_seq1	-0.355874253589973	-0.649374005995572	0.82605397881797	3.92127800186308	5.12501859853635	0.162868249735465	0.843690140202097
comp55987_c2_seq1	-0.819289573993582	-0.0945978317925194	0.493863734167917	3.75031615581049	5.12181923704623	0.163091204653595	0.843690140202097
comp35690_c0_seq1	-0.297771560674495	-0.318980082745078	0.399136246633518	7.12571887306714	5.12168561642049	0.163100522562272	0.843690140202097
comp57779_c0_seq3	-0.0843729224107654	-0.893730745411391	0.659927396470318	4.20902864438277	5.1198032292657	0.163231842313967	0.843690140202097
comp54882_c0_seq2	-0.287172587963273	-0.390885684085236	0.680754649286773	5.10751153734619	5.11799478492193	0.163358097348891	0.843690140202097
comp51269_c0_seq1	-0.21086733558753	-0.540015723552896	0.514155673491999	5.05980861421034	5.11678492126553	0.163442614269474	0.843690140202097
comp35931_c0_seq1	-0.50545912960392	0.0809797144758759	-0.123274617860123	6.2639142027383	5.11555907122332	0.163528289908219	0.843690140202097
comp58830_c0_seq1	-0.654427525160815	-0.471517337446299	0.91278064804322	3.32913047044253	5.11508374032814	0.163561522532911	0.843690140202097
comp58007_c2_seq7	-1.29206375168883	1.08571777177805	1.34561492922898	4.20671943196922	5.1146235083993	0.163593705572806	0.843690140202097
comp16207_c0_seq1	0.12242541554181	0.612547506216896	-0.327917071835135	6.5348863820694	5.11453586984432	0.16359983462586	0.843690140202097
comp59130_c3_seq1	0.23698142268021	-0.657399908494602	0.170289832363706	6.19259537893044	5.11418882823045	0.163624107303839	0.843690140202097
comp55184_c0_seq1	-0.511062715633825	-0.248677957276583	0.850467410908166	4.37500793346693	5.10754935192781	0.164089136544149	0.843690140202097
comp56269_c0_seq1	-0.703203247624058	-0.185938337715205	0.594579213538364	5.24667321585459	5.10679399161497	0.164142120724566	0.843690140202097
comp58439_c3_seq1	-0.251014536226746	-0.624658890289752	0.463843193308357	4.16481935923396	5.105856738501	0.164207886014267	0.843690140202097
comp36097_c1_seq1	-0.378895326875194	-0.134871440514539	0.517918149979998	9.38091073532073	5.10427480898786	0.164318943266523	0.843690140202097
comp59718_c1_seq1	-0.105323224900957	-0.501246484596919	0.305736336058384	5.95387979389972	5.10173759600893	0.164497212475497	0.843690140202097
comp53992_c0_seq1	0.261037051401466	-1.16527929610147	0.241371002346722	3.83571420033438	5.100307678177	0.1645977612512	0.843690140202097
comp59531_c2_seq3	1.48051929594786	-2.03171267000892	0.508927668855143	4.43262322668027	5.09970940109235	0.164639847973456	0.843690140202097
comp50892_c0_seq2	-0.692982948738027	1.25577087483927	0.0669343102264304	5.37835896871583	5.09871968206463	0.164709493505708	0.843690140202097
comp43456_c0_seq1	-0.443482479275861	-0.0361494594852633	0.167588723091513	6.27459589237264	5.09856984830346	0.16472003957162	0.843690140202097
comp57884_c0_seq1	-0.606376905143857	-0.000544830415896884	0.540915274572866	5.7866891654624	5.09825563879825	0.164742157305071	0.843690140202097
comp59455_c0_seq1	-0.767865125242167	-0.299120707442451	0.691147532347475	3.50962880786903	5.09759628821791	0.164788579178611	0.843690140202097
comp54021_c0_seq1	-0.168306519221469	-0.602019754392932	0.292140219468765	5.07722417866728	5.09675983808229	0.164847487530601	0.843690140202097
comp57035_c0_seq2	-0.819427949507923	0.388303914000474	1.36796158760972	4.41417606959694	5.09379671256474	0.165056329832491	0.843690140202097
comp58099_c0_seq1	-0.373017563748269	-0.685464622733148	0.887184841224164	4.40685452586408	5.09357816877444	0.165071742737756	0.843690140202097
comp55200_c0_seq5	0.119845268295141	-0.878234645787739	0.1581525034221	4.30657693309022	5.09354583510296	0.165074023200336	0.843690140202097
comp35732_c0_seq1	0.362409017553957	0.351620075544859	-0.391911673926929	10.7962308105679	5.09354140927998	0.165074335351656	0.843690140202097
comp60802_c1_seq2	-0.41991802343235	-0.343543568129919	0.6435717550584	4.69586313736196	5.09154982184707	0.165214857469738	0.843876266319908
comp55695_c0_seq2	-1.99731896818546	1.54292726925225	0.271660178674403	3.98464918143552	5.08020683793352	0.166017341223036	0.845602614463272
comp59887_c0_seq1	-0.389214660351961	-0.7446536481898	0.530941611326997	3.73754635942311	5.08013553860358	0.166022397018906	0.845602614463272
comp59237_c0_seq1	-0.0937707950826345	0.231968514447013	0.686419670360713	4.87892170084523	5.07877735501705	0.166118732709673	0.845602614463272
comp50559_c0_seq1	-0.325366708975591	-0.313882993739994	0.579118524710243	5.93478782838772	5.07400798874152	0.166457439374304	0.845602614463272
comp55906_c0_seq1	-0.661294309561578	-0.0453051699918675	0.438263229058135	4.90776160270972	5.0726985909407	0.166550542564232	0.845602614463272
comp58524_c0_seq1	-0.374002265130657	-0.742064824413452	0.608172935223655	3.38779243122126	5.07134131548095	0.166647101707824	0.845602614463272
comp61166_c0_seq1	-0.182531124008095	-1.10455768065429	-0.0353623825908095	3.60808646526313	5.07113137059959	0.166662042282482	0.845602614463272
comp57703_c2_seq2	-0.957765024580561	0.0525544314000239	0.958127710250457	3.54890106004008	5.07017426627699	0.166730169870648	0.845602614463272
comp58275_c0_seq1	0.470280930305167	0.361887711317312	-0.951397765779609	4.6523268567791	5.06981087800431	0.166756043046281	0.845602614463272
comp58579_c0_seq2	-0.473718454387232	-0.26109034559203	0.471440123661213	5.20848629623474	5.05946572138689	0.16749420115365	0.845602614463272
comp58947_c1_seq1	-0.530050323280658	-0.280006149018869	0.644020648165111	5.03862857641065	5.05941635249784	0.167497731123758	0.845602614463272
comp60211_c1_seq2	-0.209996264401274	-0.449577039641326	0.90178404090819	5.65767232844976	5.05926714922585	0.167508399868368	0.845602614463272
comp35774_c0_seq1	0.355123497716827	0.192886830868781	-0.362986206795123	8.19496648827499	5.05913069940489	0.167518157239544	0.845602614463272
comp58846_c1_seq1	-0.514382481368266	-0.474840481090722	0.705622539015615	3.78426912164097	5.05721540303344	0.167655174279333	0.845602614463272
comp58149_c1_seq1	-0.270599484178323	-0.493400754348243	0.429000873264528	4.79689076843134	5.05603312922931	0.167739804694358	0.845602614463272
comp60706_c3_seq1	-0.455582405495636	-0.832358974785906	0.327245850413522	3.69294637519153	5.05368176015806	0.167908241497453	0.845602614463272
comp55857_c0_seq1	-0.138991029825865	-0.496482322840328	0.660187441299217	5.4214836437153	5.0527140052714	0.167977611325138	0.845602614463272
comp60602_c1_seq1	-0.584359376013101	-0.514781613074294	0.555033981241899	3.91888137064416	5.05253899105809	0.167990159428289	0.845602614463272
comp59700_c1_seq4	0.304597882194065	-1.07755224330599	0.0143071058424057	4.0329751810603	5.05136501630915	0.168074353399397	0.845602614463272
comp58561_c0_seq1	-0.772109997009594	-0.43431232368558	1.21949791204131	3.4324103728212	5.04872762243231	0.168263644036513	0.845602614463272
comp35552_c0_seq1	1.64494279702011	-0.917387312566353	-0.405764544302785	5.43258898829778	5.04847397354817	0.168281859440346	0.845602614463272
comp50968_c0_seq1	-0.398127176394072	-0.224732019340426	0.775690532375276	5.66434470884518	5.04726557486131	0.168368664170481	0.845602614463272
comp18717_c0_seq1	-0.256615915424856	-0.21163590430268	0.443576419826902	7.48691969922557	5.04721985657823	0.168371949146799	0.845602614463272
comp35592_c0_seq1	-0.524711787075415	-0.338665191170584	0.741649793226501	4.75091295737782	5.04609890754048	0.168452511060389	0.845602614463272
comp61443_c1_seq1	-0.335015713047716	-0.182943826323709	0.345886045961833	7.43706407418889	5.04218648608287	0.168733978232292	0.845602614463272
comp57882_c0_seq4	-0.426530367763471	-0.602796081811472	0.721854944755225	4.1223167542652	5.04180368543505	0.168761541367629	0.845602614463272
comp35469_c0_seq1	-0.585105574854887	-0.0698465242261311	0.569808517691958	5.14888681705276	5.04097929948415	0.168820914725122	0.845602614463272
comp50346_c0_seq2	-1.16393356752918	0.623951077909422	0.699700088273358	5.36071166522168	5.04061424941637	0.168847212377616	0.845602614463272
comp30071_c0_seq1	-0.418385678094622	-0.363710304938208	0.733126366242787	4.72001859614419	5.04013664917287	0.168881623784401	0.845602614463272
comp61135_c6_seq9	-0.242799631919765	-0.499096190815328	0.530078482447466	4.88068992603348	5.03641843903486	0.169149748598132	0.845602614463272
comp60378_c0_seq1	-0.305739914757746	-0.40933558523221	0.634626602647289	6.30486586680094	5.03581994256694	0.169192944273748	0.845602614463272
comp58876_c3_seq1	-0.21214264025398	-0.226216948586829	0.685178119304118	6.45655415530546	5.03507365590689	0.169246821021571	0.845602614463272
comp50278_c0_seq1	-0.397659801273912	-0.188530481171299	0.585307861268455	5.84863318827065	5.03481828899458	0.169265260450741	0.845602614463272
comp61367_c1_seq2	1.42001563392132	-0.174895226458839	0.233885885861364	3.94490763448982	5.03327673106509	0.169376612714047	0.845602614463272
comp56960_c0_seq2	-0.196931087246152	-0.418159006107772	0.640315288366942	6.00284719762129	5.03267375438208	0.169420186600206	0.845602614463272
comp59724_c1_seq7	-0.889282573865457	-0.173668484504653	0.975918298657997	3.56492700852061	5.03260717426683	0.169424998632902	0.845602614463272
comp59348_c2_seq1	-0.521033935319502	-0.247931202351234	0.414836904700621	4.38098913885745	5.0317246196675	0.169488796797528	0.845602614463272
comp57823_c1_seq2	-0.185698175562846	-0.905770367195983	0.665986034618482	4.24071944760069	5.03031469142655	0.169590764597715	0.845602614463272
comp60777_c2_seq3	-0.566238384205159	-0.372461872263515	0.888004564168279	4.13539483369288	5.02979589588323	0.169628299047493	0.845602614463272
comp57301_c2_seq2	-0.0489670196311118	1.78745816173099	-0.509972087568229	3.62685942291961	5.02845196132118	0.169725567941246	0.845602614463272
comp58897_c2_seq2	-1.09641247258595	-0.148263878661008	1.64639126695355	4.75860736092928	5.02677041524398	0.16984734564736	0.845633591249988
comp58606_c0_seq1	-1.41554614302637	2.04390412382287	-0.600299994235056	5.29503924645005	5.0252549645487	0.169957165001376	0.845633591249988
comp60565_c10_seq1	-0.590611519064007	-0.348579704750345	0.757661421886171	3.9529962367336	5.02263234083459	0.17014737482558	0.845633591249988
comp59172_c4_seq1	-0.388717972764505	-0.390241734728901	0.4377510994602	5.82004742851437	5.02260893600741	0.170149073196241	0.845633591249988
comp57226_c0_seq1	1.17930623598659	-0.389939631420784	-0.745289720732043	6.86823155811588	5.01731561369284	0.170533592144207	0.8466770408366
comp59134_c2_seq1	-0.483255665280778	-0.0868398177738895	0.248466845764673	4.93841616479199	5.01619909239706	0.170614802910813	0.8466770408366
comp56558_c1_seq1	-0.417750055435509	-0.652955875922953	0.501745717572279	3.926417852962	5.01267750783295	0.170871185142231	0.8466770408366
comp61279_c1_seq3	1.55442502431918	-1.09794685260523	-0.0975870104580673	4.33744922331182	5.01163986798993	0.170946797483161	0.8466770408366
comp89504_c0_seq1	-0.26402229848124	-0.699875220041066	0.565715992977671	4.62722451448763	5.01059527621647	0.171022948132548	0.8466770408366
comp51072_c0_seq1	-0.288514709922468	-0.315841898443598	0.511485443495068	8.13009984351537	5.01026345771632	0.17104714433564	0.8466770408366
comp49053_c0_seq1	0.798359073453759	-0.207779825020148	-0.434971940185029	6.40464577638114	5.00967340058124	0.171090179236411	0.8466770408366
comp58568_c2_seq3	-1.42406327050364	1.13558366282885	0.470166766474499	3.74222625102974	5.00476427786404	0.171448612697666	0.847174828408968
comp59613_c0_seq1	-0.427110410878503	-0.409893090443076	0.64829171673444	4.69873690725334	5.00348727975961	0.17154196656734	0.847174828408968
comp61081_c0_seq1	-0.395874976741639	-0.39151922370954	0.541576044691592	4.39041680799407	5.00076913616007	0.171740833031235	0.847174828408968
comp50982_c0_seq1	-0.565128513753327	-0.321076731223579	0.727289302222688	4.6044695662253	5.00042955208393	0.171765693084924	0.847174828408968
comp58462_c0_seq1	-0.411568132298852	-0.18581144276104	0.482654596936425	5.48176543198667	4.99627059094261	0.172070433728057	0.847174828408968
comp59766_c0_seq1	-0.309695923616908	-0.392872916054019	0.562927594841088	7.00375192243236	4.99564297882844	0.172116464948467	0.847174828408968
comp58046_c1_seq2	1.12963514239071	-0.501273341273654	-1.83306856432988	3.45785810189808	4.99200394460624	0.172383591984475	0.847174828408968
comp60181_c3_seq1	-0.395479474244915	0.60241463223118	0.931346694958161	5.2027642312033	4.99064726777998	0.172483279745989	0.847174828408968
comp56885_c2_seq2	-0.115854320625757	-0.0919496548338708	-0.555891512552206	5.59305589301877	4.98923204363853	0.172587327166358	0.847174828408968
comp61472_c0_seq10	0.0949887539064608	-0.789221257205688	-0.250576189116651	4.26447460452928	4.98157701623057	0.173151146971525	0.847174828408968
comp56723_c1_seq2	1.68984614905906	-0.89682298710008	-0.543344146302229	4.39424494282454	4.98036074745853	0.173240888381801	0.847174828408968
comp55815_c0_seq1	-0.178342321754918	-0.321596637280236	0.469484151187325	6.10375304535392	4.9795981653826	0.173297177136041	0.847174828408968
comp58700_c2_seq1	-0.0617456481201926	-0.377490771517314	0.607646521184987	9.6892826356449	4.97828541966239	0.173394115510465	0.847174828408968
comp50691_c1_seq1	-0.416813020459999	-0.255700086958272	0.711517552941626	5.75178585416389	4.97738407542276	0.173460703808024	0.847174828408968
comp60146_c10_seq1	0.199451757095178	-0.563175253774668	-0.678394696884961	4.88427591872162	4.97553181903553	0.173597617610384	0.847174828408968
comp51344_c1_seq1	-0.51448389552498	-0.12665090938579	0.647314215800434	5.48239903518934	4.97199264015411	0.173859506078876	0.847174828408968
comp50657_c0_seq1	0.563373205634377	0.978591533759511	-1.22266990817099	3.9597732986411	4.97135239141542	0.173906922097593	0.847174828408968
comp57251_c0_seq2	-0.348556945375224	-0.409869384850819	0.709392804079035	5.36516599221539	4.96870595484985	0.174103042564534	0.847174828408968
comp15647_c0_seq1	-0.468497020279588	-0.241190756037371	0.424026316925148	5.93256013311912	4.96799875781869	0.174155486187192	0.847174828408968
comp15119_c0_seq1	0.304622957961217	0.295883487313449	-0.541957872257729	6.48142395166818	4.96653611700788	0.174263998272774	0.847174828408968
comp54329_c0_seq1	-0.465564421609567	-0.318851389743588	0.580833480577625	4.86163713148379	4.96475003404357	0.17439659223804	0.847174828408968
comp54393_c0_seq2	-0.166397724614461	-0.509996721987443	0.248535998656479	4.86301859432474	4.96396587538892	0.174454835933022	0.847174828408968
comp60167_c2_seq3	0.543852913901223	-1.43280706454381	-0.318773818355021	3.66957388961096	4.96058598365181	0.174706087519046	0.847174828408968
comp49232_c0_seq2	-0.61484882640304	-0.610664982656016	1.0411935312877	3.6287157774597	4.9571220112061	0.174963941429327	0.847174828408968
comp60606_c0_seq6	-0.567917741543317	1.27162283856693	1.04902714135813	3.64098478588908	4.95694332982281	0.174977251927029	0.847174828408968
comp46749_c0_seq3	0.622130875244213	0.166823381973567	-1.26622974577653	6.04075756620654	4.95607761364594	0.175041755094417	0.847174828408968
comp55927_c0_seq1	-0.0775311856383117	-0.575153393580338	0.487998855241747	6.10029550131292	4.95265208596866	0.175297204508709	0.847174828408968
comp60860_c0_seq2	-0.630168745351442	-0.288981125446543	1.07642662006035	3.95596987131503	4.95244150294385	0.175312919561609	0.847174828408968
comp58816_c0_seq2	-0.326952269433196	-0.371910728611657	0.515383386091836	5.46135466281751	4.9522470265765	0.175327433805613	0.847174828408968
comp61077_c2_seq1	-0.487798442559315	-0.553999775913406	0.772967693311427	4.09830609501704	4.95146417095535	0.175385871617576	0.847174828408968
comp61214_c1_seq7	-2.10864128543715	2.80185058995652	0.0894860892650312	4.53448292991661	4.95102995244311	0.175418292591837	0.847174828408968
comp59440_c0_seq1	-0.390081763570888	-0.224589743379092	0.654174062741255	5.52056589327207	4.95076154731523	0.175438335900439	0.847174828408968
comp55528_c0_seq3	-1.02602401761469	0.652413945637951	0.777104077699746	5.16929105326381	4.94927458628391	0.175549414471607	0.847174828408968
comp60229_c3_seq14	-0.464549882116263	-0.446273575295179	0.783790947869321	4.21561802093643	4.94825651276148	0.175625504345719	0.847174828408968
comp36148_c0_seq1	0.107041345529421	1.07420630372943	-0.828678614744835	4.18343581044858	4.94797103557979	0.17564684619513	0.847174828408968
comp46807_c0_seq1	1.63536494809394	-0.932904335266572	-0.376553328923957	6.18973210298994	4.94634310984797	0.175768593961217	0.847174828408968
comp54739_c0_seq1	-0.498263317221637	-0.424620384383122	0.836895386845682	3.94363213049358	4.94214546855651	0.176082888176426	0.847174828408968
comp35567_c0_seq1	-0.464959963620942	-0.428244118220166	0.986334819545876	4.29517798292903	4.94197964394407	0.176095314936898	0.847174828408968
comp57223_c0_seq1	-0.468437115259346	-0.0589617232193771	0.381495772685102	5.98814368904235	4.94155414647338	0.176127205128624	0.847174828408968
comp35910_c0_seq1	0.573109472266283	0.18310636126718	-0.622915575536727	6.72534458286811	4.94125943189999	0.176149296573982	0.847174828408968
comp53925_c0_seq1	-0.106841442987348	-0.466391768120569	0.382556418331343	5.91191074020443	4.93911643604345	0.176310011038028	0.847174828408968
comp54397_c0_seq1	-0.144089300796063	-0.445930874599507	0.365026601876651	9.73547361389688	4.93842444426221	0.176361936461695	0.847174828408968
comp51343_c0_seq2	-0.65021131740263	-0.492811849594653	0.83334110591703	3.81984789771743	4.93829867094939	0.176371375731953	0.847174828408968
comp54979_c0_seq1	-0.279040647954801	-0.120858960888146	0.572327827655235	7.48044712556727	4.93637704119788	0.176515652670814	0.847174828408968
comp51121_c0_seq1	-0.242034248399545	-0.196546329607619	0.502529099536071	8.04555424253802	4.9323713975546	0.176816754026007	0.847174828408968
comp59824_c7_seq4	-0.400398295923569	-0.250335345238404	0.600832411984547	5.96934610298063	4.9316762217929	0.176869058869643	0.847174828408968
comp57062_c2_seq1	-0.44561828230611	-0.575163224715139	0.649279938869481	4.41954615748033	4.9271819503578	0.177207556631082	0.847174828408968
comp58841_c0_seq3	-0.129718403031427	-0.922293858764036	-0.522683407323299	3.9114049385465	4.92684312183898	0.177233100970645	0.847174828408968
comp59008_c0_seq2	0.652114404871031	-0.952380972270579	-0.285515803532449	4.77660372361761	4.92630135326088	0.177273952163109	0.847174828408968
comp48322_c0_seq1	0.139977584076975	0.635370244044858	0.187268199768036	3.86726914148028	4.92608276121084	0.177290437244102	0.847174828408968
comp51255_c0_seq1	-0.342904772744175	-0.436081525490811	0.623594989190011	5.23648252672248	4.92574179838374	0.177316153762725	0.847174828408968
comp35584_c0_seq1	0.0255866167895072	-1.02292968999898	0.579816904745486	4.07521748584608	4.92567886938709	0.177320900453046	0.847174828408968
comp61316_c1_seq2	0.391872114493094	0.086793691823532	-2.34812507616953	3.47710306954573	4.92506305424068	0.177367357242271	0.847174828408968
comp60979_c7_seq1	-0.596688503123623	0.0565038311051257	0.349867064770929	4.74318987934262	4.92469117620955	0.17739541705775	0.847174828408968
comp60412_c4_seq1	-0.607064412997383	-0.785381318145184	1.22162489107194	3.6552843415212	4.92260812920932	0.177552668913623	0.847174828408968
comp47907_c1_seq1	-0.376438770535534	-0.396848216391177	0.714424439206453	4.64271776110735	4.92151597387804	0.17763516927043	0.847174828408968
comp16291_c0_seq1	0.87955280496717	-0.486642086371646	-0.347380960774241	6.03723090071213	4.92021533871278	0.177733464833733	0.847174828408968
comp27983_c0_seq1	-0.651327181240935	-0.165864301842675	0.879270967938134	5.08635985122052	4.9193803655911	0.177796594815327	0.847174828408968
comp60114_c3_seq5	-2.98256181971739	2.24186279985554	0.933077677528989	3.55409507893998	4.91929076175884	0.177803370758098	0.847174828408968
comp60700_c0_seq2	-0.299287325153479	-0.527399219770416	0.418899667162314	7.16604391966015	4.91815946980211	0.177888941137349	0.847174828408968
comp59294_c0_seq1	-0.070804301832354	-0.13836582146461	0.555057478712958	9.77294517902714	4.91763394989825	0.177928704328926	0.847174828408968
comp59812_c7_seq3	-0.415565917292938	-0.163264874722159	0.701462626890079	5.44992122743018	4.91604257228729	0.178049165869897	0.847174828408968
comp55182_c4_seq1	-0.409115220408149	-0.355799777867883	0.758241149884513	4.6379213897526	4.91604103699602	0.178049282122775	0.847174828408968
comp59460_c1_seq1	-0.200368990913603	-0.473952936379846	0.392313853131057	6.7638066907431	4.91097800348747	0.178433043970667	0.847174828408968
comp59070_c3_seq5	-0.0224784096628335	-0.502319559230222	0.400977205306909	8.27154155369439	4.91065688635224	0.178457409731825	0.847174828408968
comp60494_c0_seq2	-0.416508874743954	-0.498965876526681	0.548757587999453	4.16177312139205	4.9095615842653	0.178540542623611	0.847174828408968
comp60130_c0_seq13	-0.91749946792376	0.294776355881247	0.170053533003258	3.86038940698578	4.90803644179096	0.178656360594248	0.847174828408968
comp60180_c0_seq4	-0.41543309839612	-0.356473770258474	0.628331238546946	4.43499031793698	4.90449959923298	0.178925216075661	0.847174828408968
comp59120_c0_seq3	-0.535106732551338	-0.452849845879192	0.874869473579719	4.22939822474906	4.90407279187555	0.178957685728886	0.847174828408968
comp58855_c1_seq1	-0.727490420249967	0.53882439546472	0.989331271912262	4.52715421259863	4.90280527654125	0.179054145321734	0.847174828408968
comp47959_c0_seq1	0.363818509097718	-2.12954632879323	-0.539458296693808	3.71472377382503	4.90123525592909	0.179173693455646	0.847174828408968
comp58234_c0_seq1	-0.451327247421675	-0.510945879744073	0.772086426637503	3.83106999926741	4.90017740999704	0.17925428453447	0.847174828408968
comp46183_c0_seq1	-0.662165399389938	0.770073238827797	1.80706920622353	3.34603541626918	4.89811831301892	0.179411252384574	0.847174828408968
comp44945_c0_seq1	0.935879094127015	-0.321571864157823	-1.63820934627977	7.03443378436412	4.89695449676002	0.179500028637022	0.847174828408968
comp59437_c1_seq4	-0.0855333270606371	0.452956767981878	0.947717584775295	3.9017505738282	4.89492787225984	0.179654718316836	0.847174828408968
comp41766_c0_seq1	-0.349125166908189	-0.363403759929419	0.450361433423345	5.18624598094465	4.89466428021525	0.179674847131606	0.847174828408968
comp56678_c2_seq2	0.0744669955153639	-0.433380775113579	0.396730065644007	7.80647392878746	4.89342384876028	0.179769599181015	0.847174828408968
comp61044_c6_seq23	0.456928588484873	-0.446669040920345	0.086345461775573	7.44279754109685	4.89328583943915	0.179780144102175	0.847174828408968
comp47914_c0_seq1	-0.320394431763358	-0.474442816894193	0.380414204138856	4.65931874281929	4.89327522268455	0.179780955323831	0.847174828408968
comp51040_c0_seq1	-0.256762739251914	-0.168592833331585	0.713669455443623	7.77114370764085	4.89311885813837	0.179792903468434	0.847174828408968
comp60148_c2_seq8	-0.227323625005892	-0.476002390779179	0.444627409388814	6.05463644836883	4.89253701691752	0.17983736971145	0.847174828408968
comp59735_c0_seq1	-0.109458484761707	-0.445763052871807	0.366407930573757	6.52350307781356	4.89249026046975	0.179840943441627	0.847174828408968
comp35624_c0_seq1	-0.467783301759311	-0.428982576337055	0.762121612081951	4.5319812554213	4.89097624632343	0.179956699840753	0.847174828408968
comp54118_c0_seq1	-0.282939272038064	-0.614584043828905	0.48767543295041	4.85273241682855	4.89080519537759	0.179969782200869	0.847174828408968
comp59685_c5_seq3	-0.371633300691973	-0.235559032034654	0.699140540173858	5.07671296701881	4.88796638568662	0.180187030749443	0.847705206764355
comp54539_c0_seq2	-0.746385763860661	1.4230363840418	0.397515149987532	3.39784565412945	4.88426517499552	0.180470645767494	0.848233576497734
comp61200_c0_seq4	0.202488857579436	0.6820427347179	-0.405805876503279	4.60492071836257	4.8824429235835	0.180610434001156	0.848233576497734
comp47082_c1_seq1	0.182106340792309	0.950167146950053	0.136838157388275	3.7932831407468	4.88240598957038	0.180613268324092	0.848233576497734
comp58835_c0_seq1	-0.356181366266389	-0.312410324195107	0.519439995050404	4.73188018304088	4.8804469064109	0.180763668393464	0.848311096782395
comp60709_c0_seq2	-0.478819697822173	0.0651428596746162	2.00273050828992	7.62957467014215	4.87907046909344	0.180869408451997	0.848311096782395
comp49092_c0_seq1	-0.241474599935329	-0.330923945397574	0.371852985527951	6.39247848170996	4.87572956235405	0.181126302875688	0.848311096782395
comp50861_c0_seq1	0.763272649023915	-0.250668328270842	-0.527444905251226	8.12728050394077	4.87340621678394	0.181305154539058	0.848311096782395
comp60499_c5_seq7	-0.352378388661351	-0.874502961602818	0.751177289269124	3.42066737795543	4.87315815771097	0.181324259941091	0.848311096782395
comp59376_c1_seq3	-0.468205315976198	-0.358620175519987	0.423765373794929	4.20132873608461	4.87276070167493	0.181354875758947	0.848311096782395
comp57511_c0_seq2	-0.347352360653422	-0.338010422760113	0.564116809520351	5.56341826891357	4.87266380575433	0.181362340331099	0.848311096782395
comp59332_c0_seq8	1.09265827974348	-0.298771213398469	-1.31219303533995	3.53238974976306	4.86669990648288	0.181822334968504	0.849405154336339
comp50974_c0_seq1	-0.231293261263323	-0.353087460698375	0.460971860338518	5.96866068003519	4.86605742115029	0.181871954828409	0.849405154336339
comp60839_c1_seq12	0.815993220896815	-0.249766913015295	-0.51850515869014	4.54883221924314	4.86498120740025	0.181955100397589	0.849405154336339
comp35772_c0_seq1	2.68825092940732	-0.340812669067525	-3.52381119754769	6.10113363962334	4.86313763132683	0.182097613072061	0.849405154336339
comp59194_c2_seq1	-0.546061532684685	-0.585044904778432	0.912937351145647	3.70037123923736	4.86284585747948	0.18212017742864	0.849405154336339
comp59316_c0_seq2	-0.487840322783239	-0.322825262616048	0.650445504047687	4.46469498699274	4.86112021811971	0.182253683380833	0.849448457442328
comp50636_c0_seq2	-0.996973380228861	-0.428958178665478	1.46687945701292	3.75157390958643	4.86001746340785	0.182339047119375	0.849448457442328
comp54011_c3_seq2	-0.799949993455144	0.268073502564845	0.746876878916017	5.1074041159749	4.85364580851928	0.182833006623249	0.851192614117928
comp58662_c2_seq7	0.23761337032292	-0.607303847080207	1.19592429857264	3.18877671384659	4.85030121531961	0.183092795136911	0.851192614117928
comp61231_c2_seq1	-0.646098324615128	-0.21099352787686	0.825982680089659	5.47808166512712	4.84903622005936	0.183191142523295	0.851192614117928
comp43731_c0_seq1	-0.386546245853482	-0.0579751075962164	0.252717279185328	6.93142593130753	4.84858241609265	0.183226435666763	0.851192614117928
comp57683_c1_seq1	-0.665454659854209	-0.343493678451372	0.970016856839245	3.62740398614657	4.8484275786355	0.183238479106314	0.851192614117928
comp60251_c1_seq2	-0.771881099100673	-0.36419826140062	1.16178943179783	3.35711019402784	4.84588266793068	0.183436531332381	0.851567621452145
comp57612_c0_seq2	0.144513069749211	0.203794653402587	0.268684917331386	4.80004972661938	4.84365372717605	0.183610158250791	0.851567621452145
comp58412_c0_seq2	-0.501364780136323	-0.636692501853824	1.42488328456268	5.04494098443166	4.84334306613415	0.1836343698863	0.851567621452145
comp51178_c0_seq1	-0.367390330063601	-0.286036062685327	0.309010890939602	5.14093374456415	4.84122618794768	0.183799430081604	0.851665798391625
comp57935_c6_seq5	-0.558877792400537	-0.550638505485426	0.785034476080281	4.97337897148119	4.83955621558316	0.183929741356535	0.851665798391625
comp58384_c1_seq1	-0.239035889176511	-0.401371814840772	0.161572472747831	7.36914474602348	4.83745393407005	0.184093909361716	0.851665798391625
comp57508_c2_seq1	-0.17619884492223	-0.802023692914743	0.700620016014633	3.97060700976998	4.83634395132651	0.184180643594771	0.851665798391625
comp36417_c0_seq2	0.902712000610891	-0.277782996293305	-0.425995498658808	5.90362555082666	4.8363410350312	0.184180871524861	0.851665798391625
comp14301_c0_seq1	-0.42514232350347	-0.409171067945261	0.459275095301002	4.93034200456285	4.83463262000851	0.18431444214235	0.851797530220006
comp52040_c4_seq2	-0.34520140167688	-0.227494124005558	0.577110183329998	5.63633322367161	4.83124087275237	0.184579890627838	0.852110338068064
comp46773_c0_seq1	0.0867212704389553	0.241481226576554	0.275208102672189	4.75557364699913	4.83108152694052	0.184592370299472	0.852110338068064
comp58492_c1_seq1	-0.350834571349127	-0.751233870456086	0.684573835445702	3.94270645311187	4.82355316142194	0.185182877481873	0.852686012455066
comp60847_c1_seq1	-0.148725747898303	-1.01728435813211	0.653673138481311	3.76009833893624	4.82332771716943	0.185200587985473	0.852686012455066
comp61076_c0_seq4	0.0156362874623312	-0.898959434009765	0.0625092350720273	4.39696102132059	4.82288883732	0.185235070153061	0.852686012455066
comp60489_c0_seq1	-0.437058151562498	-0.706378453583452	0.844263158001052	3.7722168677467	4.82214570048519	0.18529347103853	0.852686012455066
comp58548_c1_seq2	-2.42829528024484	2.21147641054073	-0.356128081057085	3.81722037632143	4.8202328838945	0.185443872668699	0.852686012455066
comp56120_c0_seq1	0.375593381959438	-1.51314161338634	0.340364002770669	4.36431996024859	4.81788963411183	0.185628273991373	0.852686012455066
comp47134_c0_seq1	0.242827016252588	-0.520215867172669	-1.22515605244501	5.42310889773649	4.81621994991129	0.185759773777305	0.852686012455066
comp61515_c1_seq22	-0.305421378374762	-1.22718820198707	0.728254391505182	5.03436534954908	4.81532296986891	0.185830453412083	0.852686012455066
comp58833_c0_seq1	-0.346253701413758	-0.618703499944488	0.672378383119165	5.04435334293511	4.81442469395562	0.185901260333107	0.852686012455066
comp60181_c3_seq2	0.131718017819237	-0.5101870469113	-0.14454474016586	4.94162416564167	4.81332312472516	0.185988126324957	0.852686012455066
comp45133_c0_seq1	-0.173457903709253	-0.422652528948635	0.476364660232828	8.79572318742082	4.8128296026292	0.186027056090783	0.852686012455066
comp51090_c0_seq1	-0.0744116559670167	-0.372049805187075	-0.109347033533728	6.65556468247024	4.81251358556742	0.186051987989407	0.852686012455066
comp60751_c1_seq4	1.00703743507178	0.266129025230868	-0.952427270332625	3.73030701186201	4.81065896726102	0.18619836944815	0.852686012455066
comp59813_c1_seq1	-0.413001934841204	-0.42741380183494	0.381733386762105	4.17765707551333	4.80797965163564	0.186410032643241	0.852686012455066
comp61091_c2_seq6	0.918722683231963	0.204119676277068	-1.89285477343459	3.79723558409084	4.80794455453083	0.186412806769167	0.852686012455066
comp51918_c0_seq1	0.254740847252345	-0.220821114465108	0.657928861060262	4.27517853299521	4.80752085779165	0.186446299414665	0.852686012455066
comp59478_c0_seq2	-0.275763864861923	-0.340316373505745	0.722285593496903	5.56415181980523	4.80677411950165	0.1865053417324	0.852686012455066
comp61141_c0_seq7	-0.874836574447242	0.799719065254441	1.84823437619304	3.57534844167007	4.8020307494366	0.18688079344131	0.853920919749299
comp59948_c5_seq3	-0.513208524160523	-0.35841989246227	0.829376286778063	4.90689304191762	4.79892625231036	0.18712690553462	0.853948866293159
comp36679_c1_seq1	-0.305195772302366	-0.283988343976674	0.498163135315903	5.64582035410838	4.79845701396142	0.18716413118871	0.853948866293159
comp21514_c0_seq1	-0.314501286482227	-0.381269227327059	0.684348802240862	4.86648644086588	4.7973430527518	0.187252531741309	0.853948866293159
comp50661_c0_seq2	1.43556921481157	-0.675857073732711	-3.2487809653447	3.94373436248449	4.79508092113456	0.18743216755818	0.853948866293159
comp51167_c0_seq1	-0.0217812079360802	-0.209728304357089	0.499868629439187	7.57546165832293	4.79387030942041	0.187528368283556	0.853948866293159
comp55862_c6_seq2	-0.40454492301362	-0.0960294997504312	0.540367121266984	5.66575988762038	4.79345727296897	0.187561200588009	0.853948866293159
comp54522_c3_seq9	-0.0248895257637907	-0.586457857623343	0.422649916044052	6.04832004107369	4.79148985147378	0.18771766477174	0.853948866293159
comp57139_c2_seq1	-0.182307660831082	-0.426452293039479	0.420123036323432	5.28713677651982	4.79133868694312	0.187729691553715	0.853948866293159
comp35540_c0_seq1	-0.658045322008341	-0.126589136011019	0.575799871719143	5.00476185711734	4.78713596044377	0.188064352276999	0.854927447411342
comp30838_c0_seq1	0.187832456972562	-0.464065699147785	0.498098120981084	4.95696485975001	4.78315879511873	0.188381564458878	0.854927447411342
comp44592_c0_seq1	0.176650221140007	0.548593713439253	-0.372499579203704	8.86372786815139	4.78215586246862	0.18846163552802	0.854927447411342
comp50967_c0_seq1	-0.148941114956347	-0.378349534097211	0.442306732870748	6.11129991153366	4.78113154623899	0.188543446582573	0.854927447411342
comp58646_c2_seq1	0.0413199836922133	-0.57110672636391	0.207408722946656	5.74400244493651	4.78102598927085	0.188551879189557	0.854927447411342
comp56892_c4_seq2	0.462209078113916	-0.0782157444406376	-0.0332883381588587	5.85710803526994	4.78070366413656	0.18857763088718	0.854927447411342
comp61358_c1_seq2	-0.212052983457649	-0.94907233791363	0.43628675819391	3.78722888087662	4.77703926590839	0.188870623509186	0.855611696728027
comp46535_c0_seq1	-0.561976704314647	-0.380981398557037	0.846884104402249	4.09751570807157	4.77402029708555	0.189112328923427	0.855611696728027
comp59754_c0_seq2	-0.58708083064029	-0.303032594304725	0.393427559003163	4.71908118196362	4.77237722956982	0.189243997851405	0.855611696728027
comp59829_c2_seq14	-0.271334777064131	-0.468319551698122	0.675867261026704	5.47268441380301	4.77204361297437	0.189270743010049	0.855611696728027
comp57354_c1_seq5	-0.00403294971429085	-0.926144531901447	0.384050061053894	3.98711056203223	4.77189355327613	0.189282774048389	0.855611696728027
comp53943_c0_seq8	0.605000306778073	-1.41479736485575	0.690016735842883	4.08078757371035	4.76880146246505	0.189530841358931	0.855611696728027
comp54299_c0_seq3	-1.11071081598797	0.523147714588828	0.563825468260393	3.55840524865697	4.76752516631068	0.189633322412909	0.855611696728027
comp15780_c0_seq1	-0.258005978888468	-0.170609920596305	-0.0785594022817216	5.52979726778805	4.76665435269476	0.189703274641427	0.855611696728027
comp43856_c0_seq3	-0.56625548044695	0.513593529978056	0.692076914768515	5.18428856848792	4.76605018732928	0.189751821229841	0.855611696728027
comp59894_c0_seq2	-0.428989599194116	-0.275153652471628	0.514324778940975	5.89359494612267	4.7656486845488	0.189784089651738	0.855611696728027
comp53947_c0_seq1	-0.43481807636416	-0.0963325264043387	0.62107787590598	7.49358014742275	4.76281156901418	0.19001225203538	0.856164155085487
comp43294_c0_seq1	-0.208740972438861	-0.384489613480679	0.57343813402535	6.22838901467181	4.75630394790079	0.190536565358197	0.857655661069789
comp60212_c0_seq2	-0.294659043087521	1.01613542048864	-0.551033970854014	7.06066905006785	4.75527992101456	0.190619193075242	0.857655661069789
comp58575_c6_seq15	1.44750474025988	-2.34392424825389	0.505501064451075	4.90575774774132	4.75476587423828	0.190660683598293	0.857655661069789
comp35822_c0_seq1	-0.368063653301857	-0.404262331868866	0.489586821921441	5.03997722639389	4.7528841199511	0.190812638460633	0.857863143295559
comp57689_c0_seq1	-0.831107179636848	0.609433628195062	1.15224166212164	3.60377484919504	4.75022438211185	0.191027609454885	0.858353548914243
comp49538_c0_seq1	0.346067230741101	-0.729033581000386	-0.109234704440142	6.47333509412349	4.74810296370498	0.191199233126846	0.858609600585424
comp60872_c3_seq6	-0.0980968558186473	-1.30669882700605	-0.141306044190565	4.01099147461439	4.74521322451409	0.191433245596611	0.858609600585424
comp59149_c1_seq1	-0.55747372430829	-0.0589377218779034	0.355356678383205	4.74548675683057	4.74394411353813	0.191536103182822	0.858609600585424
comp58965_c1_seq2	-0.69097578617801	-0.534001559595831	1.09907524292786	4.02333378959488	4.74335206671206	0.191584104401179	0.858609600585424
comp15374_c0_seq1	-0.354781132729873	0.755209143499901	-0.20521521238053	7.97733787144648	4.74141621221575	0.19174113544579	0.858609600585424
comp59375_c1_seq1	-0.816050031487948	0.230815550961948	0.484132350939298	4.02661371526042	4.73901563039792	0.191936030512262	0.858609600585424
comp54967_c0_seq2	-0.502602686338169	-0.228226536249664	0.601437381605131	4.49943195152981	4.73871632767937	0.191960342824699	0.858609600585424
comp59271_c1_seq1	-0.428652619535539	-0.396972945455606	0.753743943719881	4.20191423377513	4.73757478286311	0.192053096686333	0.858609600585424
comp60910_c0_seq2	-0.661488963063458	-0.497449704166501	1.25247490675337	3.66895817360464	4.73717114533516	0.192085903414795	0.858609600585424
comp55910_c1_seq5	-0.177714267609387	-0.527900706819792	0.460793828512699	5.36466636102168	4.73645870956479	0.192143821300513	0.858609600585424
comp54459_c2_seq1	0.452518270119432	0.436360611027979	-0.439372925519043	6.51577984277338	4.7333890373558	0.192393558326829	0.859251891899326
comp61132_c0_seq1	-0.688207382225432	-0.645988635036869	0.954299672172085	4.66394944192289	4.72906079697465	0.192746201794661	0.85950766109658
comp58635_c1_seq2	-0.584262044854051	-0.233246091346668	0.913987025731143	4.49994476216018	4.72729504551774	0.192890239356583	0.85950766109658
comp58253_c1_seq6	-0.48942699180992	-0.165270193542232	0.962149920751965	4.36644964476382	4.71971453107241	0.193509744663843	0.85950766109658
comp61277_c2_seq1	-0.476259860382706	-0.626848939849002	0.521011675698466	3.51720374215649	4.71803488772679	0.193647261460117	0.85950766109658
comp59180_c1_seq1	-0.0383643208449684	-0.466348344931754	0.480068080176634	5.67193238978732	4.71674044976618	0.193753302597522	0.85950766109658
comp57874_c1_seq1	-0.367015276697	-0.455301520270516	0.483636611165616	5.14210529842637	4.71670998468664	0.19375579896665	0.85950766109658
comp50688_c0_seq1	0.0781256663617372	0.609074912699681	-0.61309810513858	5.20763567464057	4.71654389848519	0.193769408926846	0.85950766109658
comp58075_c1_seq4	0.413043251924367	-0.242887813319364	-1.33997687074665	3.79760735386284	4.71606846520569	0.193808373306442	0.85950766109658
comp56271_c1_seq2	-0.40205391440815	-0.154377334283962	0.62616842879901	6.18351172263076	4.71548901604824	0.193855872230268	0.85950766109658
comp60499_c5_seq5	-0.587499699322895	-0.234004168677417	0.62919014165033	4.2319029332023	4.71427075639615	0.193955771448185	0.85950766109658
comp53548_c0_seq1	-0.411695196217948	-0.330567887130689	0.260120858040728	4.62134062182012	4.71368331331345	0.19400395984579	0.85950766109658
comp55194_c0_seq2	-0.559306219228175	-0.366796093302712	0.577650654960962	4.08216860652705	4.71285105759147	0.194072249501297	0.85950766109658
comp54191_c0_seq1	1.59304274658994	-0.828399015385016	-0.991416490995218	5.55264990360971	4.71176673528541	0.194161255742479	0.85950766109658
comp59429_c0_seq6	0.668812496513333	-0.466616887412709	-0.486472217844735	7.55034646261344	4.71097791201551	0.194226029932792	0.85950766109658
comp60783_c3_seq1	-0.746448672883677	-0.119230703481909	0.786349339109812	4.6945035570023	4.70992669953867	0.194312381487054	0.85950766109658
comp44483_c0_seq1	0.14012520295188	-0.587908271488908	0.529610277606516	7.51041389306442	4.70903701456611	0.19438549234752	0.85950766109658
comp58859_c9_seq1	-0.213175875991375	-0.210055040908582	0.583712289571202	5.70435594986413	4.70888718337987	0.194397807413806	0.85950766109658
comp57897_c1_seq1	-0.60451418101718	-0.363890211182773	0.904838394017166	4.20519198518284	4.70812161910145	0.194460742738726	0.85950766109658
comp61393_c4_seq11	-0.634985945306764	-1.07959017673563	0.813588244316475	3.32172349817604	4.70639240603116	0.194602967320485	0.85950766109658
comp50583_c1_seq1	-0.468546467049363	-0.135045786746995	0.372644913265121	4.95470348350288	4.70607807782374	0.194628830638483	0.85950766109658
comp50551_c2_seq2	-0.149757875211174	-0.484222633867141	0.698006880789096	5.55277796158159	4.70321543925261	0.194864519495979	0.85950766109658
comp61488_c0_seq2	0.167682196814296	-0.854779873982989	0.485396679749127	9.1116814157936	4.70264310185227	0.194911673470149	0.85950766109658
comp56931_c2_seq1	-0.479522223570639	-0.156183909929791	0.51714383165399	5.16071127159829	4.70046988756311	0.195090817952961	0.85950766109658
comp77676_c0_seq1	-0.368734587974949	-0.23846662349173	0.335008770021126	5.03416339669036	4.69910388847047	0.195203499761298	0.85950766109658
comp58532_c0_seq2	-0.40692385813328	-0.184695949449803	0.539888468873389	4.923399082018	4.69902548252823	0.195209969337377	0.85950766109658
comp58044_c1_seq1	-0.511561020794386	-0.0876909418012334	0.392442454255137	5.79518711382898	4.69675538494698	0.195397370421946	0.85950766109658
comp59676_c0_seq2	-0.802732556353534	-0.228576507654391	1.04334211986998	3.66631660389357	4.69571888916522	0.195482990906137	0.85950766109658
comp57270_c0_seq2	-0.479789106090928	-0.00815992242677832	0.317598878672924	6.93016151976286	4.69500298863268	0.195542148781865	0.85950766109658
comp58444_c1_seq1	-0.158008365697788	-0.472835331222526	0.620443912451348	4.86925764756389	4.69402908504202	0.195622653297914	0.85950766109658
comp61426_c1_seq5	-0.636350958989362	-0.0532648548838965	0.247681062292674	3.7873969026346	4.69379753352991	0.195641798276955	0.85950766109658
comp61325_c0_seq1	-0.0729893074382708	-0.47077085939117	0.347429989267324	6.43131524945891	4.69263594713366	0.195737866072574	0.85950766109658
comp51186_c0_seq1	0.0151864958232654	-0.429939149763801	0.437605503646532	7.70168772526331	4.68870712335256	0.196063120922991	0.860469766216442
comp61282_c1_seq3	-0.289445382011998	-0.564684747648788	0.491373916696512	4.3710714759042	4.68606252399221	0.196282342144905	0.860886080412274
comp57015_c0_seq1	-0.519275340927276	-0.172273680162779	0.555010535043567	6.55798925755412	4.68369225854473	0.196479016610984	0.860886080412274
comp61064_c2_seq1	-0.778847472239704	-0.174576170673848	1.22804892328519	4.48565819996745	4.68284383598059	0.196549459644577	0.860886080412274
comp59607_c5_seq1	-0.268409962180442	-0.42512608911405	0.613772110820873	5.12368284195873	4.68244244257099	0.196582794823972	0.860886080412274
comp58652_c5_seq1	-0.355430185153746	-0.300577846898848	0.248450899099141	4.96627891311297	4.67964072837237	0.196815619978676	0.861440289172326
comp60703_c2_seq2	-0.317618913370733	-0.685686936534971	0.542368722640869	4.06465127105701	4.67818008279047	0.19693710278048	0.861501204318434
comp58633_c2_seq1	-0.689654499350616	-0.120070004281825	0.967953542889118	4.41200338324226	4.67691837073865	0.197042096324497	0.861501204318434
comp58735_c2_seq1	-0.127390555687934	-0.736926916778493	0.858705562266822	3.98262520855514	4.67335388985118	0.197338996603208	0.8621158561759
comp60456_c1_seq3	-0.76435754424764	-0.148499475056034	0.801763023681301	5.94884967173773	4.67267741779383	0.197395389719032	0.8621158561759
comp59207_c0_seq1	-0.158986575871173	-0.314806323945968	0.305836965572146	6.82177673642909	4.6713314825617	0.197507636263391	0.862141572186885
comp61535_c3_seq4	0.387700602025228	-1.19728724108136	0.0711902081780132	3.30965123860124	4.66452312242525	0.198076341468878	0.863604086943015
comp59754_c0_seq1	-0.0661733961432113	-0.651690789442397	0.730562909890825	4.21646829129134	4.66337449697598	0.198172436686564	0.863604086943015
comp51250_c2_seq2	-0.67386269140604	-0.260888980548485	0.693854390248537	4.79739589934095	4.66213783333341	0.198275945749831	0.863604086943015
comp59674_c0_seq1	-0.417505726650515	-0.363865110435098	0.59248515461398	4.39363701722106	4.66115830756966	0.198357967995673	0.863604086943015
comp60293_c0_seq1	-0.415230028767397	-0.836887812537615	0.719117340119208	8.46288437240057	4.66021782792825	0.198436750345542	0.863604086943015
comp57685_c0_seq2	-0.901706951051086	0.322369668563725	0.735051391895538	7.22930694133336	4.6596788065054	0.198481916355149	0.863604086943015
comp56456_c1_seq2	-0.695865410296658	1.74143452501942	-0.92992529831473	4.01735873241088	4.65343038665094	0.199006186019258	0.86395414556723
comp53935_c0_seq1	-0.406312365461546	-0.0635551836886773	0.269389290371464	8.58343970004303	4.65339931728082	0.199008796089554	0.86395414556723
comp57750_c3_seq7	0.278633352586528	-1.12268741134491	1.62738536273866	3.75373495543826	4.65270192663516	0.199067390740145	0.86395414556723
comp61383_c9_seq1	-0.482740841742493	-0.541194204152372	0.972238880046352	4.06824101641715	4.65201577476382	0.199125056767497	0.86395414556723
comp60510_c2_seq12	-0.313211076110524	-0.45899365348229	0.367160771376566	4.66775552416188	4.65051430536411	0.199251298437219	0.86395414556723
comp54718_c0_seq3	-0.428959433268635	-0.300801264127956	0.665979863891151	5.10241136317392	4.65014998449553	0.199281941297892	0.86395414556723
comp59441_c0_seq4	0.740742639771848	0.266978462534623	-0.991678620209801	5.06946329089067	4.64983492149775	0.199308444634927	0.86395414556723
comp60990_c1_seq1	-0.254842328431625	-0.900763221106561	0.200843600252048	4.13637194037608	4.64670277856157	0.199572101161057	0.864300187893878
comp60071_c0_seq7	-1.01868949725755	0.393770867269372	1.45890414130836	8.08846345436822	4.64628925688901	0.199606934678909	0.864300187893878
comp60486_c1_seq2	-0.559190474220827	-0.298259546929574	0.719594599947204	4.1832663083224	4.64314971781129	0.199871582124047	0.864300187893878
comp35497_c0_seq1	-0.660185609863301	0.706396982222941	0.512740133364875	5.21305237045352	4.64279004592241	0.199901921482662	0.864300187893878
comp49399_c0_seq1	-0.469218971711847	-0.518539894116522	0.981247669342821	4.24902477047996	4.64108214628165	0.200046046171492	0.864300187893878
comp53560_c0_seq1	0.247445910570065	0.0326135902806752	0.0927088353909008	6.87865076935786	4.64053032354897	0.200092633531673	0.864300187893878
comp56340_c2_seq1	-0.306253950859183	-0.381062901500048	0.410967132435929	5.28040481723398	4.63982299113566	0.200152364468427	0.864300187893878
comp51306_c1_seq1	-0.161595397768031	-0.503216224482228	0.427787850340896	5.37117792187142	4.63675425030414	0.20041169736329	0.864300187893878
comp59866_c5_seq2	-0.373874856759963	-0.434743651785602	0.754105820682794	4.27626894708641	4.63660321222871	0.20042446933706	0.864300187893878
comp60798_c2_seq2	-0.503731824746038	-0.104849686749922	0.476705179461211	4.58325238340262	4.63495606900668	0.20056380300468	0.864300187893878
comp60645_c2_seq4	0.0538501666778156	-1.02751057562937	0.352960421159098	3.38264242279026	4.6349405474745	0.200565116416335	0.864300187893878
comp49204_c0_seq1	1.76156725059227	0.150599143991378	-3.28259673894947	3.81156490485368	4.63372769365487	0.200667771233195	0.864300187893878
comp54280_c2_seq1	-0.52598576204626	-0.40910731500842	0.733749049045377	4.54167426446217	4.63107807964074	0.200892201977884	0.864492477811823
comp15526_c0_seq1	1.02163536414496	-0.342489577949205	-0.510941376566603	8.25955790033627	4.62947375118001	0.201028207065801	0.864492477811823
comp46783_c0_seq1	-0.589662791390216	-0.196240284461414	0.585513286957026	4.25761371045642	4.62942476336268	0.201032361297223	0.864492477811823
comp49975_c0_seq1	0.114038194518158	0.654584730143232	-1.04550719934983	6.08966717678549	4.62531660643522	0.20138102239951	0.865394649448729
comp59226_c0_seq2	1.78390028631003	-4.473468953931e-05	-3.16846595442262	4.5230834585566	4.62149932652903	0.201705500156471	0.865394649448729
comp36790_c0_seq2	1.68300340320928	-1.1208484050372	-0.516519458360781	5.7503872024677	4.6214878157036	0.201706479337818	0.865394649448729
comp57328_c0_seq1	-0.487850450351131	0.914496512313743	-0.42723654979138	6.0225058375194	4.6172268640098	0.202069245522575	0.865394649448729
comp19852_c0_seq1	-0.698083300954979	-0.0324760549010498	0.711229670291099	7.42620017011942	4.61719902836596	0.202071617367206	0.865394649448729
comp56029_c0_seq4	0.0258226973707217	-0.863190827491228	0.443001067061967	4.77048126884643	4.61501752981348	0.20225758091505	0.865394649448729
comp59412_c1_seq1	0.752413690424425	0.136741334663682	-0.921271718665413	4.02618798846827	4.61474632898135	0.202280710748339	0.865394649448729
comp48427_c0_seq1	1.10869104071112	-0.364170513490945	-2.70690999667244	3.89604207411444	4.61465648086445	0.202288374142608	0.865394649448729
comp57457_c0_seq1	1.65927741644217	-0.831206415550657	-0.456805592658688	4.64397813421811	4.61463466899589	0.202290234577853	0.865394649448729
comp60258_c0_seq1	-0.355148556675391	-0.496240802411951	0.60446880807934	4.33498999620869	4.61378829058059	0.202362438385812	0.865394649448729
comp35898_c0_seq1	-0.507883943408126	0.0585853824799243	-0.0792940910882491	6.03161569102815	4.61315460619177	0.202416513120502	0.865394649448729
comp51339_c0_seq1	-0.257559516557451	-0.633737882396284	0.527247722528844	3.95399459843858	4.61185618390011	0.202527354432027	0.86541209015604
comp57370_c0_seq2	-0.624005919697919	-0.0662748006650054	0.639392486817176	5.42097679436097	4.60722704872847	0.202922984786076	0.866645792769193
comp57703_c2_seq1	-0.57121772687861	0.0306900866506936	0.651881061877776	5.76699044360037	4.60543136918462	0.203076646161636	0.866843086965185
comp55889_c0_seq2	-0.20969477670164	-0.371175410513694	0.44298180899374	5.70781091766884	4.60418858895794	0.203183057640495	0.866843086965185
comp59898_c1_seq2	-0.684115413494569	-0.18150392622447	0.682472539178062	4.06399535144484	4.60104715822336	0.203452269547709	0.867183312926889
comp57368_c0_seq6	0.283057246650531	-0.928856534883871	0.304659071499716	4.52497437375578	4.60076150677016	0.203476765505421	0.867183312926889
comp60601_c3_seq1	1.10663189299466	-1.26195965960547	-0.829860824207224	3.49176391470794	4.59698243553724	0.203801096517334	0.867931372785749
comp56418_c0_seq2	-0.515280935541471	-0.00885901661653441	0.482524921685461	6.36851564997738	4.59499083132919	0.203972214902001	0.867931372785749
comp56004_c2_seq2	0.0232159125862569	-0.393483379961306	0.544929483453074	5.50214168483017	4.59497577382913	0.20397350914839	0.867931372785749
comp62875_c0_seq1	0.337917497097301	-0.158829271396633	0.0437495670933893	7.76252336549054	4.59352478086443	0.204098262990762	0.868006568627027
comp59547_c0_seq1	-0.44389307255027	-0.387136365854073	0.446715039953849	4.1788188273042	4.58689066632427	0.204669555278584	0.869979766695439
comp35513_c0_seq1	-0.534075786910992	1.00408555528412	-0.306717828737265	4.43514515087749	4.58543902149457	0.204794760439401	0.870055727527141
comp59556_c0_seq1	-0.125249660079019	-0.784402024713735	0.00342769543089429	4.43714524416029	4.58324234863316	0.204984359845545	0.870400652818056
comp54242_c1_seq1	-0.37181996692038	0.0011593276817832	0.583532103116337	7.40929594575143	4.58201108460988	0.205090704031888	0.870400652818056
comp35541_c0_seq1	1.44594788713101	-1.09454029397237	0.257264369255327	5.25384854749316	4.57467085716555	0.205725741961179	0.871791261781699
comp58719_c1_seq2	-0.325375532301938	-0.237506099184244	0.711492338536245	4.77759820828811	4.57449044814895	0.205741372947474	0.871791261781699
comp19819_c1_seq1	-0.0781360610735632	-0.794390883483837	0.18667007138811	3.97763267231499	4.57358415955091	0.205819912216422	0.871791261781699
comp56264_c0_seq1	-1.34117879348955	0.954426853576605	0.958325760206432	4.51459665311085	4.5719235814228	0.205963890639332	0.871791261781699
comp43703_c2_seq1	-0.522891886501407	0.185525742076224	0.28243099971481	7.08665231398227	4.56926487347347	0.206194605263496	0.871791261781699
comp60876_c1_seq3	-0.226999094629096	-0.438421799593677	0.603659329995634	5.30112560314806	4.56499961392954	0.20656523238724	0.871791261781699
comp58605_c0_seq1	-0.459042854110303	-0.477663537011657	0.784573505156889	4.03925054128966	4.56487834378616	0.206575779110264	0.871791261781699
comp51029_c0_seq1	-0.438250452600599	-0.393521626111308	0.47585642795514	4.47991044975051	4.56433987261185	0.206622615353016	0.871791261781699
comp60684_c1_seq1	-0.2388650338837	-0.347353638877806	0.409048844703677	5.62336654916076	4.56381133100776	0.206668597498938	0.871791261781699
comp54454_c0_seq3	-0.28072683002152	-0.88182946884502	1.4345544464897	3.52562222696127	4.56307860836732	0.206732358716644	0.871791261781699
comp35642_c0_seq1	-0.690042191141422	0.61476477271092	0.231735690440482	7.06683462282213	4.56113430411099	0.20690163970236	0.871791261781699
comp60906_c1_seq2	-0.725540500327689	-0.467438830107343	1.01206996831018	3.54314918813474	4.56084987787879	0.206926414066989	0.871791261781699
comp56124_c2_seq1	-0.547754477257381	-0.309686602948131	0.811848923931072	4.3431366858293	4.56007831536391	0.206993633293638	0.871791261781699
comp50407_c0_seq1	-0.218998924721561	-0.215132878609342	0.678811127338384	5.21582578339413	4.55946964728159	0.20704667529641	0.871791261781699
comp59138_c0_seq1	0.488741585539859	0.859598563977358	-1.30927603717905	3.46503419279186	4.55553118907669	0.20739019453149	0.871791261781699
comp54126_c2_seq1	-0.851245267130218	0.000727108824650846	1.20865218711574	3.92651916864303	4.55549649909143	0.207393222599353	0.871791261781699
comp35514_c0_seq1	-0.628315681546768	0.16659433098235	0.634253690405548	5.3162291783426	4.55428339068246	0.207499139884881	0.871791261781699
comp60307_c6_seq9	-3.53618883077277	2.86206038530586	0.0781161568792971	5.33149232041573	4.55322537352244	0.207591556994369	0.871791261781699
comp54038_c0_seq1	-0.365987176079434	-0.231505634032893	0.629315771826733	5.42846637469469	4.55154772776116	0.207738176490552	0.871791261781699
comp59286_c1_seq1	0.578289417176951	-0.96733325102721	-1.42798263564154	3.52154501836799	4.55139125668268	0.207751856327385	0.871791261781699
comp58467_c0_seq2	-0.401359647052972	-0.353398842115015	0.65345273249928	5.8853997806544	4.54879661877389	0.20797882017081	0.871791261781699
comp60717_c7_seq1	-0.442327196996586	0.0432724607918333	0.316315612361308	6.15575751638422	4.5484208743035	0.208011707160017	0.871791261781699
comp58742_c0_seq1	-0.380548277357518	-0.412738420917211	0.573365455605633	4.38564751358143	4.54812897380628	0.20803725904265	0.871791261781699
comp57949_c0_seq2	-0.123119044963426	-0.882360650689685	0.512022167196	3.71510122733821	4.54761787386045	0.208082005836137	0.871791261781699
comp35726_c0_seq1	0.0907664701503268	0.545091502565285	-0.144397522105931	9.04290172852503	4.54651412025398	0.208178669888432	0.871791261781699
comp61162_c0_seq1	-0.347814257672179	-0.479115955599082	0.966121706178922	4.04746420153208	4.54610350317811	0.208214641353241	0.871791261781699
comp51102_c0_seq1	-0.127908922910104	-0.348740190824813	0.0936038500493694	6.11922106710984	4.54177961123678	0.208593779023692	0.872508244443887
comp59714_c1_seq3	-1.14165368655517	0.146704003351363	1.44089356000618	5.91907004336947	4.54169554233976	0.208601156887769	0.872508244443887
comp58513_c0_seq3	-0.180700960656447	-0.453025565721789	0.495700913207393	6.83717838798199	4.53969934733156	0.208776413495258	0.872790927175122
comp57978_c0_seq1	1.6480976955695	-1.10912726891564	0.250460621575269	3.6367765755493	4.53832355440867	0.208897281114355	0.872846062223176
comp58785_c0_seq3	-0.900490940461588	0.155735746356442	0.651150946033181	3.73057248769748	4.53560493304657	0.209136311008133	0.872945073487127
comp55764_c0_seq1	-0.385347669813452	-0.288469462444934	0.511245862437627	5.76952152249649	4.53560437816033	0.209136359821367	0.872945073487127
comp60792_c2_seq1	-0.541219701189027	-0.493203866908065	0.611451328775296	3.70297233711028	4.53359837207468	0.209312896804907	0.873232291045074
comp57013_c1_seq6	-1.41361030362259	3.32416774183394	-1.16634352582038	3.39189827040244	4.53059205392442	0.209577723991562	0.873887361458644
comp57425_c0_seq2	-0.502941878154677	-0.183083510072923	0.82093549587658	4.79402641017115	4.52921942334632	0.209698742498128	0.873942419891942
comp58724_c0_seq1	0.427953795028207	-0.854527273866268	0.468506211670054	4.31540986735079	4.52601992202323	0.209981079132047	0.874669387175938
comp53746_c2_seq1	-0.453576061401699	-0.374621440754672	0.638524738942224	4.60456718793271	4.52478492108458	0.210090154656402	0.874674264840674
comp49748_c0_seq1	-0.319980720719562	-0.273416376215294	0.490464203730331	5.57943233534813	4.52333467684494	0.210218307511126	0.874738820618223
comp56384_c3_seq1	0.00179149365094988	-0.334560188678322	0.569666140217754	5.48342358209497	4.52216765619951	0.210321485490367	0.874738820618223
comp59643_c1_seq1	-0.345604441172922	-0.661929145941273	1.08707511350445	3.7915239173211	4.52026649875849	0.21048967001165	0.874989366725353
comp62103_c0_seq1	0.0201972720677386	0.449563375153606	-0.31885758256644	7.2147730825081	4.51626676984807	0.210843909893477	0.875183181360063
comp58373_c5_seq1	-0.459859772889369	-0.29049081902661	0.674159637468906	4.66883427931839	4.51602807712911	0.210865067393013	0.875183181360063
comp56678_c2_seq1	0.607576245505714	0.0369725762908325	-0.157373657729217	5.67759970071539	4.51560921694806	0.21090219952015	0.875183181360063
comp59036_c0_seq1	-0.762569743201174	-0.134023558439669	0.719140755860155	3.56913148996394	4.51315843559049	0.211119583680394	0.875183181360063
comp56332_c8_seq1	-1.08360309722194	-0.749990540658733	0.848099936279405	3.84549865003996	4.51248054719142	0.211179748961256	0.875183181360063
comp50589_c2_seq1	-0.530264464692546	-0.0199374641376073	0.715460162843185	5.76419174661285	4.51235363176943	0.211191014971989	0.875183181360063
comp61307_c2_seq2	-0.585251549470545	-0.233155147813153	0.823949151857464	3.85347232573098	4.50745272433688	0.211626483925511	0.875183181360063
comp60102_c2_seq2	-0.382122952456993	0.0551865677686305	0.0228686858767787	5.34698382695103	4.50650253236588	0.211711009156914	0.875183181360063
comp59861_c2_seq13	1.26024994381348	-0.190991733568284	-2.63662099510914	3.89318858691739	4.5063708311796	0.211722727227167	0.875183181360063
comp57609_c0_seq3	-0.360092082791105	-0.402586496931184	0.701804833902105	4.13680357680042	4.50297207777724	0.212025337962348	0.875183181360063
comp59897_c0_seq1	-0.347578811678149	-0.411534787119704	0.47595446999155	5.85655706661598	4.50265128140265	0.212053920993117	0.875183181360063
comp56355_c1_seq1	-0.39693486282412	-0.281765995539197	0.500098284200839	5.29446960671257	4.50131013863382	0.21217345575126	0.875183181360063
comp60250_c1_seq1	-0.282993397098219	-0.366520149860429	0.295373442566126	5.37933940948762	4.5006256831737	0.212234484638884	0.875183181360063
comp19019_c0_seq1	-0.562374110050394	-0.204290085437154	0.364827054027584	4.57952295146111	4.50039342215607	0.212255197686434	0.875183181360063
comp47959_c0_seq2	-1.11642807510699	0.583490093419387	0.634119646117036	4.83204790797448	4.49989981146977	0.212299224122388	0.875183181360063
comp35339_c0_seq1	-0.34566614558962	-0.483163835975222	0.62048530270535	5.47745559278332	4.49831606399524	0.212440539797527	0.875183181360063
comp36137_c0_seq2	-0.994877438313859	0.938024146401399	0.804635292211333	3.85698648037234	4.49457816331716	0.212774412963306	0.875183181360063
comp56508_c0_seq1	-0.169784787393343	-0.518048265051659	0.133911424733851	6.96397432696057	4.49392620488448	0.212832696276383	0.875183181360063
comp54654_c0_seq2	-0.441228593278796	-0.247902036223683	0.774475828270177	5.08696758004991	4.49184037868257	0.213019262728371	0.875183181360063
comp29214_c0_seq1	-0.637430979862287	0.0229029193040665	0.530318042510155	5.75159146483664	4.48958207303505	0.213221427188256	0.875183181360063
comp55978_c1_seq1	-0.206542160554212	-0.203403695454408	0.560018752511446	6.44640160410537	4.48945481532998	0.213232824632848	0.875183181360063
comp60676_c0_seq1	-0.613316149237471	-0.291894390794176	0.811952079603831	4.06488407229084	4.48679316358903	0.213471336501059	0.875183181360063
comp58298_c2_seq1	-0.478368468544126	-0.14768479403251	0.79758113581647	4.69434143813263	4.48593252006157	0.213548511966777	0.875183181360063
comp61319_c9_seq1	1.64571324574169	-1.1057631413991	-0.400656932880309	5.92030219861292	4.48512203942185	0.213621212833857	0.875183181360063
comp57644_c2_seq1	-0.510209631515646	-0.314957897214272	0.790497394358916	4.1481653163436	4.48443398671637	0.213682949770698	0.875183181360063
comp58417_c0_seq3	-0.465260643317412	-0.45441663641909	0.720831014422503	3.68952351422133	4.48424673764626	0.213699753933581	0.875183181360063
comp55342_c2_seq1	-0.232887763965983	-0.561568493612278	0.383401385554306	5.28317695482907	4.48246106945139	0.213860065337398	0.875183181360063
comp56860_c0_seq1	-0.0195239601011134	-0.59052330312098	0.576663678833676	6.16935173653971	4.48123759707597	0.21396996886858	0.875183181360063
comp60617_c0_seq3	0.130999586121867	-0.852303786646787	0.0175144841288003	4.99637232264773	4.48080578492918	0.214008770675233	0.875183181360063
comp59397_c3_seq2	-0.407542506264067	-0.463327138348128	0.858425821885517	4.00477545064237	4.47973353193295	0.214105149409603	0.875183181360063
comp57674_c0_seq1	-0.609540226861688	-0.438010296025012	0.903758245711673	4.32462601148686	4.47800659931145	0.214260457979396	0.875183181360063
comp59760_c0_seq7	-1.26386868781628	-1.0141571817415	1.47241542262325	3.68632998135658	4.47736253824334	0.214318407121766	0.875183181360063
comp59962_c2_seq1	-0.588681593258961	-0.389752664195202	0.621669737720892	3.54997293287728	4.47683687346041	0.214365714347839	0.875183181360063
comp59390_c0_seq2	-0.689160746295576	-0.168694025040408	0.678445022255617	4.15615645591681	4.47594772433551	0.214445755347829	0.875183181360063
comp54020_c0_seq2	-0.574062889832196	-0.141581210230907	0.71029635600518	4.84185165989085	4.47559241466913	0.214477747971034	0.875183181360063
comp35654_c0_seq1	-0.0260410025462056	-0.493731463631972	0.416587950859841	7.62617031076176	4.47481550638251	0.214547717354134	0.875183181360063
comp56593_c2_seq4	0.0323719383920764	-0.552914162499637	-0.0335040990013194	11.8444632084124	4.47347368017535	0.214668613705284	0.875183181360063
comp57424_c0_seq1	-0.408082795960407	-0.368899736362021	0.333840333537783	4.39495533484934	4.47230079540466	0.214774340305779	0.875183181360063
comp59293_c0_seq1	1.38605003848553	-0.670376054629631	-1.6502879608776	3.35997851804268	4.47004004707643	0.21497826536016	0.875183181360063
comp59229_c2_seq1	2.79146477913868	-2.39146646943075	-0.562435883870357	5.3723198824537	4.46996578730528	0.214984966810059	0.875183181360063
comp45600_c0_seq2	-0.219255528357431	0.692925787597837	0.0435491451932083	5.2120296881719	4.46725753914126	0.215229500191674	0.875183181360063
comp58545_c0_seq1	-1.65759533726656	1.57556943780652	0.220961249228443	4.10019149275666	4.46628705425457	0.215317189868855	0.875183181360063
comp51060_c0_seq1	-0.216161398559766	-0.65398493289364	0.453556265450558	4.39923776449091	4.46599926139269	0.215343200191501	0.875183181360063
comp59460_c4_seq3	0.399148016719692	0.988138118527886	0.558044166263893	3.94127374282902	4.46539524496083	0.215397799811646	0.875183181360063
comp60823_c0_seq1	-1.01360386449741	0.489623949406195	-0.174719494204349	8.03987811416317	4.46437573035752	0.215489987116158	0.875183181360063
comp60395_c0_seq2	-0.191903790712952	-0.796046405053348	0.746406997167744	3.56876815546885	4.46345389536826	0.215573373361582	0.875183181360063
comp60205_c0_seq1	-0.317208015065115	-0.500042875199076	0.46363697194881	4.35268512954397	4.45980389263808	0.215903833897538	0.875183181360063
comp50414_c0_seq1	-0.637719293229932	-0.234105927717107	0.613446444560853	4.6056804244599	4.45856177994094	0.216016397882802	0.875183181360063
comp58410_c0_seq2	-1.01542058954542	0.78615027715693	3.92861422757921	3.5997531603419	4.45833820458617	0.216036664713037	0.875183181360063
[truncated: 6,107 more rows]
