# Supplementary material for: Transcriptome analyses of Anguillicola crassus from native and novel hosts
Source: PeerJ. 2014 Nov 27;2:e684. doi: 10.7717/peerj.684 (PMC4250067; doi:10.7717/peerj.684)
Supplement: Data S3 [file peerj-02-684-s005.csv]

	logFC.pop.condsTW	logFC.sex.condsmale.pop.condsTW	logFC.eel.condsAJ.pop.condsTW	logCPM	LR	PValue	FDR
comp60823_c0_seq2	5.68942961220532	0.987680037226846	4.25175959487602	6.69266506051096	198.27298674317	9.96125048475219e-43	8.07458964294013e-39
comp50903_c0_seq1	0.171562241628	1.29701049519288	6.46418668725847	4.43498389203224	60.3750927884747	4.88772395728541e-13	1.98099451988778e-09
comp60050_c1_seq2	7.29237086257847	-5.87943684836414	2.98162142074169	4.37904013347469	50.5986417802213	5.95656758526602e-11	1.60946456153888e-07
comp58825_c0_seq1	-6.9836597799357	-3.08806164335309	12.9786206354133	3.68084885967461	47.0163862987955	3.44782384010061e-10	6.98701501196389e-07
comp55854_c0_seq2	2.08836668609454	2.60833076410255	2.94761615324807	3.65657131157384	42.625647661685	2.95519294640602e-09	4.79095880471343e-06
comp56938_c0_seq2	-1.55687609698454	0.982595604836734	0.190827145020955	5.55072847408302	41.9655533847284	4.08022761017594e-09	5.51238750134769e-06
comp58291_c0_seq3	-2.35783159521248	0.664796422491223	-0.208579610238271	3.6314070160664	41.265064226427	5.74516664675293e-09	6.424271242087e-06
comp61287_c4_seq5	8.24405691976943	-4.26438649135423	-10.0506180062931	3.55605168888354	41.0632616734444	6.34026276051024e-09	6.424271242087e-06
comp61287_c4_seq4	4.14402618189869	0.490881798093165	-7.61335433436648	3.54950102565002	39.740060062519	1.20963075753771e-08	9.95032236683631e-06
comp57020_c4_seq1	5.42648150060799	-9.70752315796382	8.75930962816286	4.17210966991522	39.709967539483	1.22752558189444e-08	9.95032236683631e-06
comp60297_c0_seq1	-1.10815849014885	-1.72714131440703	-0.360732819406451	7.1609487273746	38.2306448993545	2.52587109113457e-08	1.86133736952153e-05
comp61349_c0_seq5	-2.44590377397549	-0.564746372556252	0.0556753642745588	3.57270647151145	35.4388704601782	9.84012825019187e-08	6.64700663300461e-05
comp58872_c0_seq6	-1.6040470309315	-0.0578976969849969	0.277097930631139	5.41074591016921	35.2361556222252	1.08602343715095e-07	6.77177383195814e-05
comp35688_c0_seq1	14.5617315053181	-6.45128975632681	-6.26060529761535	7.65773621636283	31.0822452794376	8.16818534856657e-07	0.000472937931682004
comp35614_c0_seq2	0.612697544242133	-6.76532720566456	-1.36915545585272	3.4837295116237	30.8707617240007	9.05010625559117e-07	0.000489067742052147
comp55854_c0_seq1	-1.48322067662298	0.446456333486878	0.630366303227207	5.51620063624373	30.3914960520186	1.14164208947825e-06	0.000578384423581918
comp54456_c0_seq1	0.128582310610557	-6.48041580111259	-0.286736417733898	3.87984878340265	29.9979923155025	1.38139967154375e-06	0.000658683866913745
comp57821_c0_seq1	0.724794070525267	-1.69344077735899	-0.621546774770763	5.28628130744975	29.5007118971895	1.75749866796732e-06	0.000791460233474618
comp60387_c1_seq3	-4.29378668956475	0.233992803542786	8.58435492364138	3.8883381292632	28.2339924473539	3.24361980867777e-06	0.00138383064048116
comp60886_c0_seq2	6.49849044747714	0.24148371667523	-7.4079612747857	3.61660374344174	27.738527476387	4.12119753325859e-06	0.00167032136022971
comp50917_c0_seq2	-1.68122909224688	1.63330047355409	-0.0178818959074569	4.91514091516459	25.8494657869965	1.02552221517952e-05	0.00388436141068675
comp54597_c3_seq3	-1.66716285621525	0.00341226576411027	-0.49870538728111	4.18981576041284	25.7386638915358	1.081776846858e-05	0.00388436141068675
comp59553_c5_seq1	5.86077772645963	-2.77399313614323	1.84908090084336	3.37128762631287	25.6999472780078	1.10215041260542e-05	0.00388436141068675
comp60949_c0_seq2	-1.25573853785194	0.120654847795955	0.5521754316312	5.16137399279904	25.537912209342	1.19165163815429e-05	0.00402480340786613
comp56566_c0_seq1	-0.245138691657002	-2.89898119929319	0.182562919454611	4.02012627558919	25.26293091377	1.36043000606115e-05	0.00441105825165267
comp59782_c3_seq2	-0.566298019582428	-1.29193522529911	0.285661377285926	5.3362997159831	24.5577781921846	1.91026410662487e-05	0.0059552795992566
comp56938_c0_seq1	3.18698079113213	-1.81251528829922	-0.935942198427682	3.34559221983404	24.479449004145	1.98362384875312e-05	0.0059552795992566
comp55811_c0_seq4	0.805583332268283	-1.18374701685446	-1.80677573246778	3.59280224123111	23.441036645662	3.26766209152224e-05	0.00945988175495688
comp60875_c16_seq12	0.493350740230347	-0.962333719132115	-1.79986555393243	4.76838830840524	23.0901008712079	3.86738215648929e-05	0.0108099999174145
comp46952_c0_seq2	-1.97304232713043	0.919027406621503	-1.89206685257946	4.1807015064819	21.9462963981143	6.6931176941182e-05	0.0180848040095074
comp44945_c0_seq1	1.81483775837865	0.717634037902243	-1.63820934627977	7.03443378436412	21.7717013966279	7.27691313051485e-05	0.0190279541406301
comp57412_c0_seq2	3.50387071753698	-0.689884660289193	-7.16935150771521	3.15803787945913	21.5391018881055	8.13417373558767e-05	0.0206048788439605
comp60886_c0_seq3	1.26220097623437	0.66587705175379	-5.04867279802351	3.11966227507912	21.3584403797572	8.86880429097045e-05	0.0217850083583656
comp54927_c0_seq1	-4.91804540662944	4.92467039974165	-0.308799964882486	5.34098933907943	21.0169182393261	0.000104427910880424	0.0248968425175506
comp56506_c0_seq4	-2.49041889346379	1.29167389002193	1.23280173726315	5.30496508529194	20.8017898251935	0.000115740407345343	0.0268054783411814
comp59448_c2_seq1	6.2088888028366	-0.839559060975684	-4.52221570437161	3.88103512977456	20.6555264327233	0.000124120476341841	0.0279477939229711
comp50610_c0_seq1	-2.35667169297672	2.45596547037059	-0.96873736722335	7.45188770854337	20.3122877403831	0.0001462345295569	0.0320372188267089
comp58898_c1_seq3	-2.65038291971302	1.03082863916209	-0.84937610097282	3.47856466303419	20.0384041738027	0.000166659933575439	0.0355511953042766
comp50903_c0_seq2	-1.23629953832739	0.228701529165129	-1.88757341888812	4.95501826141586	19.6682108347587	0.000198849857151151	0.0410745839675551
comp50344_c0_seq1	-1.68176788106955	0.450016224569915	1.37806682227743	5.28600975792409	19.6233538243649	0.000203148741668048	0.0410745839675551
comp59509_c0_seq2	4.24093083970183	-2.22875095556512	-7.20674590509	4.97986782634036	19.5763311683998	0.000207754495764836	0.0410745839675551
comp18672_c0_seq1	0.0761427217886513	3.5516829884595	4.24283781845956	6.43457600885397	19.3388812854297	0.000232648191384051	0.0449011009371218
comp61316_c1_seq2	-1.40492144882365	0.740066693379766	-2.34812507616953	3.47710306954573	19.1176059288719	0.000258509513327129	0.0477561914957983
comp61013_c0_seq1	1.6447142066534	3.0868045765879	-9.81709801027968	5.28241983412234	19.0576759080529	0.00026599321663885	0.0477561914957983
comp60886_c0_seq7	1.35026106305849	2.03821685919821	-5.29902990652492	3.51043186296209	19.0480717568369	0.000267212404663982	0.0477561914957983
comp58401_c0_seq1	-1.77133595450237	-0.116851207822765	-1.94038521421961	4.32447984208274	19.018454489126	0.000271007254972455	0.0477561914957983
comp61339_c1_seq7	-4.90463343897406	2.77253698556332	2.89579114982925	4.41995865121906	18.2699767003545	0.00038690469176331	0.0667287113070933
comp60911_c0_seq5	-1.96916717359443	-0.164667023308739	1.58293823856258	3.6149192517161	18.0940816185228	0.000420628111562138	0.0710335723400561
comp60004_c1_seq3	-1.97453772430789	3.03952059171267	-1.87724348469272	5.98843104663979	18.0443368952313	0.000430684861321795	0.0712475813443769
comp45517_c0_seq2	-1.69365963024578	2.86180370637926	-2.06156955143358	6.47661775910195	17.5753272627464	0.000538070375865889	0.0872319693353779
comp47297_c0_seq1	3.61172436733959	-1.76411394269193	-2.54059072230247	5.79113375918911	17.3802562443014	0.000590219103089521	0.0920622795918627
comp57991_c0_seq3	3.76870071005207	-2.06737821105352	-4.41702276837466	3.50338826533498	17.3579326278801	0.000596498446841017	0.0920622795918627
comp58249_c0_seq2	-4.45306908115452	1.44931329342334	2.06528112052801	4.38724436223486	17.2750634776428	0.000620394742626225	0.0920622795918627
comp50542_c0_seq1	-0.347694860390687	-0.783741525948799	0.352155484107526	8.10347737879176	17.2720831068663	0.000621271668146926	0.0920622795918627
comp58167_c3_seq4	-1.01282955956609	-0.558972028323571	0.0769004760222161	5.31041947277424	17.2317079528318	0.00063327350302004	0.0920622795918627
comp61180_c0_seq3	0.164352573315393	2.34448239328115	0.0583671841805216	5.21588323182741	17.2226125087005	0.000636008840012868	0.0920622795918627
comp61239_c7_seq6	0.0180166373934137	3.31994904098213	-6.87350736102648	2.85454488473701	17.1199728076004	0.000667702329685418	0.0949542997268421
comp61239_c7_seq3	6.32083300624055	-2.30435496741304	-6.72988014880998	3.34024766115669	16.9953477042818	0.000708301134312124	0.0989911895643806
comp14641_c0_seq1	-6.45121108722897	4.48332070244709	1.40885344794051	4.74572229614986	16.9192537931732	0.000734286586352838	0.100883509643663
comp50749_c0_seq1	-0.80408255028398	0.0866403310062973	0.261423536657723	6.80682833719738	16.8711815500893	0.000751188879363915	0.101485617602065
comp60189_c2_seq2	-1.54952095943957	0.939130830759397	-0.355118479546422	3.76331932101468	16.7289234308875	0.000803505264338927	0.106544574002805
comp57627_c0_seq1	-4.36676838943928	2.49018561792435	1.45287829078288	4.1025991869001	16.6991027679081	0.000814922722449284	0.106544574002805
comp56439_c0_seq1	0.738455291191615	-1.77599240704381	0.425902625551955	7.74270854101967	16.5858848969484	0.000859757337263447	0.10740417264026
comp56749_c0_seq1	-2.12863219067466	1.54932499540518	0.387140907977501	6.88202827920632	16.5828074214514	0.000861009638682405	0.10740417264026
comp61168_c0_seq7	-1.80742053075128	0.635468324827654	0.84719487379886	4.08645900086024	16.5822236972102	0.000861247374983577	0.10740417264026
comp60471_c3_seq1	0.805319319273	0.0922496431730135	-1.80620715865235	5.64677111896293	16.3810971877684	0.000947167100242444	0.114498098782312
comp55883_c0_seq1	-0.706883735785821	3.17876038710211	-4.75308865704469	4.52393997086101	16.3435363200817	0.000964131625853203	0.114498098782312
comp60717_c7_seq1	-0.928498342369867	0.483182651927121	0.316315612361308	6.15575751638422	16.3339109614279	0.000968527321930027	0.114498098782312
comp56796_c4_seq1	-2.99668489244913	2.76436978578912	-0.0713196975228292	4.80372868769582	16.3206146436022	0.000974632225015978	0.114498098782312
comp54533_c0_seq1	-1.39279992238684	0.19950398913128	2.05109465062082	5.10053838931546	16.2215441574203	0.00102133915462437	0.118271074105502
comp58771_c0_seq1	-1.03077951405216	-0.16413411585725	0.831782000327926	6.78077495036975	16.1287499244029	0.00106710069210553	0.120966550712339
comp61407_c12_seq6	3.34504067224808	-1.27116226693235	-2.63789686508399	4.10814630883334	16.1141921761222	0.00107446233053151	0.120966550712339
comp61048_c0_seq1	-1.42543624917983	0.145459398764805	-0.396790056350694	3.63318673115506	15.9402653341165	0.00116641336602616	0.129384321351904
comp55791_c0_seq1	-0.819720238607005	0.0452928476319802	0.0361185003766162	5.34922668793376	15.8917466988173	0.00119342980882345	0.129384321351904
comp50571_c0_seq4	-1.44883586091146	0.578694880813445	0.489357769669543	4.45584573359442	15.858214673339	0.00121246348277648	0.129384321351904
comp60071_c0_seq6	5.93293190712998	-2.52449748728853	-1.05431483248748	4.27042491047037	15.8226956251181	0.00123295381720066	0.129384321351904
comp47868_c0_seq1	-1.21585756819334	-1.7665855971714	1.48986943791896	4.98811730736893	15.8102442501576	0.00124021788616885	0.129384321351904
comp59576_c0_seq6	-1.33312953986555	0.92441497784757	0.444316782623084	5.11889038370551	15.7727523891476	0.00126234801646115	0.129384321351904
comp59301_c2_seq4	3.68407303465478	-3.65570104967597	0.0892275918901701	5.30815821973955	15.7635700265565	0.00126782753827195	0.129384321351904
comp57996_c1_seq27	-3.22371399235578	3.07049017230044	-0.324926362058706	3.47370592056993	15.7121348655336	0.00129896061672207	0.129384321351904
comp51200_c0_seq2	-3.46553702424388	3.66908961765875	-1.092426471607	3.78900914939414	15.7031955902142	0.00130444834179133	0.129384321351904
comp35863_c0_seq1	-4.16766573391774	4.19923876181324	-0.632081036495117	5.54720597277557	15.696057159107	0.00130884707017717	0.129384321351904
comp58493_c2_seq2	-1.59204163351531	0.99259157746019	0.291061839918016	4.42678555068913	15.5105508928799	0.00142846536093568	0.137118550596072
comp51097_c0_seq1	-0.452554646975896	-0.0707560407006202	-0.360232226757503	6.40627792806649	15.4974858081357	0.0014372878330562	0.137118550596072
comp58007_c2_seq7	-3.29373729252436	2.35500164239503	1.34561492922898	4.20671943196922	15.4966806351218	0.00143783330874243	0.137118550596072
comp48538_c0_seq2	0.0615315770834918	-2.57741648368367	-0.414318030272651	3.37173107227672	15.4078612958309	0.0014992839861018	0.141316232457456
comp61013_c1_seq5	0.986235021417395	2.37207084232197	-8.27146809677443	4.39817750252203	15.3619405580933	0.00153206978305436	0.142746639786651
comp61047_c5_seq1	-2.67172497426921	1.60950246962023	0.608879956376326	3.44592537605329	15.3225596882287	0.00156075239433935	0.14358855491385
comp57217_c0_seq1	-0.0283172979348469	-2.40156510151173	1.09351647163729	4.78206525939787	15.292326744187	0.00158313323272885	0.14358855491385
comp61043_c0_seq3	-2.59314205168899	3.03545732277888	1.61066184992014	3.27153490016736	15.2748014910898	0.00159625233470133	0.14358855491385
comp56645_c0_seq1	-0.224766375328637	-0.588286465874943	-0.957559213778305	8.22918247185981	15.2540035907045	0.00161196132459417	0.14358855491385
comp56685_c1_seq1	-2.70555553334691	2.16812237724979	1.13282688625614	8.36853468373613	15.2288907500691	0.00163113402447949	0.143611779928669
comp63323_c0_seq1	0.198611173360849	-0.628023592971349	-0.562128203947304	7.37724360834141	15.2074843758922	0.00164765550621345	0.143611779928669
comp54718_c0_seq2	-1.10886372417694	0.952321300314512	-1.97465131035413	3.49206349622958	15.140440290806	0.00170048221403002	0.145251124578138
comp58451_c0_seq2	-1.30682218204082	-1.22766544825744	1.52430935385216	4.79575002568774	15.1381682199583	0.00170230160805861	0.145251124578138
comp47506_c0_seq1	1.00716020467065	0.0551077189921396	-1.73241071435968	5.13109169043481	15.0872971393613	0.00174354690465592	0.145875851260041
comp56708_c0_seq1	0.88226931923464	1.12094443626272	0.758982023123604	6.88104799839961	15.0779195075241	0.00175125762638783	0.145875851260041
comp61344_c1_seq1	-0.621991069764277	0.22156971533926	1.11415707356235	6.45097562905694	15.0461787503909	0.00177760825006903	0.145875851260041
comp59404_c1_seq5	-1.19635558180887	1.05251068274664	0.986937790199668	5.95206844378879	15.0414024419484	0.00178160736179917	0.145875851260041
comp37037_c0_seq2	-3.05458007174989	2.434749383705	-0.359260185458694	4.38864546282185	14.9769748406133	0.00183643164052303	0.148861148780797
comp58545_c0_seq1	-2.13371263155749	-0.0372761518878555	0.220961249228443	4.10019149275666	14.9320719689645	0.00187562791894303	0.150533068425269
comp61258_c0_seq3	5.40459123965859	-4.80128884601545	-5.53509861003512	3.60926518963197	14.8285326657729	0.00196920001284694	0.156493483373895
comp57896_c0_seq2	-2.12900648046956	0.193146962598643	1.01677697708076	5.91679555759941	14.7510183228731	0.00204226971969275	0.160724644153683
comp33623_c0_seq1	-0.66608330681513	-0.24804881763459	-0.0875577752613919	4.65398925929541	14.652721121661	0.0021388091248288	0.166703718902521
comp53560_c0_seq1	-0.530602894406322	-0.119609097315173	0.0927088353909008	6.87865076935786	14.579282277921	0.00221387571543653	0.170843828901069
comp16973_c0_seq1	-0.426778027016169	-0.344072164209522	0.0327016102212534	7.12078632834049	14.5599385069313	0.00223407918375441	0.170843828901069
comp59450_c5_seq2	-1.56304474468549	0.305743967242629	1.99577105366386	3.84590723264381	14.4523964272004	0.00234977974217516	0.178012285888522
comp61500_c1_seq14	-0.208892576895989	-0.0367502698472728	-0.901998077191662	6.01263989644475	14.4172192176879	0.00238890012153334	0.179300225788419
comp59509_c0_seq1	1.79544341655648	5.74487274410857	-6.26552892797396	4.74229395504939	14.3743281869637	0.00243747353669291	0.179982463694515
comp61200_c0_seq3	2.72440513915028	3.94176102293067	-6.66087278727204	3.69475231163512	14.3556911653942	0.0024588836350588	0.179982463694515
comp57486_c0_seq4	-1.22567217638557	1.60143914192183	-1.5714665855183	3.92315244353073	14.3507417769651	0.00246460072416619	0.179982463694515
comp57930_c2_seq2	-0.392356470462801	0.376198680046197	1.30370127011924	5.56391104724036	14.2450173224097	0.0025899204642499	0.187445493600086
comp56181_c0_seq2	1.40589985232206	-2.35103740549483	-1.17474241004457	4.51812767702605	14.0847564107752	0.00279202559031289	0.196916268581421
comp59799_c2_seq1	-0.85563386993121	1.4999158909153	-2.29854371699155	3.5382879943383	14.0576505430122	0.00282772153051728	0.196916268581421
comp58692_c3_seq5	-0.790071650220222	0.931146929591266	1.45155383536714	5.29733667926074	14.0565041460937	0.00282924115764183	0.196916268581421
comp61013_c1_seq3	3.84660251030789	2.09447958600765	-9.67887794396447	3.88819640247266	14.0482375714025	0.00284022304953351	0.196916268581421
comp57885_c0_seq2	-0.50136506647011	-0.0479975703560131	-0.499845430416699	5.22987413129907	14.0467222094615	0.00284224073822184	0.196916268581421
comp59447_c0_seq1	-1.20931476194499	-0.505819443168723	-0.530752013618809	3.71054605270139	14.0025687612146	0.00290165833504129	0.198928249579964
comp58703_c0_seq4	-4.40862821025227	3.82888453737353	0.700355463745714	6.35165896421378	13.9888545890824	0.00292036290402365	0.198928249579964
comp61292_c5_seq1	-1.0424484256694	0.809115585337787	1.87162178396786	4.09436975812132	13.9155520641927	0.00302238368392163	0.204162017848906
comp60438_c0_seq18	-0.0692109783111655	0.380071244481375	0.920294940990472	5.04083144237149	13.845329423401	0.00312342719269789	0.209243808462885
comp58382_c5_seq2	-1.00125803760592	-0.200478890701994	0.0747011789854685	5.51679637502004	13.779278103395	0.00322152013228607	0.214046247477958
comp57545_c0_seq5	2.64637387541667	-2.38661523243324	-2.75345553413427	3.26868319668735	13.7332270484009	0.00329171018620153	0.21693172983211
comp58741_c0_seq1	-1.60882702698735	0.552046115803856	0.600862784576129	3.77077880799625	13.6559275467365	0.00341294974262208	0.22228250740231
comp45415_c0_seq1	-1.26398472169335	0.882666400719838	0.287592480433767	4.65784724336069	13.6466802851164	0.00342774653655178	0.22228250740231
comp56545_c3_seq1	-0.512957426979799	0.0309471376712626	1.02048520249115	6.60041356588027	13.5455750633623	0.00359373153848387	0.229916627280959
comp55995_c0_seq2	-1.52053575307197	0.324446888787149	1.47660566126384	3.55638490107027	13.5385915407886	0.00360548596671554	0.229916627280959
comp58886_c0_seq1	0.118100303617515	-0.629328233243225	-0.308834071142025	6.35176645374818	13.5237689883001	0.00363056110189523	0.229916627280959
comp61435_c4_seq7	-0.503150791394497	0.611657781899137	4.7354716635893	3.36054654474084	13.3784132832175	0.00388579268628321	0.244049423977588
comp57189_c0_seq1	0.629257112545437	-0.0439016201878639	1.80994138164511	3.55748215139072	13.3629639574952	0.00391394338972199	0.244049423977588
comp36579_c0_seq2	-1.99787698402642	1.73469003617801	0.11695061337853	4.32237174532349	13.3056153031156	0.00402021728517351	0.248762452775698
comp60853_c1_seq1	-0.44775159446122	0.894632840371925	4.48810076364437	3.48101791291933	13.2270640905781	0.00417043218065275	0.255012584716712
comp50959_c0_seq1	0.00665098164081136	-0.942301300788482	-1.516240453055	3.49413934829189	13.2200337274424	0.00418414430882342	0.255012584716712
comp59624_c0_seq5	1.07204558413355	0.695055841128431	-5.55538576256358	4.7390765224814	13.2025245069167	0.00421848884627676	0.255187093939697
comp55864_c0_seq3	-0.944144324313714	0.378729348839819	1.25376175120876	5.28590278083423	13.1807741164775	0.00426154133123193	0.255881881710859
comp50827_c0_seq1	1.58374460200534	-1.28682677866692	-0.684621159528948	6.42073477700642	13.1492386383129	0.00432473579030637	0.257766972913408
comp61200_c0_seq5	2.3895629147692	3.79490881991712	-5.6655056809192	3.11118960338497	13.0638597867402	0.00450052058605053	0.266286276427194
comp60905_c0_seq1	0.786714385919499	-1.55263787034068	0.861919971868374	5.90350993895329	13.0193410486495	0.00459496545018047	0.268747086205256
comp61013_c1_seq1	1.65536118007649	3.57371278167076	-8.675720780455	4.73875434141477	13.0024788651724	0.00463124781564548	0.268747086205256
comp57759_c0_seq1	-0.60180551745947	0.141724354693222	-0.32826759199178	5.1469794825423	12.9977040632847	0.00464157316416678	0.268747086205256
comp35735_c0_seq1	1.46079054754271	-1.90208581616385	-0.0140543355651035	11.1274497688995	12.9775813359023	0.00468533875902272	0.269357134614455
comp59785_c1_seq2	-1.93453828756909	1.00825957066621	1.47949504413983	3.99842870966098	12.9583773174077	0.00472748693704986	0.269866261350184
comp57035_c0_seq1	2.07024909940779	-0.381254780857487	-3.27202642855666	3.41110119448249	12.9189188321549	0.00481526967189824	0.272955076646204
comp61000_c2_seq2	-0.0230892682736102	0.530351151208141	-2.54383512800872	4.12917597342641	12.902604997012	0.00485203231713413	0.273128985852009
comp60945_c0_seq1	-1.63639286491194	0.867985987027257	-0.629069098993164	4.41279010522004	12.8631326815323	0.0049421345284043	0.275272902699353
comp57141_c2_seq1	-0.610708438375876	0.27139108280836	-0.152186206715767	6.41027519456217	12.8562402775722	0.00495803649076061	0.275272902699353
comp50910_c0_seq3	-0.52022826346979	2.50430839473759	3.49635961796958	3.55812579106537	12.8001891803603	0.00508924976429597	0.280635772716892
comp58134_c0_seq2	-1.65482677918584	1.29716217652093	-0.526997272494707	4.32935881402529	12.7655274475085	0.00517210433306468	0.283277552187989
comp50346_c0_seq1	-0.888445725667794	-0.101510015576566	-1.14306381860298	5.97518898476746	12.7272345366479	0.00526519067880876	0.286440507667274
comp58872_c0_seq3	1.28726235893902	-1.04673879546008	-2.915372120952	5.27814327312957	12.622182739249	0.00552915563291649	0.298795570402807
comp55528_c0_seq2	3.9862701546337	-4.33915856317193	-1.05319432633846	4.41202872010962	12.5668436778692	0.00567342705739618	0.304561587597705
comp19844_c0_seq1	-0.0218049106329809	-0.980100269672464	-0.561742936966223	5.69024010305389	12.5468745003474	0.00572639644512291	0.305382694632673
comp57597_c0_seq1	-0.874226776287782	-2.63113536459576	1.97057582625046	3.79780300506929	12.5057293766057	0.00583708286951444	0.30833424957363
comp60881_c3_seq1	-1.03753071340218	0.784310754800442	0.935744745105326	5.23216619409302	12.4981073633521	0.00585781821297051	0.30833424957363
comp48168_c0_seq1	-0.728956138646391	-0.513649890128914	1.35552523477952	4.3488008961053	12.3888602245436	0.00616314711899813	0.321759779716058
comp60767_c0_seq2	0.396962746078846	-0.814921755032947	-0.886233764441653	5.04696454668451	12.3787216815407	0.00619226815145633	0.321759779716058
comp60928_c5_seq1	-0.755028539101627	0.267922175884204	-0.0825013409573415	5.18760806911459	12.2827527972474	0.00647474580403201	0.334294837499895
comp36074_c0_seq2	0.0265999988811961	0.215126458411951	-1.57554818547718	3.92895495351674	12.1896587533465	0.00676091939926435	0.346860839559727
comp54616_c0_seq3	1.69310038411697	0.411296432197397	-2.26230158197999	4.04950317382283	12.1685649096197	0.00682747961739165	0.347603479177995
comp56536_c2_seq1	-0.999896832501049	0.597829856186811	0.644969251100309	6.20093971638477	12.1579686831775	0.00686115922384397	0.347603479177995
comp57944_c1_seq11	0.218111753080655	-1.07577361273384	-0.672731968174848	4.78969339850796	12.101568718955	0.00704320527670789	0.354610074366423
comp53563_c1_seq1	-1.09203330968089	0.938715625045962	-0.550497928259262	4.88626554919366	12.0764515056653	0.0071258060399693	0.356554220740686
comp57013_c1_seq6	-1.53614590192019	-0.794997524302661	-1.16634352582038	3.39189827040244	12.0361644739981	0.00726029745425562	0.361055037817154
comp57528_c0_seq1	1.92402939444307	-1.23073713188507	-0.549976280102013	4.14333094877466	11.9885868475035	0.00742235957714432	0.364826104111087
comp61287_c3_seq2	2.02331395922676	0.165442911820999	-4.43756302686194	4.37592094224016	11.9759742687387	0.00746591729628903	0.364826104111087
comp58263_c3_seq1	-0.975798738621368	0.237891871002038	-0.298918314189328	3.70160991033428	11.9669946149076	0.00749708244101199	0.364826104111087
comp61126_c0_seq2	-1.1654843105918	-0.0961933661040024	0.315439382319842	3.57704534282741	11.9615171369654	0.00751615585819782	0.364826104111087
comp58459_c0_seq1	-4.17474641967624	3.60030745346216	0.201482387325671	5.09934188912182	11.9409426334976	0.00758822854534691	0.366132027312988
comp60709_c0_seq2	-1.96411849178165	-1.00240460947103	2.00273050828992	7.62957467014215	11.9158976799674	0.00767688300271758	0.368147729490633
comp35989_c0_seq1	-2.43774027899858	2.4498330972607	-0.718222003651976	5.96195076613208	11.9035860520082	0.0077208381462383	0.368147729490633
comp51054_c0_seq1	-0.612882842640495	-0.0272531947428647	0.221319290390294	7.27348623109451	11.8878506184913	0.00777737903393983	0.36867505525799
comp59992_c3_seq5	-1.29165496041535	0.349234640051772	0.197985540107167	3.6766396805272	11.8581521892661	0.00788520853559729	0.370482027538533
comp59549_c0_seq2	-0.303299572937095	-2.51444567075726	3.92150541793373	3.36340933423528	11.8522244037804	0.00790690732348461	0.370482027538533
comp57833_c3_seq2	-0.844336314310692	0.780353998833922	0.483766295630781	6.95524075424617	11.8370612558355	0.007962681063685	0.370951107484084
comp58031_c1_seq4	0.0424561319024337	-3.83734348967268	6.15587916879399	3.01065061920413	11.7731381470524	0.0082021080918377	0.379921646813922
comp59196_c0_seq2	-0.168798961755384	-1.29789953634296	0.934889073646741	5.03223629807652	11.6246166753773	0.00878619093727898	0.404663998508997
comp56366_c1_seq2	1.46572544756755	-2.56761930958196	-5.19134745518779	3.48645459550848	11.5876113409788	0.00893799635160654	0.408109265359511
comp51110_c1_seq1	-0.392078453945227	-0.696079123823043	0.948767731980244	7.25275045021679	11.5818919097696	0.00896168877794139	0.408109265359511
comp57181_c0_seq1	5.86476517893945	-0.522794036101473	-6.48934618082194	4.27067894283917	11.5557428938981	0.00907080156604543	0.410770488795331
comp58016_c1_seq7	-0.402423480536434	-1.23871512390925	0.341581082581134	5.51562476207987	11.5015282021218	0.00930121908855671	0.418864899621337
comp61058_c0_seq2	-0.942526997942288	0.109018128761062	0.322060046413586	4.81397780485686	11.4868070039588	0.00936477647171511	0.419397116462556
comp60877_c5_seq3	-1.00883330868385	0.179693985949256	-0.0109926983859984	3.97144052882893	11.4689635231702	0.009442388787936	0.420549469862688
comp56179_c1_seq2	0.155307865924043	-1.57490535686867	-3.64562004097679	3.74517306871112	11.446860283525	0.00953940997595426	0.422548946803744
comp59261_c1_seq4	1.54773809628215	-0.424586554661551	-1.62700080404359	4.74685169612419	11.4169950083791	0.00967206633422626	0.424799195900733
comp55339_c0_seq1	-1.19626742044265	0.0656125265375941	0.0880142391294848	4.61279160131906	11.4089961641821	0.00970790376458611	0.424799195900733
comp59562_c0_seq3	-1.30416037454755	0.925497939706461	-0.0165388574150111	4.23193236520091	11.4002081714385	0.00974742788521296	0.424799195900733
comp61155_c2_seq1	-1.09638920452214	0.313835036252721	1.05846008872176	4.55548133261934	11.3462064616693	0.0099938100320437	0.432061452737431
comp53875_c1_seq1	0.531412515374712	-0.537908063550416	-0.964630215405425	6.93568993506211	11.330245375738	0.0100678014788377	0.432061452737431
comp57112_c0_seq4	3.4982525477267	-2.30907397259111	-2.81861464268351	3.69214790680699	11.3289195971556	0.0100739716959505	0.432061452737431
comp60341_c2_seq5	-0.666735240672222	-0.0397498606831367	0.0627864422225611	5.56606339857383	11.2647963218684	0.0103768988620395	0.440986311624138
comp57834_c0_seq1	0.656196303802525	-0.685232044976033	0.192595608223695	9.40719112496278	11.2618838240207	0.0103908691734777	0.440986311624138
comp56361_c2_seq2	-0.119159114783099	-2.58824783991364	-0.494966082994252	4.5404862824392	11.2329867429504	0.0105304881114294	0.444512386099735
comp61287_c4_seq2	-2.90059187649791	6.68772955404246	-6.36764989486379	3.46638900172243	11.2212769943523	0.0105875901804428	0.444512386099735
comp54593_c0_seq1	-1.97204187634671	1.18155497640219	-0.305456759245675	6.33550061118833	11.2108964545505	0.010638465692493	0.444512386099735
comp61239_c7_seq14	-1.32753513100735	4.10663526407208	3.01558490545262	3.59346784656091	11.1971949859041	0.0107059865110328	0.44488200723033
comp54616_c0_seq4	-2.29399628573346	0.602582186937062	2.05200763703937	3.9667786349687	11.1868839313872	0.0107570778950339	0.44488200723033
comp48626_c0_seq1	-0.357489096650549	-0.33631980702152	-0.653164456410053	5.01526558509392	11.1539218621731	0.0109220235113677	0.449410774533739
comp61191_c0_seq8	0.155744784750591	-1.49365439156794	1.06573293687108	7.30028755348977	11.1361443513406	0.0110120167065159	0.450825290015241
comp61292_c1_seq6	0.0279377150248174	0.279679353503713	0.973854591075298	4.47686466454363	11.113479308348	0.011127812462487	0.453276622215679
comp59767_c0_seq3	1.29941380831071	-0.501190781069056	-2.94550485835503	3.90407070212431	11.0510886981063	0.0114528030855822	0.461778557746293
comp54891_c0_seq1	-0.868441207657484	-0.74883797758167	-1.07720603908669	4.43525334051579	11.0224776122052	0.0116049494757239	0.461778557746293
comp57398_c1_seq4	-0.22710809610347	-2.25121445409697	-1.13076515627807	3.80978286327365	11.0174137975604	0.0116320842918107	0.461778557746293
comp59096_c0_seq2	0.582908659334075	-1.11648728681903	-1.03983040153275	3.59202852690256	11.0151850554519	0.0116440469788837	0.461778557746293
comp59441_c0_seq2	-5.38722369453094	4.85416039327378	0.86086768802262	3.43871166125564	10.9985194289835	0.0117338842806436	0.461778557746293
comp61111_c0_seq2	-1.59787260331404	0.622262809036322	0.786351363005445	3.69394086510077	10.9881378275994	0.0117901920645234	0.461778557746293
comp60265_c1_seq1	-0.283453851911928	-0.859641668511888	0.0115831903912165	4.89878344930095	10.980836100179	0.0118299546603591	0.461778557746293
comp36141_c0_seq1	-0.493108439321603	-0.0498248961546087	-0.0291792896666985	7.80100037542972	10.9797298351263	0.0118359905025743	0.461778557746293
comp54769_c0_seq1	-0.957420661691616	-0.460714157018697	0.817914674773036	4.02113295853827	10.9697953228428	0.01189032993915	0.461778557746293
comp58318_c0_seq1	-1.02292723858365	0.300220909897674	0.799474362001311	5.35118347234971	10.9477596207211	0.0120117391114087	0.461778557746293
comp54498_c0_seq1	6.41348410304082	-2.31032565589517	-6.76301689586137	4.86897790391579	10.9438053344763	0.012033654802418	0.461778557746293
comp54987_c1_seq2	1.82418464722266	2.77494155961135	-7.6829483241938	8.10699113628758	10.9388609761659	0.0120611131820559	0.461778557746293
comp54616_c0_seq2	-1.41664886379865	-0.0435981158128765	1.59571270506043	3.69213656263272	10.9359855697777	0.0120771100718251	0.461778557746293
comp61160_c1_seq1	-1.33497454788256	0.49036901920542	0.496769449665194	4.12066274488613	10.9079254926325	0.0122343198297459	0.462878506646845
comp59187_c0_seq1	1.18695279968417	-1.3572729399095	-0.817109664198622	4.21789687709395	10.9051732819255	0.0122498475733378	0.462878506646845
comp58748_c0_seq3	-1.00104361237446	0.437944769910984	1.42907565555335	4.2283861172633	10.9003358332073	0.0122771871365743	0.462878506646845
comp55850_c0_seq1	1.77933754371979	-2.49172988309222	0.487149809608199	4.81684366236522	10.8781049340026	0.0124036034534282	0.465479674043929
comp49958_c0_seq1	-1.43920551005263	0.716146216877722	-0.82804921241491	4.37646429549998	10.8565420956843	0.0125274459421732	0.467960722614084
comp61353_c2_seq1	1.7444460996937	0.00100862292703749	-3.19046946776459	3.59219896485993	10.8450926879726	0.0125936980551872	0.468277598327281
comp35479_c0_seq1	-3.6741690916002	3.39708593711715	-0.119313716682274	5.04285595692164	10.7975661770016	0.0128724209993552	0.475310215520125
comp60601_c3_seq1	-0.860121921114715	0.273379035593559	-0.829860824207224	3.49176391470794	10.7852836003826	0.0129454358756139	0.475310215520125
comp75550_c0_seq1	-0.23821022174625	-1.63672716959637	2.38090665511118	5.64549126165373	10.761251633646	0.0130894781168635	0.475310215520125
comp60872_c3_seq6	-0.227368924250738	-2.0958812591092	-0.141306044190565	4.01099147461439	10.7555272474912	0.0131240209658803	0.475310215520125
comp58343_c0_seq2	2.93838076044289	-3.10132846571052	0.863043350904636	4.71225233061238	10.7481649935074	0.0131685792910912	0.475310215520125
comp60107_c5_seq1	2.0204141935277	-2.20486612825728	-2.86104392152841	3.80014095753584	10.745057936001	0.0131874287174102	0.475310215520125
comp59767_c0_seq2	-0.0221755132236757	1.36220448889788	0.049472813781055	4.7964680215252	10.7412956231429	0.0132102889259837	0.475310215520125
comp36144_c0_seq1	-0.901955217191535	0.015554698940764	-0.00307916714107916	5.69631004041284	10.7344595484976	0.0132519255745803	0.475310215520125
comp60690_c0_seq1	-1.02622825788621	0.591081023301795	0.11656184949968	5.3809740693897	10.7058093823118	0.0134278364517363	0.479298185775724
comp35868_c0_seq1	-0.791437892421294	0.878524737056588	-0.276189332241762	5.40601877820674	10.6971638236149	0.0134813701402498	0.479298185775724
comp61307_c2_seq2	-0.833564511467505	-0.637087891609433	0.823949151857464	3.85347232573098	10.6856514783136	0.0135529815340328	0.479740036309476
comp53943_c0_seq5	0.759838357456008	-0.204100749319534	-1.70288807319653	4.90190971656081	10.6598244686699	0.0137150016487733	0.483364362456331
comp57393_c4_seq1	-0.978817411465933	0.478985834337055	0.183596650602777	5.34528831932812	10.6114502605772	0.0140236151255504	0.489071248422023
comp58689_c0_seq1	-0.789398082202575	0.14589261533402	0.269459412933169	5.29831656850957	10.6104652379165	0.0140299698011417	0.489071248422023
comp59099_c3_seq4	-0.768348077349947	0.294074433246884	1.0668787096476	8.33157053310366	10.5905619423479	0.0141589810772606	0.489071248422023
comp57724_c0_seq2	-0.79641227853938	-0.0187709393192425	0.244829529521168	4.93783455803325	10.5903873190735	0.0141601181220154	0.489071248422023
comp60855_c0_seq4	4.91717733726195	-4.30459067551983	-1.05038476496588	3.40123533922537	10.5875506497621	0.0141786014531428	0.489071248422023
comp60922_c1_seq1	-2.05028056675142	2.56215841265829	-1.09542529638244	3.83146350280981	10.5693552875518	0.0142977259766493	0.491090537147117
comp50566_c0_seq1	-0.579792038839431	0.315685529649446	0.982717527912457	5.93634824813724	10.5353727897483	0.0145228530349774	0.496151344195541
comp56247_c0_seq2	-0.752540328086079	1.22399007337505	1.0116418543405	4.9370257314611	10.5286975661909	0.0145674833356204	0.496151344195541
comp54565_c3_seq1	-0.947064845217142	0.0944222486652409	0.620828217619984	4.97894402379648	10.5042057927843	0.0147323939539879	0.499668558121446
comp29593_c0_seq1	0.28807062069025	-1.72988011611139	0.145392940100468	3.9476275803484	10.4900579668338	0.0148284915669624	0.500832302674156
comp57183_c0_seq1	-0.693067076957287	-1.29431795303444	0.220903233339629	5.50224301470762	10.4792312501884	0.0149024474060268	0.501241654245864
comp58528_c0_seq2	-0.249852121336401	-0.920982100830114	0.758828558423502	6.10395508095717	10.4440610697827	0.0151452042880605	0.505441296240728
comp60146_c12_seq3	1.62743329113091	-1.93806287634041	-1.08351777959069	6.31161666453384	10.4396571318937	0.0151758746810947	0.505441296240728
comp55670_c0_seq6	-0.212276827782393	0.334037277240242	1.57573504458914	3.96639098982841	10.4341421220056	0.0152143691441818	0.505441296240728
comp57542_c0_seq1	0.733358610233216	-1.90619251290265	0.680464611484352	4.8779962420465	10.4093637730314	0.0153885097850458	0.509139838030944
comp60136_c1_seq9	-2.29031433950892	1.72748426901146	0.95774090938437	4.013904670801	10.3871317281976	0.0155464237475255	0.512273621534317
comp60090_c0_seq1	-1.32730650909946	0.577090110758565	0.769317867509184	4.64917554390477	10.3417929890068	0.0158734223579223	0.520931018758375
comp60791_c1_seq4	-0.851041388565862	0.301716807995515	-0.699276598520153	3.80907833670308	10.314125642058	0.0160762839040138	0.525461118249742
comp60027_c0_seq1	0.536323342677221	-0.194640380233314	-1.17638568491469	6.25648842689835	10.2763013685287	0.0163577501276077	0.532513745118024
comp59621_c0_seq1	-0.324376666928572	-0.956324546499792	-1.53926857556721	4.40935612301347	10.2618372755648	0.0164666600618403	0.533365272564276
comp58530_c1_seq6	-1.13529287570121	0.550019826760887	1.19410459425472	4.92325252350978	10.2553808279383	0.0165155049856444	0.533365272564276
comp56781_c0_seq1	-0.674032035247728	-0.124100214856938	0.812085853715534	6.3081610529568	10.2134921364886	0.0168358850565466	0.535725432045832
comp60710_c0_seq4	-1.41369886763787	0.148604301618772	0.981879402886238	4.17517852853926	10.1927946622637	0.0169964355012148	0.535725432045832
comp58422_c3_seq5	0.0693484682809025	-0.871781565487277	1.09126656178431	5.95605558840517	10.1725647480767	0.0171548138513332	0.535725432045832
comp57755_c0_seq1	-0.0201318412041777	-1.19055107450248	1.10937336671168	5.56082261797855	10.1708120210755	0.0171686039320714	0.535725432045832
comp60653_c1_seq4	-2.44852376503147	1.64309435652312	-0.522253613118782	3.68119325905184	10.1616624428998	0.0172407680309159	0.535725432045832
comp47945_c0_seq1	0.153860249526863	-0.555731654313974	-0.645587977505564	5.38358966597823	10.1527463202201	0.0173113777648519	0.535725432045832
comp61189_c8_seq1	-0.240462580308388	-0.961385604177419	1.16440615022658	7.63310047597102	10.149283625799	0.0173388765885106	0.535725432045832
comp14740_c0_seq1	-0.616867566047865	-0.10153112380716	-0.405832902099375	4.299852340587	10.1468105522019	0.0173585426747411	0.535725432045832
comp59483_c0_seq2	-1.3898652813241	1.16414810252062	1.34884935574155	3.65161676214568	10.1414576602178	0.0174011844627211	0.535725432045832
comp35761_c0_seq2	0.400830294160923	1.06663391318227	-0.721780781231846	5.8142306663742	10.1373864827363	0.0174336849022388	0.535725432045832
comp60397_c0_seq1	0.0671726173965791	-1.61259489289866	-0.37870577993966	4.42173651483083	10.1372110187586	0.0174350869819495	0.535725432045832
comp59975_c0_seq6	-0.300760006714026	0.0173682961598702	-1.20629153968819	3.73797449378066	10.1312159319151	0.0174830585817694	0.535725432045832
comp61191_c0_seq5	-0.0917926319722748	-2.47006132347534	2.79370782336373	4.4673819675424	10.1243003541532	0.0175385570030712	0.535725432045832
comp59978_c3_seq4	-1.01990565420548	0.631483101049823	1.65176422161973	4.02413628166385	10.1224592948347	0.0175533609195915	0.535725432045832
comp61304_c0_seq6	-0.893421296154579	0.828340167105581	-1.94514792655302	3.59003617531154	10.1140743014527	0.0176209400169977	0.535725432045832
comp60217_c8_seq1	-0.447575400728768	-0.00119946982607603	0.96423787740381	6.05664593814301	10.1109697045163	0.0176460264441447	0.535725432045832
comp47432_c0_seq1	2.93008905335987	-3.00700234713627	-0.632714989130733	5.67297098270356	10.0944995388748	0.0177797006240404	0.537769601710714
comp54037_c0_seq1	0.240299088375637	-1.47024084901124	-0.536059200676828	3.88282408951465	10.0823020610158	0.0178793382570544	0.538772921604768
comp60071_c0_seq7	0.441027623005433	-1.82475073944035	1.45890414130836	8.08846345436822	10.0584733524491	0.0180755743075204	0.542668908654668
comp61239_c7_seq1	0.293858599295641	4.01819285022069	-5.80410327489786	3.56033607691135	10.0369958764563	0.0182542605792262	0.54314370992453
comp59284_c1_seq2	-0.891742186811279	0.772893266605623	-1.37883866901199	3.63054468928997	10.0302002241485	0.0183111591814567	0.54314370992453
comp61013_c1_seq2	1.36055809609829	2.98793730603279	-7.43516275275768	3.72708963336216	10.0238876489421	0.018364169242803	0.54314370992453
comp59651_c0_seq1	-0.782323040790451	-0.834421711364296	0.29449074566204	3.82753143350282	10.0202115657554	0.0183951087432908	0.54314370992453
comp57152_c0_seq1	-0.728540627990839	0.27289319986611	1.02997356547431	6.45637375129825	10.016498083604	0.0184264150295146	0.54314370992453
comp56894_c1_seq4	-1.21272983684039	-0.238156842516968	1.43151560277773	3.56335788136873	9.97798376501678	0.0187542115811687	0.550803040133889
comp58031_c1_seq6	0.39324611877846	-0.4176483203526	1.04215450889723	4.17139519281689	9.96320819446763	0.0188814822296285	0.55253897095079
comp56593_c2_seq2	0.903094007093351	-0.870646693155141	-0.231805544113813	7.24382316021415	9.94494297324512	0.0190399849100866	0.553455328081679
comp59175_c0_seq1	-1.47540707124723	0.395309635905908	0.57093793546393	3.65944300982032	9.94251154684503	0.0190611828119593	0.553455328081679
comp61063_c0_seq1	-0.328625063579213	0.288120485687732	0.889089086898773	8.12056860782283	9.93605015658272	0.0191176279130114	0.553455328081679
comp54919_c0_seq1	0.0214842830184827	0.307095502192513	-1.45914477301922	4.98761242527348	9.91570852537209	0.0192964019720407	0.555572263975185
comp56671_c1_seq1	-1.51764659379035	0.999925769911544	0.83570801861969	3.80782433936815	9.91215182725333	0.0193278285764868	0.555572263975185
comp50759_c0_seq1	-0.514768685155984	0.354792719680504	-0.459450485252302	7.08169884752453	9.89723014830572	0.0194602239154569	0.555915731807581
comp58987_c1_seq2	-0.899482067204509	0.949670196972837	-0.538764007926774	4.39048417415062	9.88949997255272	0.0195291612897084	0.555915731807581
comp58703_c0_seq3	0.789969428563254	-0.323525232639916	-3.60860953075106	3.97538932060581	9.88766957375841	0.0195455198081866	0.555915731807581
comp50630_c0_seq1	-0.845057688934243	0.322262137382205	-0.0765376824074362	6.53208272362484	9.85172509147386	0.0198695020987668	0.563154489554558
comp61180_c0_seq2	-0.883839038415806	0.917061247361294	-0.811008669440436	4.69556742887391	9.84047867820296	0.0199719499511292	0.564085805936771
comp56015_c0_seq1	-0.872768350743209	-0.203800536932602	0.396382533836848	4.63334193844053	9.76872247250126	0.0206379293892601	0.580871720935217
comp36774_c0_seq1	-0.785063467405929	0.0155188462793563	0.174044432125433	5.23370069542551	9.75124670183097	0.0208033990314712	0.581869965917073
comp61500_c1_seq17	0.44245550616788	-0.716836217291172	-0.93553459458815	5.25329067541893	9.73187311539417	0.0209883611615154	0.581869965917073
comp56337_c0_seq1	-1.55997569179818	0.342361425324648	-0.344352812691649	5.01013556192629	9.72834671653245	0.0210222014372691	0.581869965917073
comp59713_c0_seq3	-0.744896906279517	0.830456438104766	2.01724012037373	3.48682893082076	9.72740610940626	0.0210312368049977	0.581869965917073
comp48575_c0_seq1	-1.26957198329013	-0.337268244690512	1.92456906972039	4.33834183133847	9.72729447538543	0.0210323094021345	0.581869965917073
comp61113_c2_seq1	-0.513678328648008	-0.136631992130884	0.141396161438621	5.11486322257951	9.71870725358494	0.0211149779594149	0.582170106595296
comp57686_c0_seq1	-0.77643556499938	-0.240940992194879	0.469944983534324	5.24562518017912	9.70045829973472	0.0212917202147379	0.584279770910468
comp50414_c0_seq1	-1.33894609536746	0.879971803645917	0.613446444560853	4.6056804244599	9.69594512988063	0.0213356541067726	0.584279770910468
comp35923_c0_seq1	0.0458892303109587	-0.724695224959226	-0.565781593996653	5.9907608362702	9.67963435143169	0.0214951763455154	0.586229389086137
comp54107_c0_seq1	-1.2323776950363	-0.371501599759468	0.690280122737507	3.67085853876309	9.67390503055626	0.0215514875336379	0.586229389086137
comp57809_c1_seq1	-0.880416192932587	0.158689969071479	-1.17033086982414	3.62428929159075	9.65962673662508	0.0216924541142343	0.588090411538406
comp60886_c1_seq3	0.941551859659811	2.0050315023021	-4.63326124259048	3.41799768664297	9.61686220080684	0.0221200968218089	0.594923084329319
comp61299_c5_seq1	-0.454128043895207	-1.05352851642542	0.46882503568067	4.38805002623495	9.61293086607808	0.0221598227631148	0.594923084329319
comp50397_c0_seq1	-0.867943110497919	0.142561928400114	0.791786828027309	5.42930647863633	9.60720069293597	0.0222178513289755	0.594923084329319
comp59462_c3_seq3	-0.369106354959147	-2.59571499876577	-0.825722449205481	4.28878815133229	9.60142233145671	0.0222765189210029	0.594923084329319
comp59307_c2_seq9	-0.782760365749929	-2.82095694757671	1.83482974477972	3.70245994998228	9.59168358233161	0.0223757405182704	0.594923084329319
comp59330_c0_seq1	-1.33407091559647	0.912660658113372	-0.00610907736509195	4.14818063126912	9.59079224303008	0.0223848434148091	0.594923084329319
comp58488_c0_seq1	-0.0637707763662149	-0.22356336198862	0.774174609156052	6.58993285888677	9.5760596343284	0.0225358293107098	0.596428638300815
comp56210_c0_seq1	-0.632843148588322	0.306753842402986	0.993121149292684	5.26196591113194	9.56325673070287	0.0226678501417473	0.596428638300815
comp61402_c3_seq63	-1.27459636832503	0.417268020027399	0.68150623285761	5.06621535754654	9.55829376786398	0.0227192310484527	0.596428638300815
comp48233_c0_seq2	-0.806772094672475	0.231882133327138	0.764716734275334	5.32792953291339	9.55669504770355	0.0227358067153901	0.596428638300815
comp35984_c0_seq1	1.68858673933038	-1.39504726038909	0.330196371555588	3.29305908888975	9.54904391456382	0.0228152987664232	0.596583263872988
comp59424_c2_seq2	-0.424872715960886	-0.0960448147052955	0.0463097878599268	6.55816314850447	9.53444129611204	0.0229677715480372	0.598639087358165
comp35211_c0_seq1	-0.697253999064665	0.268263193552697	0.922799430037442	7.28799521913845	9.49017494590305	0.0234361125442101	0.608888231677458
comp56440_c0_seq2	-0.833874864773527	-0.0378757527948279	0.993351606806691	6.26782740128069	9.47403229470202	0.0236092238988217	0.611426098798238
comp56048_c1_seq5	-0.328295569876169	-2.17993285603895	0.586526758956284	3.86688617795646	9.45938576284174	0.0237673761539354	0.611924379820209
comp57078_c0_seq1	0.400500200830679	-1.44170552738314	1.14476963788853	10.6838385246754	9.45179992430018	0.023849695582519	0.611924379820209
comp58706_c0_seq1	4.23128390053179	-3.43215596318791	-3.36020294799831	3.98470090260578	9.44694875715278	0.0239024856658233	0.611924379820209
comp61473_c0_seq2	0.857535511826989	-0.933555939829404	0.113372944615797	6.32934219301232	9.44306519983967	0.0239448288753033	0.611924379820209
comp48225_c0_seq1	-0.44267874607235	-0.396534614351175	-0.112480086145295	5.25162346167285	9.43508376331774	0.0240320832236502	0.611924379820209
comp59221_c0_seq1	-1.15516885205886	-0.245393054632969	0.600887457083207	4.05914989869464	9.43058461475706	0.0240814060156238	0.611924379820209
comp60071_c0_seq2	0.694215893765072	-1.30315204564349	0.685187135588957	7.64901659422739	9.39963147397004	0.0244234374900829	0.615396772778559
comp35659_c0_seq1	-0.273962288199496	-0.236930505685043	-0.165062030649287	7.22479702074114	9.39070296096586	0.0245229796588443	0.615396772778559
comp58075_c1_seq2	-1.96601716608075	0.559378826281992	2.16787941258478	3.78560959866534	9.3902809784763	0.0245276940894431	0.615396772778559
comp61531_c7_seq1	0.932401864704566	-0.575989233501115	-1.13949615106944	4.73582894038421	9.37858790881631	0.0246586843745932	0.615396772778559
comp50407_c0_seq1	-0.755674656675454	0.0592163102234621	0.678811127338384	5.21582578339413	9.37501573080983	0.0246988379227212	0.615396772778559
comp58011_c1_seq1	-0.621349592405555	-0.123020302373338	0.225923438669498	6.37953835001754	9.37194515320045	0.0247334044062159	0.615396772778559
comp54142_c0_seq2	-0.659481274836188	-0.818158871725725	0.45471537469974	3.82448271683563	9.37051788445923	0.0247494877776721	0.615396772778559
comp60702_c0_seq1	-0.823808432870565	0.365913791932947	0.775550225184805	5.93028128635875	9.36362669393825	0.0248272865102438	0.615443377529163
comp56950_c0_seq1	-0.321305378593103	-0.890144662057801	-0.0267581341261083	6.2015413410847	9.33787095142019	0.0251201871722849	0.620805601276042
comp57175_c0_seq1	-0.88054006483415	0.00166570622837123	0.876309643655082	4.77403015234556	9.2180290185241	0.0265282234809354	0.653610272147303
comp49621_c0_seq2	-0.597494615819817	-0.250467598951149	-0.486712318924948	3.75130754742908	9.1545584979531	0.0273049855094683	0.66988738281841
comp15674_c0_seq1	0.00921471454525628	-0.771383697775278	0.0714411467398072	6.07514048550593	9.15060110230645	0.027354148003071	0.66988738281841
comp49446_c0_seq1	-1.02146114711749	0.307230877708346	0.529466822466699	4.17357596591596	9.14124025077145	0.0274707827637085	0.67071736470669
comp54435_c0_seq1	-0.970816143514448	0.736875250297115	0.647070402973557	4.87566800214873	9.12658518223412	0.0276543618271842	0.671165456095233
comp57310_c0_seq1	0.722871541022773	-3.02104276410547	-0.244708261517494	5.25261060395616	9.11225342582567	0.0278350530468886	0.671165456095233
comp14389_c0_seq1	-1.33647852151798	0.719759190833988	0.241861742267478	4.61502462394776	9.10815520516968	0.0278869346980216	0.671165456095233
comp58908_c0_seq1	-0.832350648462847	0.175195091312361	0.121546846411967	4.54975419212318	9.10808492527257	0.0278878252359355	0.671165456095233
comp60048_c12_seq4	-1.20619936802741	0.192025218588089	1.09327750685745	4.0604259004172	9.10687756724762	0.0279031283868855	0.671165456095233
comp53976_c0_seq1	-0.00342286676514165	-1.86854872902705	-0.24909660080219	8.08984644975108	9.09300407708061	0.028079564997801	0.673411106130694
comp61469_c8_seq12	-0.939921646590446	0.271560188260447	0.316982712572278	4.62616794497132	9.0769741814034	0.0282847868187178	0.67557338553755
comp50616_c0_seq2	-0.922912587161594	-0.90060152730576	0.352103242174119	4.78235573215441	9.06681180917842	0.0284156501428346	0.67557338553755
comp60824_c2_seq2	0.00955573277542182	0.272876942398666	1.40657823641807	3.79915515700926	9.05941477908855	0.028511276210983	0.67557338553755
comp48420_c0_seq1	-0.293330133700535	0.0378026715952186	-2.04237527491703	4.01504048647547	9.05860425592089	0.0285217734947318	0.67557338553755
comp55872_c1_seq1	-1.02292117663521	0.00593790449122366	0.323475834850821	4.22075318591054	9.04997820175547	0.0286337264018198	0.67557338553755
comp50774_c0_seq2	-0.661450424828332	-0.465483977852855	0.638400708943932	5.49855640913995	9.04551128164447	0.0286918691670548	0.67557338553755
comp44097_c0_seq1	-0.295674040315248	-0.223865017553361	-0.171534228152364	7.9614763860373	9.04081489915306	0.0287531233666981	0.67557338553755
comp56601_c0_seq1	-0.114486906726255	-0.133035098404268	0.778584217414955	11.7676250138358	9.02311517036031	0.0289851311741523	0.677908366886513
comp51278_c0_seq2	-1.58543085535704	0.379689575670115	0.972635178421737	3.52615736229245	9.0204849959274	0.0290197635467086	0.677908366886513
comp59226_c0_seq3	-0.204816954831281	0.151570259358044	1.44395151019888	4.12351053253535	9.01390122310528	0.0291066320088656	0.677983790413405
comp54588_c0_seq1	-0.148678044895625	-0.595557250942658	-0.164887327835034	6.25820692284074	8.99513397785971	0.0293556529599649	0.681824993964114
comp52449_c0_seq3	-0.539163155251708	0.116984588094048	-0.0350115098981464	5.55886923337224	8.97866064786075	0.0295759544004938	0.684979103915437
comp67336_c0_seq1	-0.617007826931751	0.314573711386725	0.909600786561761	5.62276337434023	8.94977772618945	0.029966125271419	0.690734599710906
comp47469_c0_seq1	-0.418354071891362	-0.253438681852562	0.0923935820059448	5.32124253225714	8.93973816583284	0.0301029233181915	0.690734599710906
comp60886_c0_seq5	-3.02982887671285	4.83297941613379	-2.26730811725358	4.25306935629838	8.93006828332244	0.030235262038065	0.690734599710906
comp58706_c4_seq1	0.679351104041533	-1.48049587188263	-1.6593485425396	9.41185122045579	8.92964090811893	0.0302411240715271	0.690734599710906
comp55857_c0_seq1	-0.931721829800443	0.637577551101946	0.660187441299217	5.4214836437153	8.92895545187092	0.0302505283613831	0.690734599710906
comp19980_c0_seq1	-0.233723873127687	-0.605661200203135	-0.199601127487205	5.01686786744107	8.92187016583701	0.0303479046048969	0.691011558222737
comp60334_c1_seq1	-0.823658413429738	0.209177984116092	0.293170565046466	4.8082821121841	8.90060427677744	0.0306420171823287	0.695754037198758
comp61434_c0_seq2	-0.548560777404191	0.187655477173115	1.03780088454568	5.75135934248423	8.89124929565182	0.0307722807372518	0.696760077251853
comp15581_c0_seq1	-0.591058339499535	0.426205619099623	-2.35936922722962	6.55974557444333	8.87883344298025	0.030946002671395	0.697036884183854
comp59293_c0_seq1	1.53980077230356	-1.80573904226299	-1.6502879608776	3.35997851804268	8.87389958924219	0.0310153030384994	0.697036884183854
comp59616_c4_seq6	-0.84141210064008	0.732642409066585	0.357223082538931	5.51299726799314	8.8719679069768	0.0310424765840576	0.697036884183854
comp60693_c3_seq29	4.09804946025516	-4.09180062770098	0.153363611189277	3.36499668608657	8.86499257377099	0.0311407947520508	0.697312934420231
comp57075_c0_seq1	0.0642791156272394	-0.657685067546172	-1.24968574764656	8.40993721188908	8.84788643782595	0.0313831995266615	0.700805001000326
comp59393_c0_seq1	0.840974530491671	-1.42750220849633	-1.19823587352155	3.76176495345866	8.82984172582024	0.0316409054620048	0.703424609890496
comp50234_c1_seq1	4.63369270263382	-2.29676301199568	-4.35453419880324	4.29022855181321	8.82408612591302	0.0317235388558533	0.703424609890496
comp61043_c0_seq1	1.31531506699523	-1.19081361122575	-2.97928246029397	3.84098576735864	8.81782553025626	0.0318136622333796	0.703424609890496
comp58410_c0_seq2	-4.65787533840717	0.888870262924011	3.92861422757921	3.5997531603419	8.8138102915504	0.031871594732009	0.703424609890496
comp59222_c0_seq1	-0.175657009363816	0.0161259113077604	-0.771266254871769	4.85152061945454	8.79310472172074	0.0321719801556309	0.703424609890496
comp59767_c0_seq1	0.48365948944798	-1.08360912353861	-1.03788619508412	5.38126814197725	8.7829617821616	0.0323201374125413	0.703424609890496
comp57625_c0_seq1	-0.0700237339808735	-0.713183227902113	1.04162996533844	5.33352320601866	8.78126213054699	0.0323450293150008	0.703424609890496
comp59780_c0_seq1	-1.21294595306649	0.176962158599109	1.18126777500049	3.82266553022132	8.77431843983291	0.0324469166629239	0.703424609890496
comp57135_c1_seq2	-5.07318820025729	1.15068781988311	3.91037777201007	3.88641881954803	8.77226206758217	0.0324771507800563	0.703424609890496
comp59500_c1_seq1	-0.574492748352455	0.191100916907987	0.921951005563545	6.15847083601818	8.76748184758533	0.0325475391901766	0.703424609890496
comp59302_c0_seq1	-0.956398043728824	0.465972178134122	0.382433118061925	4.78921693316031	8.76252377649799	0.032620704084858	0.703424609890496
comp61087_c2_seq4	-1.17353733490404	1.6870287693427	-1.79608704846358	3.70860173010135	8.76168605226565	0.0326330820274411	0.703424609890496
comp58188_c1_seq3	-1.09384677350633	-0.104853049522723	0.591328896983002	4.13107780920501	8.75877668879202	0.0326761055329231	0.703424609890496
comp51190_c0_seq1	-0.583506585450967	-0.0579129504253194	0.330925096726951	5.28159865568566	8.75612238535858	0.0327154056166688	0.703424609890496
comp60071_c0_seq8	-0.964456748215017	-4.41515954120819	2.0311930760585	5.48163326368934	8.74916939613601	0.0328185720843322	0.703776045808458
comp54097_c1_seq2	-1.133521150436	0.835000606563614	0.566744141509197	5.40710622714955	8.74060092600776	0.0329461463199383	0.704647657175251
comp50285_c2_seq1	-0.887332410468474	0.50165383958808	0.715836174646707	5.15984259646203	8.72704232257822	0.0331490091803174	0.704767041247697
comp58106_c1_seq1	-1.27917314721593	0.369980161195933	0.988950754896359	3.72447390985788	8.72156265534145	0.0332313417172171	0.704767041247697
comp46428_c0_seq1	-0.61232533982639	-0.0554392434993113	0.273734836940082	5.62531148950828	8.7196938063018	0.0332594670601201	0.704767041247697
comp57301_c2_seq5	1.36155467533717	-0.0124566117269545	-1.12650903166867	4.99264590647023	8.71187949762663	0.0333773212721976	0.704767041247697
comp59553_c5_seq2	-0.692351171113964	0.537529319308688	-0.0231924947601205	6.28085162374867	8.70670755304065	0.0334555482270302	0.704767041247697
comp57112_c0_seq5	-1.99570212792077	1.10403194271423	1.33327336396084	4.6980261246745	8.70552951335179	0.0334733914236816	0.704767041247697
comp61252_c1_seq1	0.00382724045577221	-0.840954986432635	-0.55582190443482	4.26545857272418	8.69526732883941	0.0336292218660364	0.704882955652424
comp56631_c0_seq1	0.714469198129032	-0.476169981987304	-0.948184293278585	9.92033527612949	8.69371777931467	0.0336528132047234	0.704882955652424
comp57887_c0_seq1	-1.71183169617425	1.06457043737987	-0.265082819566952	3.51043998634441	8.6717418698187	0.0339891356830688	0.708352660073951
comp61796_c0_seq1	-0.0472461847621044	-0.338113293394716	0.926855453208933	9.65733609554209	8.66989866863204	0.0340174932008202	0.708352660073951
comp60919_c0_seq2	-0.352224522870134	0.766218591644055	-1.87255893748698	3.56933383471138	8.66580064451494	0.0340806239117741	0.708352660073951
comp54885_c0_seq1	-0.647118848715654	-0.0441658492811245	0.707327534229503	6.83196417872023	8.65832339692751	0.0341961073735563	0.708935156956644
comp54805_c0_seq1	-0.845433921277044	0.214472791962815	1.08120973589579	4.95132401253219	8.64681671586381	0.0343745717099035	0.71081703642979
comp54935_c1_seq3	1.04818035551684	-0.589734999872152	-0.239626117680752	4.64584590223628	8.59863191234945	0.0351318395969375	0.724627714434544
comp58139_c0_seq1	-1.10945208680751	0.418631275669978	0.0722322929821346	4.18506279615056	8.5920459766154	0.0352366019076519	0.724943896100067
comp59142_c0_seq3	-0.946670872688873	0.272080752859618	1.62441537818592	3.74819570571716	8.56579802005567	0.0356571687497866	0.728970865437784
comp56120_c0_seq2	1.64487251570416	-1.40314425811211	-0.101288058541338	4.97474961647933	8.55921330235422	0.0357634418451048	0.728970865437784
comp56879_c5_seq2	1.10122828948997	0.771669549113323	-5.3832559641573	4.54865945579242	8.55813457965881	0.0357808812111731	0.728970865437784
comp56406_c0_seq4	-0.705536968193604	0.583516034242979	0.128002856041192	6.81303519720637	8.55183594252977	0.0358828752939645	0.728970865437784
comp13924_c0_seq1	-0.176326059018198	-0.905405435358928	0.587719174967539	5.02601529418453	8.54662355298934	0.0359674944842063	0.728970865437784
comp60008_c0_seq1	0.353118668567532	-1.3564590229522	1.01123192122239	8.2540915332598	8.52138225145067	0.0363800336506218	0.728970865437784
comp14997_c0_seq1	-0.248666125943522	0.161973884195703	-0.739818778811971	6.73285028571273	8.50372142672976	0.0366714237862951	0.728970865437784
comp58367_c1_seq3	-1.18227816283286	0.918713131270483	0.269654204772535	6.65476394360717	8.50028430599203	0.0367283980934534	0.728970865437784
comp60373_c8_seq1	-0.37672136127067	-1.99910329020966	-0.668629255507478	4.54245276214687	8.49536055933913	0.0368101656419872	0.728970865437784
comp59516_c0_seq1	-1.12336401084773	-0.434405986596293	1.6084854853506	5.3053817348433	8.49510098892244	0.0368144811996813	0.728970865437784
comp56669_c0_seq2	1.88159783678807	-0.689068083301083	-2.54591510714832	7.71666343151749	8.4858304568639	0.0369689353448227	0.728970865437784
comp49230_c0_seq3	0.783342564877606	-0.721612009363545	-1.75592002324663	3.69131742586934	8.47797767170694	0.0371002637297593	0.728970865437784
comp61313_c0_seq8	-0.417604808110059	-1.36828400533619	0.947280653443209	3.47946493779429	8.47118107287475	0.0372142964293863	0.728970865437784
comp54711_c0_seq1	-0.697616542189492	0.0315778875667053	1.0564625233016	5.58884550124692	8.4691020510613	0.0372492463819212	0.728970865437784
comp60082_c5_seq15	-1.32908585029373	0.989808412551437	0.938165945116964	4.29493534368253	8.46866926941433	0.0372565258036622	0.728970865437784
comp56225_c0_seq2	-1.04821322795809	0.827763931088575	0.686001317382051	4.48084955363932	8.45037439961712	0.0375655209129548	0.728970865437784
comp58266_c0_seq1	-1.04037820526498	0.497039790442032	0.657439285793357	4.61560663825742	8.42636246745572	0.0379748757677442	0.728970865437784
comp54418_c0_seq2	-1.01630069010382	0.433655471549289	1.10704347938789	4.66508092290996	8.41765691230809	0.0381243610701647	0.728970865437784
comp54420_c0_seq1	-1.59625002115907	1.2364246326425	0.0974898488086342	4.47366781471893	8.41562040126861	0.0381594133546123	0.728970865437784
comp60848_c0_seq8	-0.0420238150245882	0.786400870041098	-1.31842981614659	4.00069400114507	8.39643176721872	0.0384912355001864	0.728970865437784
comp60316_c3_seq1	-0.552143472868952	0.381566776222589	1.37697579735329	4.35249620563463	8.38881951911067	0.0386236503278896	0.728970865437784
comp84811_c0_seq1	-2.05626857188726	2.04035390288129	1.44468164096662	4.62615064693543	8.38598696774526	0.0386730359098178	0.728970865437784
comp52040_c4_seq2	-0.530424051158015	-0.27892649031138	0.577110183329998	5.63633322367161	8.3765569195076	0.0388378935840298	0.728970865437784
comp58763_c0_seq3	-0.424932311539544	-0.253417885769404	1.75459586128202	5.05005150180881	8.37363709051065	0.0388890774667388	0.728970865437784
comp60210_c0_seq1	-1.05005813815562	0.588354199403581	0.538577162746716	4.42022798372543	8.37281412041427	0.038903515820595	0.728970865437784
comp51918_c0_seq1	-1.06296397395908	0.170249582125503	0.657928861060262	4.27517853299521	8.37167238312402	0.0389235553561693	0.728970865437784
comp61490_c1_seq15	-0.972574759228812	-1.13895091075333	0.883401277065882	4.50405488168137	8.36981338898183	0.0389562055961404	0.728970865437784
comp58647_c1_seq2	-1.48016661407345	0.647900941543876	0.629742030325783	3.86729339963133	8.35601268859781	0.0391994299924541	0.728970865437784
comp56304_c0_seq1	-1.26639419897477	0.715204050975445	0.0481154364960725	3.74530822137669	8.34584570971276	0.0393795610099532	0.728970865437784
comp55958_c1_seq1	-0.290364073578595	-0.156210251136289	0.921528513739543	5.42533504547346	8.34492071352367	0.0393959894457564	0.728970865437784
comp58121_c4_seq1	-1.42300214145676	0.218898461284161	0.550506562212084	3.34590858258726	8.34311992527001	0.0394279916145556	0.728970865437784
comp54082_c0_seq2	-0.711505699185706	0.522212934871076	0.714140920657275	6.93088647162225	8.33965102647967	0.0394897096351855	0.728970865437784
comp50899_c1_seq4	-0.01765586333024	-0.679676057173509	1.16232178124165	6.17895209939511	8.33681004048342	0.0395403261665245	0.728970865437784
comp54152_c0_seq2	0.859948119685657	0.301319669086935	-1.93034527886498	4.16023468220901	8.33545171418035	0.0395645492053138	0.728970865437784
comp58016_c1_seq4	-1.14265099819092	0.69229992737801	-0.424508278435164	5.82985952578178	8.3338795316205	0.0395926040258435	0.728970865437784
comp56885_c2_seq1	-0.791827237432514	0.221895762688229	-0.0256945042285217	4.33574061679634	8.33004629553495	0.0396610876269463	0.728970865437784
comp58921_c0_seq2	-1.04214180637773	0.757011994344492	0.746827132643827	5.06754408794409	8.32200673205714	0.0398050960721696	0.728970865437784
comp67139_c0_seq1	-0.666574209617029	0.341158720957216	0.820033011149369	5.90860057472866	8.31971869367976	0.0398461736839334	0.728970865437784
comp50324_c0_seq3	-0.943216497485944	0.447213295504699	0.44375709804605	4.92344349718518	8.31600541672629	0.0399129269493691	0.728970865437784
comp56737_c0_seq1	0.640824453187849	-0.973004704947741	2.50090271247417	3.78440297685581	8.31217406382598	0.039981917240426	0.728970865437784
comp49099_c0_seq1	-0.324306386690807	-0.479628414640129	0.976208061589158	6.39005054452827	8.3109974970249	0.0400031267529009	0.728970865437784
comp61056_c10_seq2	-1.09016167437372	0.620230252929307	1.56142556840604	4.01338790989848	8.3100002621096	0.0400211121151641	0.728970865437784
comp59906_c0_seq1	1.35696441383594	1.09862923975533	0.396529085872982	4.03437068971173	8.29948106248759	0.040211309548177	0.728970865437784
comp35563_c0_seq1	-1.32404489121054	1.0448355984043	-1.19934885412677	4.15274202259469	8.29882368311116	0.0402232248479079	0.728970865437784
comp54505_c0_seq1	-0.691912890676697	0.157313902871257	0.316369135020681	5.33789459729835	8.29796007115891	0.0402388834425667	0.728970865437784
comp59840_c1_seq4	-0.899985866548634	1.15374620666194	1.336606049744	3.77676512279026	8.29775727198463	0.0402425613614689	0.728970865437784
comp61337_c3_seq1	-0.74867316906133	0.427009329796717	0.752230144704623	6.64072463393439	8.29413132319048	0.0403083761174075	0.728970865437784
comp60791_c1_seq3	-0.247359487781981	-0.592072724086731	-0.0995489855068011	4.701905291643	8.29285226974833	0.0403316173207465	0.728970865437784
comp60045_c2_seq5	-0.450113285697125	-0.311609178371934	1.84354728733025	3.41768721527335	8.28957187560861	0.0403912839241157	0.728970865437784
comp66291_c0_seq1	-0.599895318966387	-0.123814601761089	0.410170740625378	6.52752439976928	8.28929433438875	0.0403963360300295	0.728970865437784
comp16776_c0_seq1	-0.648795125083488	0.0992262689825105	0.644592777655099	6.30342375855274	8.28928423622344	0.0403965198593966	0.728970865437784
comp56367_c0_seq2	0.035555297214971	-0.750032826131035	-0.0793162539575507	4.53023378158179	8.2867592037255	0.0404425117698545	0.728970865437784
comp57362_c1_seq2	-0.880215071735467	0.344436566805245	0.384757582892441	4.74368127578752	8.2831358453742	0.0405085982745413	0.728970865437784
comp36105_c0_seq1	-1.20483786162563	0.80602690789574	0.824209522901074	4.01135315394109	8.27941496359544	0.0405765731612438	0.728970865437784
comp50306_c0_seq1	-0.911933643434806	0.611960222083207	-0.783142713545183	5.13141225169468	8.27180584307239	0.0407159269484084	0.728970865437784
comp60810_c1_seq9	-0.870394489940924	-0.41647616769686	0.660169308571338	3.75625235373212	8.27047866682415	0.0407402806902172	0.728970865437784
comp54428_c0_seq1	-1.47862047250469	0.0856794429381968	0.564644613505842	6.01338035825254	8.26841091935797	0.0407782522670741	0.728970865437784
comp50559_c0_seq1	-0.830462546261549	0.380207808449209	0.579118524710243	5.93478782838772	8.25432330775546	0.041037873966416	0.728970865437784
comp54316_c0_seq1	0.365147189781036	-0.599108197791168	0.507891010176627	9.40891128777581	8.24940478682962	0.0411288969762439	0.728970865437784
comp50564_c0_seq1	-0.734012806644707	0.351787905225243	-0.0852910775271176	4.88686998062343	8.24895697647263	0.0411371940078597	0.728970865437784
comp59460_c4_seq2	-0.95515046390061	0.5752489072764	0.62475404426446	5.12531557268715	8.24755029165306	0.0411632676894365	0.728970865437784
comp58546_c5_seq1	-0.015495658255409	0.427757170104423	1.38167172230514	4.20118348269599	8.24136490240994	0.0412781087125907	0.728970865437784
comp56446_c0_seq1	-0.645894031451379	0.267377926612493	0.79471787379824	7.47868297651911	8.23488076652799	0.041398831930151	0.728970865437784
comp14113_c0_seq1	0.413292546823499	-0.446212414854548	-0.922798946838935	5.51732085175844	8.23424461992019	0.0414106943962355	0.728970865437784
comp57775_c0_seq3	-0.915059157889401	0.31545373387444	0.432735242754044	4.79631925294044	8.23412282982284	0.0414129658402794	0.728970865437784
comp59031_c1_seq1	-0.629491267833458	0.15991389583667	0.849533222322961	6.32909254887533	8.22664948291358	0.0415525801251228	0.728970865437784
comp56638_c0_seq1	-0.52343835801028	0.423646305472507	0.718310511820345	6.93558734583671	8.22623437752059	0.0415603484126607	0.728970865437784
comp51590_c1_seq1	-0.693118953782987	-0.157523372439096	0.779115126711178	4.90567108592824	8.22490366451763	0.0415852609423696	0.728970865437784
comp50892_c0_seq2	-0.462390819165097	-0.358534783565646	0.0669343102264304	5.37835896871583	8.22211623962768	0.0416374920673198	0.728970865437784
comp35851_c0_seq2	-1.13713232435122	0.612930747512295	1.94262347945424	3.82688869269226	8.21494925847907	0.0417720818011502	0.729751066983025
comp50670_c0_seq1	-1.16370400148469	1.05900595171221	-0.103606718326172	7.5747428431871	8.19911498703664	0.0420709417221106	0.73268373140765
comp15300_c0_seq1	1.04373765023482	-1.26756070165397	0.201700429757652	13.9450728170007	8.19648787662379	0.0421207277123075	0.73268373140765
comp67354_c0_seq1	0.54606666839515	-0.112423360750263	-1.19509098800486	6.11723357526687	8.18855371190942	0.0422714359454609	0.733730748980528
comp59190_c0_seq2	-0.703607191667684	-0.000518271073292902	0.801643566919065	5.26078093880421	8.17495831017373	0.0425309018211014	0.735425990214555
comp60337_c0_seq1	-0.61461644066049	2.20398255537146	-2.55117667299393	3.68323299920891	8.17121676994374	0.0426025805339243	0.735425990214555
comp45073_c0_seq1	0.116574868897439	-1.05584524267125	0.0852697570314557	8.82892830207535	8.16919925816631	0.0426412799655614	0.735425990214555
comp58324_c0_seq1	-0.500947574646821	-0.553680321543461	0.394637961757898	4.48357203875207	8.15470732844389	0.0429202698148715	0.738666044839381
comp60711_c0_seq1	-1.43753989165553	0.959827607788473	1.03133406986289	3.74562888667633	8.14832938212223	0.0430436173844703	0.739078136546238
comp35500_c0_seq1	-0.196368739828976	0.0746966402276283	-0.576705902054154	5.66474557116846	8.13483965873595	0.0433056440987815	0.739078136546238
comp51432_c0_seq1	-0.555094855034925	0.0170238354475165	0.101541479904615	5.82173730301237	8.13121196334988	0.0433763739724364	0.739078136546238
comp35910_c0_seq1	0.558217216518747	-0.968641688588185	-0.622915575536727	6.72534458286811	8.12646936299639	0.0434690112223015	0.739078136546238
comp58108_c1_seq2	-1.06468414371397	0.818243841458176	1.03038826507207	4.73794282851298	8.11588571780606	0.0436764375689727	0.739078136546238
comp16054_c0_seq1	-0.768108989977708	0.362672673860073	0.576072253384682	6.12452741734643	8.11565216521456	0.0436810257734013	0.739078136546238
comp35899_c0_seq1	-0.8282494856996	0.447057573444767	0.154279107239606	6.44374565325805	8.11419013867483	0.0437097583612214	0.739078136546238
comp35945_c0_seq1	0.160185826477677	-1.01733089311686	0.843622315729641	6.39176107656801	8.11269275777541	0.04373920484822	0.739078136546238
comp58861_c0_seq1	-0.991220843909358	1.22390419478654	1.09639940121635	3.94770555114075	8.11139178850952	0.0437648045327158	0.739078136546238
comp51260_c1_seq1	-0.302800554187596	-0.367907984053875	0.0165098269861798	5.82730239373373	8.10490200336463	0.0438927248717856	0.739697355115788
comp55971_c0_seq2	-0.786289257908114	0.204372456891864	0.862549523258045	5.66878872150323	8.0847054882869	0.0442931549829293	0.7409262650053
comp58936_c1_seq3	0.417365654494074	-1.35762075727397	-0.789624761835218	4.13959771914526	8.08108800330355	0.044365252720157	0.7409262650053
comp50709_c0_seq1	-1.51740901533082	0.424765357802844	-0.225711693452354	4.5237302924884	8.07868518808424	0.0444132048620125	0.7409262650053
comp59203_c0_seq1	-0.633420117464177	-0.0421787324191916	0.383007996000819	5.38036052836533	8.07844956653114	0.0444179097971352	0.7409262650053
comp57624_c2_seq1	-1.20440662301361	0.798535842495264	0.435182628689792	4.3093703953408	8.07821119098913	0.0444226702186746	0.7409262650053
comp55974_c0_seq5	-0.529618542752432	-0.465494136362553	-0.147458263073799	4.34227434378916	8.06912612871147	0.0446044722941822	0.741476050966456
comp58758_c0_seq1	-1.16086133978188	0.602446887845979	1.07649355303968	4.03386909013537	8.06455590975842	0.0446962012861433	0.741476050966456
comp56029_c0_seq4	-0.614707560727102	-0.49869865515896	0.443001067061967	4.77048126884643	8.06287174922199	0.0447300504469032	0.741476050966456
comp50926_c0_seq1	1.58099151280049	2.09839182796178	-5.86201430521391	8.08716494670574	8.04794915970084	0.0450310658247165	0.742751598426128
comp59865_c1_seq1	-1.01068565707237	0.199008494057582	0.466146023101209	4.97425821847249	8.04280729936596	0.0451352428561505	0.742751598426128
comp56579_c2_seq1	-0.522666486304623	-0.360584049615981	0.73986318480531	6.09713848008759	8.04191918277277	0.0451532603717398	0.742751598426128
comp35773_c0_seq1	-0.599342853205958	-0.028879979008528	0.884800148152476	7.97856910087319	8.0409210523436	0.0451735181376858	0.742751598426128
comp58446_c0_seq1	-0.810608741760275	0.198063432212096	0.665806187356287	5.17653420471702	8.02744122212176	0.0454479696543075	0.742953053871298
comp54379_c0_seq1	-1.35353501257882	0.0932866536095496	1.07373479164326	10.1813300602252	8.02724322109482	0.0454520130680445	0.742953053871298
comp60269_c6_seq2	-1.63554945205944	1.89618716048606	0.315033716646498	3.32861159394351	8.02348146988974	0.0455288990589058	0.742953053871298
comp57959_c0_seq2	-1.1280759637329	0.742777441097953	0.969934789449958	4.36900898772007	8.01799498473839	0.0456412638810955	0.742953053871298
comp61270_c10_seq22	-1.14906710647927	0.774312112742242	1.07922528911686	4.96745949107541	8.01203801400584	0.0457635702693429	0.742953053871298
comp51090_c0_seq1	0.325591674911425	-0.863892420411489	-0.109347033533728	6.65556468247024	8.00747669942108	0.0458574373108374	0.742953053871298
comp57729_c2_seq1	-0.858737158243911	0.176500772149708	0.820348777229635	4.78579191423	7.99862800094045	0.0460400692853983	0.742953053871298
comp59659_c1_seq4	-0.709286616645559	0.964327961524574	1.07924466269135	4.42505051713555	7.99364277002859	0.0461432733399807	0.742953053871298
comp61302_c0_seq4	-0.923994397342277	0.516555596727051	1.26435793028473	5.00731865384823	7.99067119281601	0.0462048979635658	0.742953053871298
comp54171_c0_seq2	-0.196916858203712	-1.37748858070484	1.70483766648248	3.39788899899458	7.98661112465103	0.0462892253258083	0.742953053871298
comp54933_c0_seq1	0.229871784691956	-0.942413673050732	0.284984058877556	6.26945327319747	7.98124346156909	0.046400941463503	0.742953053871298
comp60163_c0_seq1	-1.19395811610489	0.476085913857302	0.491399172819304	3.78336132591775	7.97194124423249	0.0465951688705729	0.742953053871298
comp35555_c0_seq1	-0.875393596382267	0.553893036754454	0.775737307248256	4.89628729045754	7.97144916626638	0.0466054653251679	0.742953053871298
comp43625_c0_seq1	-0.177778002920767	-0.949776592013162	0.285394346823297	4.65941998067411	7.96940735716189	0.0466482127087327	0.742953053871298
comp58627_c0_seq1	-0.0257089262230778	-1.02391891534769	1.90244797854036	3.66869294632103	7.961883700488	0.0468060580476713	0.742953053871298
comp53024_c0_seq3	-0.0335871554156262	-0.266332257340035	0.925614461250003	6.09711367925276	7.9594908508442	0.0468563686479277	0.742953053871298
comp35660_c0_seq1	0.909601624802195	-0.564532370685435	-0.689000041362745	7.51315027438858	7.95891945759569	0.0468683902010965	0.742953053871298
comp50924_c0_seq1	-0.129103949881783	-0.918658390729226	0.157065859282895	5.02119711930226	7.95805115055345	0.0468866642791267	0.742953053871298
comp58955_c3_seq2	-1.01086456892474	0.864663019390876	-0.494061808501661	5.20503534678213	7.94875828403158	0.0470826735901043	0.742953053871298
comp51663_c1_seq6	0.550541336078574	-1.1386883944494	0.48056603705535	4.70377768630983	7.94792353349792	0.047100319526846	0.742953053871298
comp57574_c0_seq1	-1.24317410958119	0.746825031449896	0.0982239043402552	3.59139169004768	7.94744116518392	0.047110519330107	0.742953053871298
comp50551_c2_seq2	-0.816634884900705	0.0531782790270584	0.698006880789096	5.55277796158159	7.94143130933681	0.0472377797560849	0.743172769009977
comp35772_c0_seq1	0.999678656690242	-1.41598533877426	-3.52381119754769	6.10113363962334	7.93767110743477	0.0473175732744876	0.743172769009977
comp64598_c0_seq1	-0.354300142112165	-0.0385638998474099	-0.0539203340371786	6.74413191283996	7.9338169455545	0.0473994968638241	0.743172769009977
comp57120_c0_seq1	-0.0204819500045381	-1.37987452545495	1.23225767710769	7.28461934649323	7.91380853739085	0.0478270173755982	0.74842819082355
comp57666_c7_seq8	-0.495668722514333	-0.0351810603484951	-0.0382814861711893	5.46249511420177	7.90616355116713	0.0479913573365499	0.748592763677866
comp15756_c0_seq1	-0.419253396649492	0.934955950368473	-1.09363336022083	8.70094199542641	7.90406884475358	0.0480364819193849	0.748592763677866
comp56389_c1_seq3	-0.814366073878204	0.569380304926551	0.349360042641126	5.85588387704629	7.89808379593707	0.0481656407446167	0.748592763677866
comp58936_c1_seq1	-0.539085598308898	0.514918055100776	0.731706144809934	5.28283804552328	7.89073523436476	0.0483246868951663	0.748592763677866
comp60576_c2_seq3	-0.641065498370429	0.3206180749206	-0.238442246557749	4.52468426142582	7.88233414879628	0.0485071392896139	0.748592763677866
comp59349_c0_seq3	-1.77123031142537	1.2773470394905	0.757374339047128	3.81356708168119	7.8803659994899	0.048549979836453	0.748592763677866
comp51240_c0_seq1	-0.513987529768453	-0.618608344506252	0.334357794203754	5.54037427896665	7.87939798987648	0.0485710639313369	0.748592763677866
comp28070_c0_seq1	-0.106504343571435	-0.799117244713681	0.20030524841886	6.36542598497319	7.87915592370074	0.048576337736807	0.748592763677866
comp58017_c1_seq1	-0.583043682635984	0.0404341595366849	0.387048900806067	6.93585203793671	7.87271587632291	0.0487168494733032	0.749333551860712
comp60370_c0_seq22	-0.387231017226221	0.126134185219635	1.15874037585443	6.38258634726837	7.8370391872158	0.0495024531972173	0.752868844941789
comp60071_c0_seq1	-0.302051303783225	-1.395662198272	1.95866208222901	7.01473435272858	7.83543581108459	0.0495380476180728	0.752868844941789
comp51731_c2_seq1	-0.480838120954268	-0.221925016904826	0.840732960937503	5.34355102644024	7.83537418150261	0.0495394162713316	0.752868844941789
comp50661_c0_seq2	0.466982107842685	-0.744271654269412	-3.2487809653447	3.94373436248449	7.83173766645833	0.0496202401924941	0.752868844941789
comp15522_c0_seq1	0.188267644219462	1.31307070099117	-2.40809902421483	7.88580766183962	7.82959124718867	0.0496680059605491	0.752868844941789
comp56788_c2_seq4	-0.856514528441364	0.107368144456324	0.764242238021211	4.70928853140844	7.82923219681874	0.0496760005258992	0.752868844941789
comp59636_c0_seq2	-0.289569665727375	-2.54466687985164	-0.215895659651642	3.8752942083649	7.82425160055686	0.0497870270089626	0.752868844941789
comp59915_c0_seq2	-1.17214476517743	1.07264966168156	1.59015066861806	3.65250462176287	7.81980011443839	0.0498864629629064	0.752868844941789
comp60629_c3_seq4	-1.03992214017559	0.786889560099151	1.51732940118635	3.95084593358864	7.81916042309927	0.0499007680634949	0.752868844941789
comp60310_c0_seq2	0.424570818403973	-0.859584775480875	-0.947994391378415	4.37941115093347	7.81833526914274	0.0499192264670067	0.752868844941789
comp57427_c0_seq2	-1.04943637440185	0.616393940358664	0.263840157594351	4.31290114193654	7.8161407599785	0.049968349195495	0.752868844941789
comp56672_c0_seq1	-0.00352706297066125	-0.654907672115042	0.0494622279471235	7.66938641894818	7.80834304771092	0.0501432768762106	0.753773797072266
comp61141_c0_seq7	0.376817907181069	-1.8711476868242	1.84823437619304	3.57534844167007	7.80363222617936	0.0502492442183468	0.753773797072266
comp55710_c0_seq2	-1.59932977772428	0.972280789150301	-0.940826403333392	4.00557707505718	7.80086489778239	0.0503115952915556	0.753773797072266
comp57031_c0_seq2	-0.742640003299133	0.338588693146222	0.824235052489753	5.59917317061153	7.79693056653752	0.0504003698511187	0.753773797072266
comp60761_c0_seq6	-0.0931885871278613	-1.84420897851027	0.082105825671713	3.76848034248978	7.78621631260975	0.0506429003093877	0.754784107328193
comp50583_c1_seq1	-1.00748660565995	0.703706876507916	0.372644913265121	4.95470348350288	7.78572046898338	0.0506541517871376	0.754784107328193
comp60838_c1_seq3	0.399304728701394	0.0697639510724865	-1.3428041081619	4.9862180828818	7.77123353697095	0.0509839586157682	0.755023010696897
comp60145_c1_seq1	-1.72203174322424	0.0839585870835417	3.26249750153075	3.71943815416298	7.76436431734949	0.0511410710309714	0.755023010696897
comp58830_c0_seq1	-0.170680479529322	-1.39418794161119	0.91278064804322	3.32913047044253	7.75980116146814	0.0512456994642226	0.755023010696897
comp57309_c0_seq1	-0.581133232324281	-0.19851958481394	0.350289019531036	5.32743905417481	7.75568004956784	0.0513403711667135	0.755023010696897
comp57997_c0_seq1	0.732609220417792	-2.02892792017655	1.48997058572653	3.30497228329797	7.7483925646558	0.0515081984296867	0.755023010696897
comp58888_c7_seq1	-0.710460615017082	0.297610168417533	0.992568348187998	4.76326686840092	7.74741064138256	0.0515308523941389	0.755023010696897
comp58267_c0_seq1	-0.33291102256582	-1.01739753251859	0.370662347767506	4.81280210891631	7.71993493089415	0.0521686878555417	0.755023010696897
comp54484_c0_seq1	-1.56673287906059	1.05510386089063	-0.68601212761833	4.14674260158585	7.71895873289171	0.0521914904620281	0.755023010696897
comp35774_c0_seq1	-0.106903958322841	-0.19371040431948	-0.362986206795123	8.19496648827499	7.7173904889883	0.0522281427136666	0.755023010696897
comp58092_c0_seq1	-1.05600488176594	0.478616784005946	1.21325330774167	4.22330653520846	7.71619374484135	0.052256129283072	0.755023010696897
comp57926_c2_seq1	-0.975885490096731	0.148637177229272	0.890439822754983	4.36205857542239	7.71589014608688	0.0522632314376758	0.755023010696897
comp60662_c0_seq1	-1.11123302097728	0.32196122092041	0.515649737565669	3.60629519317992	7.71582215121531	0.0522648221857661	0.755023010696897
comp77849_c0_seq1	0.144031273123379	2.05795425297088	-3.90443292864302	4.6157477185591	7.71434465586547	0.0522993999917815	0.755023010696897
comp59259_c0_seq1	0.00783367544479713	1.21881330482592	-3.26496544884449	5.21165957719441	7.70018092553325	0.0526320040970797	0.755023010696897
comp61508_c0_seq6	-0.682520049592557	-1.213144835703	0.963366432807191	3.93585344749852	7.69562306753025	0.0527394720394828	0.755023010696897
comp56845_c1_seq1	-0.492276875135774	0.568663871595759	-0.564226284963512	6.13256714361301	7.69143091204973	0.0528385055300745	0.755023010696897
comp14005_c0_seq1	-1.75336555519393	1.50185555146841	-0.384648984676426	5.77643219482184	7.68178533744275	0.0530670549368666	0.755023010696897
comp58487_c0_seq1	-0.62568578689781	0.0512676903139152	0.287455166469698	5.27765874295535	7.68015502310629	0.0531057796294841	0.755023010696897
comp56409_c0_seq1	-0.579605873935882	0.411939871920197	-0.343040907597011	6.45054300201953	7.67995477893746	0.0531105379026899	0.755023010696897
comp59480_c1_seq9	-0.856808549930397	2.15416985878443	0.955981044706982	3.55489388073535	7.67288401330999	0.0532788218638327	0.755023010696897
comp59680_c1_seq1	-0.499518824056025	0.0218511266677456	0.0653369967623648	6.13926622949451	7.66903327266093	0.0533706872065597	0.755023010696897
comp54082_c0_seq1	0.536113559404762	-1.14670896843897	-0.411176496005663	6.06758309653073	7.66785167990934	0.0533989067734826	0.755023010696897
comp59125_c0_seq1	-0.989480176420375	0.701669527450781	-0.453350739409335	9.77938514119593	7.66732363613907	0.0534115225463133	0.755023010696897
comp60203_c0_seq1	-0.730349233888228	0.142954016987889	0.616696743250741	6.03100072012066	7.6581846050253	0.0536303274366142	0.755023010696897
comp55930_c2_seq1	-0.588262651430707	-0.0210269155456684	0.802454049138067	5.87780615025328	7.65299675454801	0.053754921274224	0.755023010696897
comp60134_c4_seq3	-0.871444028436631	0.272678307277313	0.534303841379696	5.81127501428569	7.65239557139294	0.05376937774385	0.755023010696897
comp57218_c0_seq1	-3.09083856085206	2.86944176223611	-0.259417764262169	5.44087750152822	7.65163855943945	0.0537875867556102	0.755023010696897
comp60938_c0_seq2	-1.31028719613585	0.0536712622714712	1.16824648875466	4.92641060100581	7.65005740562384	0.0538256388399362	0.755023010696897
comp56785_c0_seq1	-0.981451004944937	0.273585490947417	0.452451012004466	4.21140347914095	7.64946557518479	0.0538398885724045	0.755023010696897
comp58841_c0_seq3	0.135636172467246	-1.77841435041263	-0.522683407323299	3.9114049385465	7.64932575320778	0.0538432556560371	0.755023010696897
comp59433_c5_seq2	-1.2278289745191	0.47661524860326	0.887553091743901	3.81932499643248	7.64493827442086	0.0539490155079733	0.755023010696897
comp60715_c4_seq3	-0.718853991806296	0.805017738297146	-0.434388869726868	3.95289154260805	7.64292095666882	0.0539977105228716	0.755023010696897
comp59018_c1_seq1	-0.953636701487875	0.132076617629318	0.140963119082543	3.84012428130577	7.64230642166358	0.0540125529583954	0.755023010696897
comp48636_c0_seq1	-0.974996396645574	0.464908462898408	0.922081346462696	4.29225646748537	7.64208554617656	0.0540178885784824	0.755023010696897
comp54513_c2_seq2	-0.876729775698346	0.468685739830979	0.54083386829727	5.34840711325598	7.63767635200006	0.0541245073270319	0.755023010696897
comp54977_c0_seq1	-0.685184635649513	1.6203636878589	-1.26521651957841	3.62069952979008	7.63516910792734	0.054185226179318	0.755023010696897
comp58968_c0_seq1	-1.00622273274722	0.474577224299171	0.952774562219982	4.33340440809197	7.63239413002927	0.0542525060067266	0.755023010696897
comp56120_c0_seq1	1.03712585584743	-0.581882406649371	0.340364002770669	4.36431996024859	7.62961906919749	0.0543198690166912	0.755023010696897
comp58895_c0_seq2	-0.770166580548468	0.362970452868516	1.04202076013806	4.87556035002575	7.62845811907873	0.0543480745200526	0.755023010696897
comp58814_c4_seq4	0.537856891293173	-0.0097849269877848	-1.20216931964742	5.22779522409654	7.6264895559512	0.0543959336598801	0.755023010696897
comp61127_c2_seq8	-1.18727659749556	0.309167952821161	1.20799101918717	3.68313648671577	7.62077981896748	0.0545349788837031	0.75565904073726
comp58872_c0_seq1	-0.44436546376192	1.71618244221996	0.994280908588815	3.94453021346501	7.61658301112248	0.0546374009341533	0.755786300293936
comp55849_c0_seq1	-1.13482403766445	0.618834989041749	0.899000217287719	4.51193491156846	7.60744819066101	0.0548609804455237	0.756347889309084
comp56039_c0_seq1	-0.490457971398238	0.717640596329126	-1.5206053910388	5.18269881285329	7.60246315068154	0.0549833665169967	0.756347889309084
comp60667_c0_seq4	0.459645859561096	-0.782083962937881	1.89699309588368	3.82149054844872	7.59987837640588	0.0550469288304553	0.756347889309084
comp59711_c0_seq4	-1.40281172160492	1.19236407746617	0.349886998254476	3.81117502772027	7.59970365188154	0.0550512280646879	0.756347889309084
comp58116_c1_seq10	-0.454669572736247	-0.378531664767564	0.411259655308872	4.79545147147023	7.58736664808467	0.0553556157347836	0.756571797272216
comp50768_c0_seq1	0.917057479882592	-1.57193495973407	-0.454528183920611	5.81910937405203	7.57977943412199	0.055543624267108	0.756571797272216
comp53199_c0_seq1	-0.808414888690056	0.367268947366137	0.283259468730248	4.93844277017256	7.57588507133277	0.0556403659525756	0.756571797272216
comp50701_c1_seq1	-0.19246051184119	1.29248899554225	-2.88145047311463	3.23722973770938	7.57454325974196	0.0556737364140834	0.756571797272216
comp47474_c0_seq1	-0.401875506220552	0.290706414360359	-0.821467430375282	5.42256715254951	7.57124729603074	0.0557557886051333	0.756571797272216
comp35694_c0_seq1	-0.58577465005789	0.596694241288912	-0.55881970880326	6.90204940102109	7.56894425906599	0.0558131918267748	0.756571797272216
comp54544_c9_seq1	-0.278732746081997	-0.420179901906539	0.700574931041266	6.669315671738	7.56526415306443	0.0559050376677463	0.756571797272216
comp58785_c0_seq1	-0.0530182578021178	-0.710950740567582	-0.147747488515538	4.9980042616606	7.56324953182453	0.0559553795115191	0.756571797272216
comp59845_c1_seq1	-1.48875668475134	1.10133986964606	-0.112922309868692	5.41299696501675	7.55239242853603	0.0562274382907712	0.756571797272216
comp58372_c0_seq1	-0.556937266836223	-0.526171666286916	0.878097523443492	5.36554195467	7.54685348726283	0.0563667282341288	0.756571797272216
comp48441_c0_seq2	-0.587994729813369	0.208693723948015	0.937718662855128	5.59233184642404	7.54470842425229	0.0564207609399405	0.756571797272216
comp57709_c1_seq1	-1.23943563040289	0.347948515216934	1.55718168260207	3.89242650823638	7.540654810469	0.0565230061267228	0.756571797272216
comp58110_c1_seq1	-0.476664274362662	-0.00901059180652079	1.12534908842655	7.13033682102421	7.53859179708592	0.0565751110248071	0.756571797272216
comp59880_c0_seq2	-1.04725325825185	-0.390546000817686	1.99311832991232	5.35428865244943	7.5368046887074	0.056620285172166	0.756571797272216
comp14902_c0_seq1	0.685865124371453	-0.709556733266163	0.265741811152987	7.22844868358217	7.53060999339416	0.0567771446446358	0.756571797272216
comp54454_c0_seq3	-3.03704102843025	2.76753440152026	1.4345544464897	3.52562222696127	7.5287695672008	0.0568238283869668	0.756571797272216
comp51224_c0_seq2	0.0557985555005301	-0.803574635798719	0.776473421724667	5.54707296729879	7.52849540369039	0.0568307859314963	0.756571797272216
comp57589_c0_seq1	-0.91593792448807	0.334565124279817	0.822832557761945	4.61502803893222	7.5281491319285	0.0568395745747163	0.756571797272216
comp57667_c0_seq1	-0.586199971191912	0.195353841798841	0.884555673831968	5.74231783356262	7.52590430034405	0.0568965821397178	0.756571797272216
comp60904_c0_seq1	-0.996112531492938	0.525300241434397	0.374936447274219	4.23180002138538	7.51971442930523	0.0570540618189154	0.756571797272216
comp57707_c0_seq1	-0.713135564460339	0.455429238015801	-0.0085448579275483	5.75206238838496	7.5178984503351	0.0571003433022856	0.756571797272216
comp46112_c0_seq2	-0.746003701819239	-0.30138855080178	1.86531001725403	4.09376461340807	7.50551305950854	0.0574169669751811	0.756571797272216
comp51109_c0_seq1	-0.768511201621021	0.165673597493883	0.629911861262004	5.25830497726858	7.50343303781883	0.057470308131657	0.756571797272216
comp62229_c0_seq1	-0.342204228333287	-0.105611999323126	0.953547431624589	8.11654868373403	7.50334155489862	0.0574726552712404	0.756571797272216
comp50476_c0_seq1	0.855386703139362	-0.908909594213597	-0.591170086248971	10.3228131072076	7.49958158149698	0.0575692039079826	0.756571797272216
comp60328_c0_seq2	-0.983811311486554	0.159622359966698	1.25546327620568	3.83611555431524	7.49341094046738	0.0577279950075603	0.756571797272216
comp58313_c0_seq1	1.11747943682688	-1.20539689408806	0.231637197696505	3.61707107708236	7.49012042939043	0.057812844510503	0.756571797272216
comp54408_c1_seq1	-0.886329854700221	0.479770222911452	0.568239788501964	5.81275722810742	7.48581822433706	0.0579239642924377	0.756571797272216
comp61032_c13_seq5	-1.35648638248506	1.27881844729393	0.0895571693860415	3.93672022802016	7.48297247425359	0.0579975798166632	0.756571797272216
comp48075_c0_seq1	-0.764776660479772	0.212646894404045	0.44967781553599	5.16794866559042	7.47533491552911	0.0581956018230015	0.756571797272216
comp60107_c5_seq3	0.619425696703164	-1.21717734405771	0.196886550203892	5.4808117285184	7.47409288657952	0.0582278663703154	0.756571797272216
comp57991_c0_seq2	-0.478115684856304	0.131544756991846	0.999419201232717	6.21355362501777	7.46114640708051	0.0585652161162281	0.756571797272216
comp35933_c0_seq1	-0.449271191106859	-0.0949273825536509	0.660604226443258	6.38409376025057	7.44841313508923	0.0588988599901822	0.756571797272216
comp56273_c0_seq2	-0.741899901069483	0.145468019724021	0.079458691647885	5.39853249322047	7.44676273963391	0.0589422393103193	0.756571797272216
comp35514_c0_seq1	-0.721090916333494	-0.0444164922166409	0.634253690405548	5.3162291783426	7.44595468757913	0.0589634896136647	0.756571797272216
comp60071_c0_seq4	0.104113962611126	-1.2072465843557	1.78301344242482	7.57151372901787	7.44014708020661	0.0591164380188366	0.756571797272216
comp59152_c0_seq2	-0.826072383331691	0.284883287265466	-0.86597592622408	3.67002308275939	7.43745872979142	0.0591873683463013	0.756571797272216
comp61445_c2_seq4	-0.874085966241549	1.10525144562672	0.848634919737471	5.91536894068591	7.43731077991784	0.0591912743010672	0.756571797272216
comp43792_c0_seq1	0.333952880538456	-0.368272767984797	-0.745317310055703	5.62135957596623	7.43368990344228	0.0592869453492348	0.756571797272216
comp49825_c1_seq2	-0.568447729770425	0.0457060992886225	0.189447435365901	5.32705855313181	7.42655590529891	0.0594758795288185	0.756571797272216
comp56027_c0_seq1	-0.93913692094984	0.594289222666755	0.566369636016677	4.71151144691168	7.42513076022584	0.0595136924864316	0.756571797272216
comp54534_c0_seq1	0.200240546904841	-1.1443788993923	1.08896297108514	5.37389894877506	7.4161051511512	0.0597537084725355	0.756571797272216
comp59825_c0_seq4	-0.0290532390049364	-1.51247271253022	1.55468876778816	3.89597578194358	7.41511108625814	0.0597802007532339	0.756571797272216
comp51290_c0_seq1	-0.828859352932362	0.425492613383276	0.497131581733864	5.86686949022432	7.41496894463903	0.05978398982292	0.756571797272216
comp18918_c0_seq1	-0.652094027382788	-0.408683741109542	0.675473693663318	5.94593114862795	7.41240480838956	0.0598523820355857	0.756571797272216
comp35844_c0_seq1	0.0461246639730136	-0.904579790635757	-0.12585876583115	6.00476374027498	7.41179618405918	0.0598686267789175	0.756571797272216
comp59714_c1_seq3	0.435183274146203	-1.23623151999731	1.44089356000618	5.91907004336947	7.41170720176865	0.0598710021564623	0.756571797272216
comp57776_c1_seq4	-0.846934600214454	0.249502059100545	0.969008752181569	4.87440586419575	7.40189627187596	0.0601334659166852	0.756571797272216
comp62628_c0_seq1	0.465036983408944	-1.24121816261816	0.00537220701564576	7.68695000271747	7.39888808436512	0.0602141648182007	0.756571797272216
comp58536_c8_seq30	0.33981073994372	-0.537411881213845	1.93299364718407	3.3204477128123	7.39763732660682	0.0602477490807411	0.756571797272216
comp60358_c0_seq2	0.120285153197401	-0.390256500507928	-0.463964032959502	5.91496749263561	7.39232773822681	0.0603905199268044	0.756571797272216
comp57098_c0_seq1	-0.0579590918273426	-0.858254331943667	0.1696049102621	8.49447954774078	7.39187163695108	0.0604027994416635	0.756571797272216
comp35946_c0_seq1	-0.631682403629426	0.210932325662593	0.77569235573941	6.03504975469586	7.39141253341895	0.0604151622313277	0.756571797272216
comp61500_c1_seq12	0.397649901360072	-0.414110821935321	-0.874915083808826	6.21702151427325	7.39081665139977	0.060431211866848	0.756571797272216
comp60397_c0_seq2	-2.4092114088594	3.30972485199834	-1.21743198210557	5.56671133250462	7.38910163841382	0.0604774275383672	0.756571797272216
comp14884_c0_seq1	0.902081290096836	-0.199235099203998	-0.611279235382834	7.51231190322626	7.37472196250845	0.0608662778703268	0.756571797272216
comp56309_c4_seq1	0.0469525591981777	-1.00541011885225	0.143864769811073	4.35451086995818	7.37465383881178	0.0608681258064905	0.756571797272216
comp45940_c0_seq1	-0.138665251955414	-0.438111573832486	0.85358111659437	9.47909449773521	7.37422408151412	0.0608797847378483	0.756571797272216
comp55770_c0_seq1	-0.994361775323597	0.397968966813778	0.845604502829551	4.44054196854877	7.36862092826525	0.0610319916098097	0.756571797272216
comp44716_c1_seq3	0.0353899224430937	-0.604158182141846	-0.307281564652011	6.25964087544687	7.36438787389714	0.0611472250665749	0.756571797272216
comp60697_c0_seq2	-0.692309933464269	0.403418896425721	0.557685764959974	6.82524415131328	7.36362890451491	0.0611679082487493	0.756571797272216
comp60071_c1_seq1	0.430505249372324	-1.69017078716581	1.86233419074113	4.77924461196321	7.35938431149832	0.0612837056153036	0.756571797272216
comp58716_c1_seq1	-0.618965709272436	-0.233361004996997	1.03221101667785	5.17861782576175	7.35756516855045	0.0613333989702104	0.756571797272216
comp60111_c0_seq1	0.280160386287902	-0.184202943083028	-1.08990547323507	4.83519755040906	7.35638096888453	0.0613657686336612	0.756571797272216
comp15647_c0_seq1	-0.770678751014614	0.0929340792890618	0.424026316925148	5.93256013311912	7.35602898743812	0.061375393110552	0.756571797272216
comp54310_c0_seq1	-0.636283292988631	0.990052462791291	-0.941526129294018	9.34324519693837	7.35360758257496	0.0614416429713711	0.756571797272216
comp55309_c0_seq1	-0.880483701808193	-0.28812152814557	0.416392538304738	3.49953015902653	7.35350212395239	0.0614445299042127	0.756571797272216
comp35506_c0_seq1	-0.674599067053025	0.167427871486159	0.340189608380769	5.41487226316191	7.35327295167299	0.061450803955467	0.756571797272216
comp54717_c0_seq1	-0.422982059579546	0.66756927947567	-0.865472246262113	6.78008493210196	7.35119845414597	0.0615076257589921	0.756571797272216
comp54461_c1_seq1	0.212233473678825	-1.59177180684474	0.223273191411531	3.66314012950028	7.34696147944179	0.0616238375094304	0.756852767956731
comp58046_c1_seq1	-0.510385806908171	-0.152226746961121	0.812652659327729	6.21910160606553	7.34022790091303	0.0618089642541545	0.757488942071609
comp59182_c0_seq3	-1.33630646660904	2.69699129512954	-2.87868097137279	4.24475642127373	7.33527254357525	0.0619455465374405	0.757488942071609
comp57412_c0_seq1	-0.726772376359516	0.172314884787577	0.838605866874913	6.61519610514701	7.33393702796695	0.0619824067814296	0.757488942071609
comp59906_c0_seq5	0.176876486810363	1.1616043564577	0.58342636937702	4.68776718581245	7.33151072144794	0.0620494272804772	0.757488942071609
comp62857_c0_seq1	-0.47918122481097	-0.330886525002781	0.672864374028737	7.5148527805044	7.31399070936316	0.0625354621877268	0.759090889105208
comp50537_c0_seq1	0.732672102265205	-0.618224982705482	-1.29659423686077	5.84684002205114	7.31045447950325	0.062634009851476	0.759090889105208
comp54152_c0_seq1	-0.307683307281159	-0.518103207602649	0.33265305887543	7.04003622627969	7.30898519551215	0.0626750001131248	0.759090889105208
comp60491_c0_seq1	0.627272116743368	-0.407854985371404	0.687890860954978	3.79119124326668	7.30874076099071	0.0626818218990562	0.759090889105208
comp60136_c1_seq10	-1.60505043341674	1.20905834381422	1.12952260917814	3.5050611856364	7.30719033595033	0.0627251086049377	0.759090889105208
comp35513_c0_seq1	0.919013099625155	-1.22985637542131	-0.306717828737265	4.43514515087749	7.30656686816015	0.0627425235258438	0.759090889105208
comp61279_c0_seq3	-0.780063746411916	0.191781228621362	0.490107374261881	5.30217080291253	7.29861135306733	0.062965151599139	0.759251535365886
comp57869_c0_seq1	0.753809114577243	-1.16931733934243	0.161792115195245	7.41871969094569	7.29659724384801	0.0630216360111968	0.759251535365886
comp57703_c2_seq1	-0.813097672232035	0.233810830433483	0.651881061877776	5.76699044360037	7.29605690436352	0.0630367978412585	0.759251535365886
comp48160_c0_seq1	-0.263562156425324	-0.326454004699177	-0.233634062965055	5.87846136475477	7.28481720540254	0.0633529845717165	0.761927734329872
comp60437_c0_seq3	-1.73834727323215	0.452043298364541	1.35672699476111	4.08003810828009	7.28120310030467	0.0634549800179616	0.762023804482365
comp15436_c0_seq1	-0.183614897555402	-0.273066122380194	-0.0756017577343314	6.85068625123993	7.27753700695198	0.0635586052233088	0.762139133047546
comp60451_c1_seq1	-0.698472028769852	-0.330961265214486	1.01746328634151	4.05450997640979	7.26190577046905	0.0640022783467382	0.762656059828723
comp58882_c0_seq2	-0.825047038279453	0.21354661229165	0.943554748464133	5.35267155492422	7.26089439830355	0.0640310880148545	0.762656059828723
comp51056_c0_seq2	-0.203548021005244	-0.698759929919587	1.2290326256727	4.18218124165661	7.25839595607297	0.0641023118203898	0.762656059828723
comp57744_c0_seq1	0.463166903273149	-0.382966542526583	0.148628512836714	8.7401673625963	7.2582802102197	0.0641056132801987	0.762656059828723
comp60725_c0_seq1	-1.11415403345663	1.01630486745939	0.818132199963525	4.14267054498175	7.25644032423748	0.0641581151257394	0.762656059828723
comp57327_c0_seq1	-0.345005148258109	0.201613354047821	0.709520178649495	7.34429343554493	7.25196162978774	0.0642860905649328	0.762656059828723
comp51221_c0_seq1	1.85149675617592	-2.27794907272092	-0.372583555130438	3.97553465374462	7.25059334424615	0.0643252376268143	0.762656059828723
comp58032_c2_seq2	-0.822408409432036	0.218210674238571	0.738615875176242	5.17144090316984	7.2461693467814	0.0644519676470207	0.762656059828723
comp50727_c2_seq1	-0.627535998127437	1.47872721744715	-1.61884089774178	6.3303223634873	7.24562590728092	0.0644675517097672	0.762656059828723
comp59429_c0_seq6	0.496093541875684	-0.79561196124721	-0.486472217844735	7.55034646261344	7.24080030286061	0.0646060944418739	0.762656059828723
comp59693_c0_seq1	-1.20822299896041	0.0665329407917402	0.309957633397128	3.7014256757413	7.23651942231389	0.0647292395888472	0.762656059828723
comp57244_c1_seq2	-0.653141554890578	0.0379648110851809	0.345620352145096	5.22669834944239	7.23646735210915	0.0647307388554357	0.762656059828723
comp50276_c0_seq1	2.85215826475042	-0.762082622908893	-4.74807245428414	4.31899557735266	7.23016709983279	0.0649123916191447	0.763229378564926
comp45517_c0_seq1	0.384958729805972	-1.81542941585845	1.15754971582918	5.825534763811	7.22825182819236	0.0649677117209226	0.763229378564926
comp14232_c0_seq1	-1.13250219805903	0.688156931013146	-0.959636182326054	4.69793748180641	7.2090102293176	0.0655260199279608	0.768674265609334
comp54540_c0_seq1	-0.51875474000035	0.523873205610626	-0.456819605953867	5.74857584262334	7.20286852429319	0.0657052020138241	0.768995028428505
comp58380_c0_seq1	-0.505883073992592	-0.170158547744981	0.530890432676907	5.43610132970547	7.19823004748836	0.0658408423715145	0.768995028428505
comp57040_c0_seq2	-0.227946395277475	-0.10448743213184	-0.176397600592185	6.14907560042931	7.19444283859861	0.0659517906320043	0.768995028428505
comp59648_c2_seq2	-1.75227154494193	0.350981266652424	0.963282595682864	3.94722217192629	7.1925002729492	0.0660087693333675	0.768995028428505
comp58298_c2_seq1	-0.894987115305378	0.510211819330818	0.79758113581647	4.69434143813263	7.19100316256152	0.0660527146093673	0.768995028428505
comp59338_c5_seq2	-0.636659959697282	0.261012832763385	1.07671599637466	4.674009241716	7.18862541448978	0.066122567828111	0.768995028428505
comp35873_c0_seq1	2.05126753343415	-1.75163890859735	-0.722612528563256	5.85964976459034	7.17727121565654	0.0664571177500086	0.771617579665924
comp58960_c1_seq5	-1.37556026096887	0.263467736934677	1.74445571350708	3.79260607143	7.17239412038764	0.0666013233582851	0.771617579665924
comp62017_c0_seq1	-0.476510285160561	0.697387690181227	-2.15298175921793	8.88050591954574	7.17130247719518	0.0666336424581973	0.771617579665924
comp14092_c0_seq1	-0.988185985613342	0.618922210972581	-0.328632127554454	5.55647519732934	7.15575610450324	0.0670955582467628	0.772306207600952
comp61191_c0_seq7	0.714914918841215	-1.15324708444142	0.978721472744065	5.9181877520698	7.15569010134865	0.0670975259336588	0.772306207600952
comp58385_c1_seq1	-1.59344320510577	-0.0183173545388298	1.60529925501682	4.69952542149236	7.15483429998221	0.0671230441535239	0.772306207600952
comp58779_c0_seq1	-0.562164335591203	-0.131965603328488	-0.181474166444157	4.14715966970492	7.1540175803153	0.0671474057993086	0.772306207600952
comp55339_c0_seq2	-0.536549422061806	1.99989568255661	2.10748612868488	3.83805157318527	7.1532774990183	0.0671694888179954	0.772306207600952
comp59404_c1_seq2	0.28584728873796	-1.28111759499607	0.636910217450304	4.19861757511647	7.14691182528421	0.0673597223788232	0.772988525941786
comp50561_c0_seq2	-0.731697922405995	0.333108802648547	0.0899967222404342	5.62027010062507	7.13828220221463	0.0676184453366798	0.772988525941786
comp20034_c0_seq1	-0.331997335196565	0.193236156939635	-0.488853606793067	6.23285914921776	7.13513791733006	0.067712952366154	0.772988525941786
comp55842_c0_seq3	-1.96284765104738	1.97672721960872	-0.0999332968371533	3.63587064498432	7.13417784286126	0.0677418345675491	0.772988525941786
comp55901_c0_seq4	-0.840882754965668	2.10751248610303	1.39809510560164	3.43920498778496	7.1271688212397	0.0679530505859068	0.772988525941786
comp59783_c0_seq1	-0.642287954993497	-0.125258217873301	0.401769235088665	5.32110674429178	7.12670866965769	0.0679669394719325	0.772988525941786
comp54433_c0_seq2	-0.220196601554289	-0.133755241097093	-0.275652974845638	6.06478418065925	7.12183937550543	0.0681140792212229	0.772988525941786
comp60005_c0_seq2	-0.493258312320356	0.00382894762843803	0.0394071914725174	4.9267895090766	7.11522232098777	0.0683145267791237	0.772988525941786
comp56930_c0_seq1	0.734570274865639	-0.881920552042502	-0.687150959906462	7.34329076188164	7.11188579171297	0.0684158151817423	0.772988525941786
comp57623_c4_seq1	0.364957605390404	-1.00016001089228	0.692041072073436	7.55049166155469	7.10385259750251	0.0686602787042271	0.772988525941786
comp61528_c1_seq5	-1.08662920695753	0.556942923705171	0.949758333337691	4.504521897975	7.09465822400608	0.068941116237674	0.772988525941786
comp56599_c1_seq2	0.659832249223617	-1.67264052034539	0.0399980852069897	4.18288580986146	7.09011255820075	0.0690803715842257	0.772988525941786
comp57362_c1_seq3	-1.12091352663801	1.19307631934918	1.30318441727616	3.89401200145771	7.08704151450978	0.0691746062461265	0.772988525941786
comp35634_c0_seq2	-0.559070840092369	0.0770514043303928	0.11144540731755	6.68847892434859	7.08315804207492	0.0692939482860268	0.772988525941786
comp58253_c1_seq5	-1.13837976635568	0.233327013909786	0.291152838670375	3.37430889850392	7.07925465807282	0.0694141029395075	0.772988525941786
comp54230_c0_seq1	0.75567605636563	-1.00747534715197	-0.13618237821462	12.6438069331837	7.07737032984241	0.0694721787753508	0.772988525941786
comp58096_c1_seq2	-3.21497043936546	1.57516441641731	1.90834456764254	3.64529683451122	7.0679455080914	0.0697633622100861	0.772988525941786
comp61321_c1_seq4	-1.23813296418821	0.81061213646953	0.762026464229664	3.68642009436888	7.06145116297592	0.0699646941238859	0.772988525941786
comp57194_c3_seq18	-0.557888619456798	-0.131644739427682	0.388710170637441	5.25627777151934	7.05905305939379	0.07003917998794	0.772988525941786
comp46959_c0_seq1	0.188774969467186	0.566176220452613	-1.26811706158646	4.14397366512788	7.05462810248407	0.0701768219531387	0.772988525941786
comp49092_c0_seq1	-0.652076636113963	0.256238877266919	0.371852985527951	6.39247848170996	7.05111287300553	0.0702863525296515	0.772988525941786
comp54845_c0_seq1	-0.52619354011712	0.0913327877093426	0.180780729157902	6.87650576316685	7.04746894743715	0.0704000676590587	0.772988525941786
comp57627_c0_seq2	-1.14848532008562	0.265999912958741	-0.738884118774018	5.77345951898847	7.04627328577875	0.0704374191478587	0.772988525941786
comp57627_c0_seq3	-0.664200637873288	0.162580402873989	0.466369368940279	5.60173461454541	7.04551068878886	0.0704612520615304	0.772988525941786
comp61098_c0_seq6	-0.865202724041879	0.402014589404248	0.76054549334542	5.44314758512913	7.04293041591082	0.0705419493866134	0.772988525941786
comp55441_c0_seq1	-1.46477394589086	1.83573248444401	-0.0774329115409548	7.45999604820072	7.04133034987538	0.0705920359031682	0.772988525941786
comp58654_c0_seq2	0.241447336507644	-0.67044689469914	-0.753186263522546	4.48032040234	7.04043649326087	0.070620031072231	0.772988525941786
comp55808_c1_seq1	-0.805575809074352	0.554522711162711	0.871576368939422	5.30034226315943	7.03831073950444	0.0706866518171527	0.772988525941786
comp60184_c0_seq2	-0.226451708312383	-0.742182653382513	-0.908141303322054	4.81082213031004	7.03166744439535	0.0708952435022622	0.772988525941786
comp57972_c5_seq3	-1.04681359808251	0.533697065998473	1.18380261138366	3.77862428064828	7.02911877396676	0.070975426650607	0.772988525941786
comp60791_c1_seq5	0.753951559938083	-0.691276468736149	0.444650738519823	4.05243703996927	7.02807728728178	0.0710082178630158	0.772988525941786
comp61232_c1_seq1	-1.01901292730549	0.634729759797575	0.856216270894604	4.03077732282454	7.0142334338424	0.0714454856029691	0.772988525941786
comp60483_c12_seq1	-0.321896151303585	0.116951860671192	0.699890844344559	10.1400250595126	7.00596518618119	0.0717078845684975	0.772988525941786
comp35882_c0_seq1	-0.649763608820223	0.250310897638671	0.0139821521503409	5.76770017754103	7.00542733403269	0.0717249859428046	0.772988525941786
comp49874_c0_seq2	-0.174879936996346	2.91016048527523	0.52814903409079	3.50268365759062	6.99664939679286	0.0720046443263564	0.772988525941786
comp61086_c0_seq1	-0.570233489473201	0.317874483235562	0.842680539257094	5.98210715993552	6.99010671580983	0.0722137745001683	0.772988525941786
comp60798_c2_seq2	-0.84456818177385	0.242401431090663	0.476705179461211	4.58325238340262	6.98964001652578	0.0722287144843961	0.772988525941786
comp54985_c0_seq1	-0.793767779267398	0.275275122275508	0.620832276918062	6.26593087032569	6.97972115098702	0.0725469447891402	0.772988525941786
comp57673_c4_seq3	-0.718794870536325	0.205642639787586	0.796131858286731	5.66748295754799	6.97605166578636	0.0726650171956463	0.772988525941786
comp61377_c0_seq2	-0.62588360588772	0.145674512410197	1.70121208988276	3.98135090650811	6.97271701063859	0.072772476902292	0.772988525941786
comp56044_c0_seq1	-0.73072762005344	0.0695792742702619	0.869374318834057	5.36653912965279	6.97206165044452	0.0727936140233752	0.772988525941786
comp60932_c3_seq3	0.462479515124584	0.63419020496107	-2.35663726042043	4.0840673112082	6.95775158127596	0.0732566341121116	0.772988525941786
comp55689_c0_seq3	-0.53744556696039	0.270091166797862	1.07343137615166	4.74991526966601	6.95539819061701	0.0733330530148913	0.772988525941786
comp61401_c0_seq2	-0.513387272179053	0.0790927106880269	0.645473329836636	7.17921321390807	6.94822113584298	0.0735665811096414	0.772988525941786
comp55481_c0_seq1	0.0809532686936472	-0.386745711050918	0.608411924169415	7.01764587650158	6.94582643651648	0.0736446599619146	0.772988525941786
comp59520_c1_seq2	-0.931257750940912	0.339201872443285	0.936946801221457	4.46054132239514	6.94031602254801	0.0738246305087527	0.772988525941786
comp58939_c0_seq1	1.18471062414922	-0.32331478523546	-0.844696217216041	4.35128509231412	6.92916577711438	0.0741900991746421	0.772988525941786
comp57675_c0_seq1	-0.847755910034878	-0.250394837587365	0.812646855784447	4.50309081931324	6.92430118943044	0.0743500915734249	0.772988525941786
comp60918_c0_seq1	1.3897224919622	-1.27891514609287	-0.997538606846914	3.80256560422195	6.92397228215846	0.0743609210925208	0.772988525941786
comp56950_c0_seq2	-1.23724567331235	-1.57226907663164	0.964112156412921	3.55090302430104	6.91383268406022	0.0746955235668788	0.772988525941786
comp59041_c0_seq1	-0.262947028183962	-0.0969766444336376	-0.246137314091125	7.22538286028855	6.90383335277463	0.0750269213926862	0.772988525941786
comp54005_c1_seq2	-1.53218835402005	0.559768108505068	0.864544112499116	4.77742559570325	6.90053251303203	0.0751366292648382	0.772988525941786
comp60494_c0_seq4	-1.1371910866401	0.54002398623475	1.05618963342691	4.15214964205967	6.89892849759378	0.0751899968115989	0.772988525941786
comp49153_c0_seq1	0.124964171052616	1.11537048311536	-2.37640881081232	3.46745219488991	6.89640657236527	0.0752739783733148	0.772988525941786
comp57439_c2_seq1	-0.841571283520041	0.0113956162005418	0.986625517259588	4.36006043195935	6.8938888281451	0.0753579110707962	0.772988525941786
comp58093_c0_seq7	-0.54094215276296	0.0958485832241368	0.182992152092211	6.00052131213943	6.88402938494333	0.0756874609057468	0.772988525941786
comp36945_c0_seq1	0.428789053001931	-0.17049765051769	1.26112492433893	4.09916786024208	6.88269393215516	0.075732205019673	0.772988525941786
comp59091_c1_seq3	0.0391888415909049	-0.675746153907962	1.16810428171815	5.83610421802939	6.88204461736928	0.0757539694270358	0.772988525941786
comp56356_c0_seq1	-0.111144643551981	-0.550961563806545	-0.223605425437249	5.18293282460937	6.88170198210043	0.0757654566663159	0.772988525941786
comp35848_c0_seq1	-0.825060884338586	0.233719089696354	0.447599207838488	5.62868497422949	6.88155588993801	0.075770355084654	0.772988525941786
comp60393_c0_seq1	-1.32358820556772	0.933690863368101	0.210527624037864	3.66858409132331	6.87973607265625	0.0758313985495896	0.772988525941786
comp54912_c1_seq2	-0.19039278957538	-0.0903332526982219	0.884006270640998	5.57333089153699	6.87693013534985	0.0759256132344382	0.772988525941786
comp56834_c0_seq1	-1.19007163684132	0.778132118502517	1.08395154096258	4.10559246045067	6.87100994622094	0.0761247658179828	0.772988525941786
comp48887_c0_seq1	-0.61346829631521	0.112807160854957	0.678816829718425	6.11308434460433	6.86926209114434	0.0761836592796106	0.772988525941786
comp51004_c0_seq1	-0.761946070203093	0.183914840138488	0.536609371989999	4.90405755129144	6.86637499983682	0.0762810353329268	0.772988525941786
comp60650_c4_seq35	0.058497041647574	-1.47331518429086	1.18262602055774	3.83199469389645	6.86346593209404	0.0763792741542898	0.772988525941786
comp18570_c0_seq1	-1.12640943779168	1.39178163259949	-0.617087852057804	4.21515873407921	6.86278089767783	0.0764024254364889	0.772988525941786
comp35686_c0_seq1	-0.647874224558801	0.25250495534898	0.453644144212065	6.63207246873161	6.85906024180287	0.07652828633745	0.772988525941786
comp56481_c1_seq1	0.13241037292995	-3.30171689092813	-0.379549444946926	3.84438795366174	6.8563163574115	0.0766212336153966	0.772988525941786
comp58914_c0_seq1	0.927090390573691	-1.36347273725382	0.604264061197811	3.80139650953947	6.85361331922281	0.0767129038165401	0.772988525941786
comp60033_c2_seq1	1.9193361900159	-1.73524623344131	-0.832650727133757	5.86566407812717	6.85334079722105	0.0767221519371272	0.772988525941786
comp60114_c3_seq5	-3.0971624345719	1.90681340413666	0.933077677528989	3.55409507893998	6.8493497676677	0.0768577121560701	0.772988525941786
comp60644_c1_seq2	0.407109519886459	-1.60114838910965	0.886487289543858	3.90968512397217	6.84922169713576	0.0768620660557897	0.772988525941786
comp35887_c0_seq1	-0.383335134451909	0.528691895228647	-0.644517602560107	6.17618278820458	6.84888415511495	0.0768735423117875	0.772988525941786
comp16131_c0_seq1	-0.503945070202471	0.0356758377678612	0.215279693441406	6.44367214047063	6.84799124713143	0.0769039087026242	0.772988525941786
comp58986_c3_seq1	-0.888238071267726	0.0282637079317749	0.472790292772907	4.10491013942653	6.83517191812237	0.0773411524024892	0.772988525941786
comp56788_c3_seq1	-0.949363484325748	-0.0161297420469445	0.693626646041644	3.64170885561666	6.83406939341635	0.0773788693544658	0.772988525941786
comp60177_c2_seq1	-0.675983988564987	0.254193379997278	0.934129671214304	6.07985436456378	6.82714352436225	0.0776162070802003	0.772988525941786
comp35908_c0_seq1	-0.459957984196096	-0.118242254167272	0.657333710676771	6.18972919271761	6.81778056255609	0.0779381770332568	0.772988525941786
comp35708_c0_seq1	-2.38498310170675	2.64518694547024	-0.734228295218068	7.46709598436866	6.81412519223441	0.078064226036716	0.772988525941786
comp54849_c0_seq1	-1.01448043996816	0.595174618241543	0.43381298013972	4.42163151225133	6.80472486386524	0.0783892839387655	0.772988525941786
comp55983_c0_seq2	-0.83615519318189	0.292366546211008	0.292705404038589	5.2308136653273	6.80469090865951	0.0783904604542089	0.772988525941786
comp58855_c1_seq1	-0.640199373164392	-0.502497704915914	0.989331271912262	4.52715421259863	6.79915408657605	0.0785825341377333	0.772988525941786
comp57874_c1_seq1	-0.89896531335724	0.676874860460089	0.483636611165616	5.14210529842637	6.79695704095418	0.0786588759563331	0.772988525941786
comp58355_c0_seq4	-1.09073642017113	1.10183982287646	0.299595120872297	4.61569176579337	6.79357039785554	0.0787766934886103	0.772988525941786
comp54511_c0_seq1	-0.789586259600225	0.0221667768815778	0.701416669066445	4.64526856669055	6.79033872377432	0.0788892785698585	0.772988525941786
comp35610_c0_seq1	-0.849267359997285	0.156267731839721	0.793578485090753	4.59603793037501	6.7888306110336	0.0789418713232763	0.772988525941786
comp59326_c0_seq7	-1.74866833484899	0.924523232356543	-0.534056315044678	4.14914540020283	6.78154099169094	0.079196561137586	0.772988525941786
comp59624_c0_seq9	-0.343375010052112	-0.970949898574801	1.64596465124306	5.98557476241179	6.77654920337586	0.0793714248221715	0.772988525941786
comp58767_c0_seq1	-0.5603253034251	-0.650725936997038	-0.0323969533333106	3.68553665609873	6.77113228640309	0.0795616022626601	0.772988525941786
comp49748_c0_seq1	-0.747834302195333	0.270526648618162	0.490464203730331	5.57943233534813	6.76766435463636	0.0796835853197736	0.772988525941786
comp50496_c0_seq1	-0.313846488950653	-0.0999535550326747	-0.00479499916908214	6.84064320865214	6.76713643288828	0.0797021705622817	0.772988525941786
comp58729_c0_seq1	-1.01215292326914	0.471076514068111	0.921822971798267	3.991794883937	6.7604318357802	0.079938566873901	0.772988525941786
comp51189_c1_seq2	0.263683306588802	-0.867358327235785	-0.150938264298079	6.76748324489833	6.75864509748369	0.0800016792332035	0.772988525941786
comp54171_c0_seq1	-0.681450213000986	0.306263288125069	0.137355881799953	4.71919759599675	6.75672494662766	0.0800695576559558	0.772988525941786
comp60707_c2_seq1	-0.610088672765013	0.647395430825996	-0.46352037527046	6.8034991040014	6.75233646666788	0.0802249015287148	0.772988525941786
comp58854_c0_seq1	-0.884226151460008	0.732083850752691	-0.0809186792000169	4.85181946202411	6.75202888017128	0.0802358004015472	0.772988525941786
comp51108_c0_seq2	-0.903822937649881	0.550545156153587	0.860021933072295	4.305698764068	6.75086025179797	0.0802772220415212	0.772988525941786
comp56387_c0_seq1	-0.917303812467759	0.468085962559538	0.75033750217763	5.18316710051873	6.75044779668393	0.0802918462977787	0.772988525941786
comp56481_c1_seq6	-0.682427742295819	-1.29555843324411	0.935684446031731	6.15133050620649	6.74835435737116	0.0803661121640375	0.772988525941786
comp58957_c0_seq1	0.392985497812927	-0.23244132479177	-1.60981949607674	3.63672760899533	6.74800886927331	0.0803783749040002	0.772988525941786
comp54851_c1_seq1	-0.636208435104632	0.102067760083158	0.682642173484178	5.27603103385637	6.74786407252825	0.0803835148501741	0.772988525941786
comp56215_c1_seq1	-0.755406444913732	0.982457755619991	1.24570313681966	3.74824423808302	6.74417410828147	0.080514606978972	0.772988525941786
comp60815_c3_seq1	-0.45604051305053	-0.0989228497510785	-0.0356466756875276	6.85319660626583	6.74356129012387	0.080536398319554	0.772988525941786
comp56538_c3_seq1	-0.600814407942515	-0.827488184280681	0.649224183133605	4.97254354456055	6.74252365634455	0.0805733087448628	0.772988525941786
comp56362_c0_seq3	-0.903814088887083	0.236979527479845	0.698430651936423	4.50923188964644	6.74236445665127	0.0805789731961232	0.772988525941786
comp35760_c0_seq1	0.0398622311853651	-0.664692735140171	0.0311334778633699	11.3223627381531	6.73784505448521	0.0807399373941055	0.772988525941786
comp47959_c0_seq1	-0.127543323645365	-2.0291254550674	-0.539458296693808	3.71472377382503	6.73535794738087	0.0808286510695202	0.772988525941786
comp51213_c0_seq1	-1.60030493475486	1.58655974649121	-0.681371083107067	5.66427138703283	6.73401718383936	0.080876514317486	0.772988525941786
comp60117_c1_seq1	-0.280146898861388	0.144112939602539	-0.737462272111266	5.11748131052104	6.73234333334921	0.0809363066289769	0.772988525941786
comp56892_c4_seq1	-0.540721603312778	0.0966087767426863	0.840636256344392	7.23931551982888	6.72198521668442	0.0813072623293979	0.772988525941786
comp26856_c0_seq1	-0.710105118521325	0.216211982632879	0.305080693292963	5.01386677488253	6.71453456738366	0.0815751058587482	0.772988525941786
comp54692_c0_seq1	-0.741064977591081	0.295865153472658	0.858717432780576	5.24952785169858	6.70916767134534	0.0817685673548978	0.772988525941786
comp61214_c1_seq7	-2.51331177669992	1.7291918767125	0.0894860892650312	4.53448292991661	6.70770199939712	0.081821477546647	0.772988525941786
comp51139_c0_seq1	-0.909835787519205	0.345918826836472	0.241292950706909	4.31795127044225	6.69951159494347	0.0821177560664439	0.772988525941786
comp59886_c4_seq1	-0.384669587131278	-0.130981195436475	-0.0135832912482592	4.98668322036228	6.69672655956871	0.0822187369485988	0.772988525941786
comp56848_c2_seq1	-0.0925618779398958	-0.452553218239447	0.802804322856477	6.2546149927107	6.6966984029582	0.0822197584727219	0.772988525941786
comp54510_c0_seq1	-0.88275303751934	0.270278545728816	0.411212258479336	4.21934705669184	6.69617039345879	0.0822389169663197	0.772988525941786
comp59608_c3_seq1	-0.847741925101557	0.314528278219727	0.443927868880294	4.46382016656101	6.68699089855039	0.0825726776629112	0.772988525941786
comp58778_c6_seq6	-0.682004971378965	-0.26812962500278	0.472474797269843	4.19615904681441	6.67895047615072	0.082866094655215	0.772988525941786
comp61115_c1_seq1	-0.998091936996908	-0.249161439766799	0.739855687143753	3.7554727387428	6.67494040460208	0.0830128084228506	0.772988525941786
comp59271_c1_seq1	-0.944219322287315	0.365838179142185	0.753743943719881	4.20191423377513	6.67319119032878	0.0830768841223201	0.772988525941786
comp55867_c1_seq5	-0.921369693535254	1.05255921668034	0.736658696473594	4.15548390880048	6.67236917162516	0.0831070120576552	0.772988525941786
comp61896_c0_seq1	-1.5339313899853	1.90463025757369	-0.405682739083164	9.0829110767471	6.67214098408366	0.0831153772616197	0.772988525941786
comp60656_c0_seq1	0.550333043662312	-0.816000482968712	-1.2300357314386	3.78309037849502	6.67173311596827	0.0831303314576825	0.772988525941786
comp60593_c3_seq1	-1.22418419990592	0.256698853091277	0.789008615307296	3.93883051984131	6.66922686215554	0.0832222784130622	0.772988525941786
comp60987_c3_seq1	-0.848376336233091	0.473384709045392	0.405478834767015	4.63479704375124	6.66765413746824	0.0832800270132741	0.772988525941786
comp57566_c0_seq1	1.27828227970492	-0.10720755592024	-0.833040346892585	3.42271935733406	6.66699281140204	0.083304321659199	0.772988525941786
comp46393_c0_seq1	-0.828865746641734	-0.113317584911731	0.637980960766143	3.98219366258227	6.66611541977199	0.0833365642867705	0.772988525941786
comp35936_c0_seq1	1.25811236677471	-1.28996134811186	-0.657516045076381	5.90130261829565	6.6635261347821	0.08343178616302	0.772988525941786
comp60839_c1_seq11	-1.82539475637697	2.62851787513083	-1.67163085423061	4.86740529277928	6.66274338099474	0.0834605928434608	0.772988525941786
comp58134_c0_seq1	-0.412329773918211	-0.395309714749938	0.261405224980203	5.52287513573774	6.66069761634281	0.0835359257504127	0.772988525941786
comp50415_c0_seq1	0.547184653613851	-1.09297771464614	-2.44209607441053	4.09860557188381	6.65402136314093	0.0837822270826144	0.772988525941786
comp58366_c0_seq5	-0.159644899105717	0.646100878947821	0.979727641239201	3.93877906271936	6.65083001521788	0.0839002097967866	0.772988525941786
comp56429_c0_seq2	-0.688585175290275	-0.355484915785455	-0.243929626377657	3.81808106479978	6.64949555047032	0.0839495918126569	0.772988525941786
comp57315_c2_seq4	-0.67694288885567	0.123510631093856	1.04829721607714	5.5640304659087	6.64590332204959	0.0840826618094169	0.772988525941786
comp36093_c0_seq1	-1.13179534039481	-0.0487039214813439	0.418097119482378	3.79229954696508	6.64570815359504	0.0840898974190853	0.772988525941786
comp54010_c0_seq1	1.09825422654312	-0.980305598684614	-0.947549460014948	5.94887079218393	6.64108362392469	0.0842615212849491	0.772988525941786
comp59242_c1_seq1	-0.797204358005015	0.324396610354456	0.389723254154336	5.42682921115399	6.64065983785285	0.0842772655472856	0.772988525941786
comp35810_c0_seq1	-0.40743173971386	-0.0281935733747326	-0.0434501359144962	5.48907722253036	6.63376535668019	0.0845338038768016	0.772988525941786
comp35590_c1_seq1	-1.12098875985819	0.609085918193817	0.797234854760489	3.9676505437517	6.62897613866583	0.0847124495641105	0.772988525941786
comp43250_c0_seq1	-0.506702399899774	0.712623300329909	-0.530319170695786	10.3287661617573	6.62757579560612	0.0847647533309875	0.772988525941786
comp51325_c0_seq3	-0.609300702413394	0.218101519213294	0.084086830807434	4.75042009749089	6.62600838628427	0.0848233340303744	0.772988525941786
comp58583_c1_seq1	-0.961243260591211	0.554948139875359	0.150149803719448	4.77836538534969	6.62423498915958	0.0848896603821221	0.772988525941786
comp59117_c0_seq1	0.134652201622793	-2.3319141312092	0.8481352321705	4.11389201072421	6.62050375970916	0.0850293742535764	0.772988525941786
comp60243_c2_seq9	-1.03367027936703	0.82796776335912	0.565203775032515	4.9280634390936	6.61988303941814	0.0850526382657617	0.772988525941786
comp55994_c1_seq2	-0.497922804042559	0.0475432216916724	0.772303991040862	5.47888887266885	6.61490794859152	0.0852393215905759	0.772988525941786
comp57356_c0_seq2	-0.56688175283655	0.136274994978469	0.695906323643759	6.56526808139856	6.60726392188056	0.0855269221793512	0.772988525941786
comp59489_c3_seq3	-1.67150067605045	0.203178077510732	1.14911773884142	3.43542951422989	6.60343334006877	0.0856713961119195	0.772988525941786
comp54430_c0_seq1	-0.237356047995681	1.23535430073345	-1.94401458036996	4.25591548591738	6.60089617721785	0.0857672169018248	0.772988525941786
comp61212_c1_seq1	-0.739448706909054	1.05366006200083	-0.120222064604435	4.95396791819602	6.59828210469355	0.0858660502698241	0.772988525941786
comp58076_c0_seq1	-0.417629937464867	0.110886825891557	0.709625174444791	6.2205360144389	6.59336473294329	0.0860522644864769	0.772988525941786
comp55765_c4_seq1	-0.786263097341781	0.522091648597457	0.462477715530524	5.35171438338738	6.59012187167873	0.0861752799590057	0.772988525941786
comp59390_c0_seq2	-1.06021132636697	0.194053976552908	0.678445022255617	4.15615645591681	6.58998723919533	0.0861803907987469	0.772988525941786
comp60230_c1_seq2	-0.876768194167281	0.188754330684562	0.571899403282567	4.63539217769529	6.57843779979346	0.0866199118837968	0.772988525941786
comp35714_c0_seq1	-0.375295196796879	0.19660169784493	0.780274838526982	8.30638380075012	6.57812281536091	0.08663192899071	0.772988525941786
comp58607_c0_seq1	-0.760808590762588	0.395323106084137	0.20798943337398	5.21753956523346	6.57662447625584	0.0866891147515941	0.772988525941786
comp50341_c0_seq1	-0.822809754818354	0.148122185078593	0.930674136745123	4.67208045742513	6.57541520068733	0.086735294582887	0.772988525941786
comp54762_c1_seq2	-0.818258598508527	0.139319515462393	0.937162193591762	5.04758660691579	6.56509419442062	0.087130398062444	0.772988525941786
comp58000_c3_seq2	-0.82561162876315	0.641385401858066	0.506591712861554	4.79139589829887	6.56363052226882	0.0871865696865271	0.772988525941786
comp50905_c0_seq1	-0.426065222302937	-0.180652200535044	0.15734378678501	5.96193420857295	6.55588017026767	0.0874845878418695	0.772988525941786
comp58875_c6_seq1	-0.899789195812669	-1.207782194069	1.35910355943129	3.62894834462113	6.55347154425587	0.0875774043632647	0.772988525941786
comp56399_c5_seq1	-0.47835721231723	0.341593397905987	0.727495010902544	6.73218726009851	6.55029662117135	0.0876998949897874	0.772988525941786
comp58528_c0_seq1	1.04605261015353	-2.23880507405336	-0.54726922455446	4.16403097857975	6.5487887433081	0.0877581276464361	0.772988525941786
comp61380_c7_seq1	0.672151630415761	-1.13330995986737	-0.138553895339435	4.66380333180379	6.54485700205507	0.0879101424258917	0.772988525941786
comp50691_c1_seq1	-0.808428935239819	0.321380133503006	0.711517552941626	5.75178585416389	6.54345757301397	0.0879643103408679	0.772988525941786
comp50092_c0_seq1	-0.984757000713484	0.178159433834788	1.17368952633132	4.22270667533326	6.54344301212768	0.0879648741201375	0.772988525941786
comp56142_c0_seq1	-0.807542685684124	0.238753530059976	0.637061022356913	5.01401415787275	6.53962940601295	0.0881126519486664	0.772988525941786
comp35823_c0_seq1	-0.572122351062099	0.155992362163305	0.083931873613087	5.60351367623827	6.53743151185052	0.0881979291781841	0.772988525941786
comp54357_c0_seq1	0.726186808700449	-0.0949199963464635	-1.62659755724236	4.36002785742901	6.53704068167114	0.0882131015145202	0.772988525941786
comp57046_c0_seq1	-0.386592191723196	0.121629172800519	0.806135941931362	8.48452719780046	6.5362162085892	0.0882451164489494	0.772988525941786
comp61044_c6_seq5	-0.641953834698006	0.216380555207932	-0.232649439586984	5.078713154814	6.53516988667737	0.088285762045312	0.772988525941786
comp58991_c0_seq1	-1.8382001113301	0.49792292215126	0.402681312425208	3.80328572650397	6.53383837246757	0.0883375123191723	0.772988525941786
comp59107_c3_seq5	-0.884259382469703	-1.07074394040925	2.08477938069946	3.1992921274299	6.53232996100851	0.0883961730974492	0.772988525941786
comp50529_c0_seq1	-0.758631582490988	0.184341297929821	1.06034481257639	4.55676270962606	6.52722254146058	0.0885950745397261	0.772988525941786
comp50573_c0_seq1	0.262583319399375	-0.628822041011724	0.552795888733803	7.74614711976756	6.52309872331372	0.0887559851190243	0.772988525941786
comp57041_c2_seq1	-0.915569764740866	0.205000657711978	-0.105121399236817	4.05678262122069	6.52175634250615	0.0888084251927732	0.772988525941786
comp60514_c1_seq4	-2.1123461965848	0.80860373068133	1.56905142772308	3.92859768119932	6.52110097050361	0.088834038112328	0.772988525941786
comp56936_c0_seq2	-0.429444874250389	0.00631180912216062	-0.0899457080473264	5.08772211158816	6.51595795327646	0.0890352817938573	0.772988525941786
comp60370_c0_seq10	0.655081136231206	-1.28779209473269	-0.940317933406971	5.0344239597823	6.51343664226942	0.0891340995712732	0.772988525941786
comp68770_c0_seq1	-0.692420916048968	0.305598832937044	0.494984474251891	5.61803683563679	6.51092223984096	0.0892327516529153	0.772988525941786
comp46208_c0_seq1	0.824503968088632	-1.008883552634	0.280163189983665	5.8703414234515	6.51075400824519	0.0892393559339295	0.772988525941786
comp45750_c0_seq1	-0.527484614297843	0.0852540304983759	0.297750662329779	6.46626172352023	6.50497651683408	0.089466448943327	0.772988525941786
comp60168_c0_seq3	2.54979085173495	-3.68560369419202	0.476960546984562	3.58932701400433	6.49671244794741	0.0897922471175719	0.772988525941786
comp61526_c1_seq12	-0.72883100518432	0.284363240935452	0.637872619654377	5.32760230172703	6.49457167660483	0.0898768296439378	0.772988525941786
comp54569_c0_seq1	-1.14391925334487	0.666313547196579	0.411830229883226	5.03175266868258	6.4939720197914	0.089900536002983	0.772988525941786
comp55386_c0_seq1	-0.595759946390829	0.0154507917037449	0.101397139466621	5.14378562114233	6.49289242799393	0.0899432308940452	0.772988525941786
comp45831_c0_seq1	-0.468346217361818	0.0340343263717359	0.822027240562766	6.17182045538667	6.49036329574018	0.0900433275004085	0.772988525941786
comp51115_c0_seq1	0.739912641849737	0.218640069797237	-1.65776244620572	4.03266059766911	6.48578141125233	0.0902249397328504	0.772988525941786
comp60222_c0_seq4	2.00425139134447	-3.1951691583974	-0.382833785331807	3.44700454215497	6.48524415535981	0.0902462580150535	0.772988525941786
comp59541_c2_seq1	0.0618139526029403	-0.217477358931694	-0.684380381343772	4.47089975567978	6.48404770404213	0.0902937505405227	0.772988525941786
comp35669_c0_seq2	0.0886684285693992	-0.565504673759118	1.2746109884117	5.59680429311693	6.4830770607301	0.090332297390998	0.772988525941786
comp50766_c0_seq2	1.08067054993883	-1.69717693574651	-0.376735069113309	3.76357673372662	6.48304698639082	0.0903334919764393	0.772988525941786
comp59971_c1_seq2	-1.04626209702265	-0.906346066969984	1.85790931803082	3.47997942928955	6.48196653425932	0.090376418787973	0.772988525941786
comp50310_c0_seq2	-0.664405821589216	0.116524793349267	0.515339817478507	5.79465970210639	6.48168378508226	0.0903876557683382	0.772988525941786
comp54545_c0_seq1	-0.336161356693746	0.0785321645290235	-0.144001168241972	6.55324781488749	6.47400594781058	0.0906933014600848	0.772988525941786
comp55050_c0_seq2	0.790727553645632	-0.758223961216332	-0.942802949491733	4.59706749336989	6.4732606244529	0.0907230247747634	0.772988525941786
comp58603_c2_seq3	-0.777624200606629	0.522756578755967	0.306345799688066	4.60104961596135	6.47046862523958	0.0908344523156244	0.772988525941786
comp60228_c0_seq1	-2.10781935680179	-0.0727550531862786	3.09893080726946	3.70896215120022	6.4647116512559	0.0910646263466717	0.772988525941786
comp58679_c0_seq2	-0.523224478053501	-1.54400739789396	0.820072887664428	4.15819564097253	6.46267555978034	0.0911461670610577	0.772988525941786
comp45883_c0_seq1	-1.30753410896355	3.90707476446553	1.06090797370107	3.80257754876356	6.45851714392679	0.091312920065328	0.772988525941786
comp60573_c0_seq1	-1.29591281976974	1.06253541131575	0.384935252730109	4.42396571612107	6.45371266397195	0.0915059455306678	0.772988525941786
comp56655_c0_seq1	0.435030567971375	-0.051536685461095	-0.966300368259145	6.42807153742531	6.444902245379	0.0918609338500815	0.772988525941786
comp53753_c0_seq1	-0.44597704108662	0.149680478125858	-0.285247111965619	6.41754828820114	6.44442413275257	0.0918802357278835	0.772988525941786
comp58903_c1_seq1	-0.0747632483737658	-0.30644829595327	-0.741702649376296	4.23605096904455	6.44327694735852	0.0919265646335862	0.772988525941786
comp50938_c0_seq1	-0.851920880745506	0.763561683538028	-0.759055339439702	5.55251521939695	6.44294137911335	0.0919401207500017	0.772988525941786
comp61140_c0_seq1	-0.937340832554717	0.437580497838475	0.857838176191155	4.33949324216673	6.43909421528078	0.0920956738955221	0.772988525941786
comp57647_c0_seq2	-0.824254709425643	0.166256525997181	0.23437768786698	4.05584303395861	6.43781653974272	0.092147390341815	0.772988525941786
comp54925_c0_seq1	-0.951567736679958	0.42389770312033	0.753255876125121	4.17241630837494	6.4374283953282	0.0921631067826559	0.772988525941786
comp61454_c0_seq1	0.958954443460928	0.0211832997264636	-1.64190098121966	4.1395602783654	6.43424479789453	0.0922921117955757	0.772988525941786
comp55311_c1_seq1	-0.615237193433142	-0.171814009622749	0.382375435050026	4.92243078077163	6.43309095517325	0.0923389103862741	0.772988525941786
comp54242_c1_seq1	-0.596178631378839	0.280479925234216	0.583532103116337	7.40929594575143	6.43106134743192	0.0924212843924233	0.772988525941786
comp57990_c1_seq2	-0.460479813644719	0.550787718855354	0.531573812263766	6.32224177872023	6.43086619700443	0.0924292085219278	0.772988525941786
comp57781_c3_seq1	-0.870461922905173	0.359860789350627	0.639529025224343	5.1208284206081	6.43083617619375	0.0924304275820345	0.772988525941786
comp57538_c1_seq1	-1.00407297062316	0.42312584326808	1.44807129682652	3.89750053079113	6.42962770204874	0.0924795131282722	0.772988525941786
comp56926_c1_seq2	-0.533350673383589	-0.205263020747493	0.928458816180071	4.75492591860503	6.4264061784731	0.0926104867309888	0.772988525941786
comp57671_c3_seq1	-0.75934761436386	0.383953041950405	0.410367021015107	5.35100021672891	6.4189621593936	0.0929138114796215	0.772988525941786
comp50432_c0_seq1	-0.951026290798119	0.207332186299632	0.270191046038832	4.35191465161779	6.41098006483653	0.0932401220933688	0.772988525941786
comp59609_c1_seq2	-0.560847745842392	0.292358993804469	-0.295139470696909	4.8805919837726	6.40938688152213	0.0933053836453728	0.772988525941786
comp54931_c0_seq2	1.17294378945747	-1.24507131788497	-0.549638294858694	5.90928007851063	6.40848064213627	0.0933425255019815	0.772988525941786
comp35714_c0_seq2	1.11807332009818	-0.918498045399943	-0.58497725955193	5.87756102158569	6.40807355077271	0.0933592146015524	0.772988525941786
comp54932_c1_seq1	-0.569800060346163	0.047940971838736	0.25312325912259	5.87867361296788	6.40575745196899	0.0934542198587864	0.772988525941786
comp56174_c0_seq1	-0.970705512288876	0.344651757891473	0.981253680861322	4.02926427541916	6.40370473323363	0.0935384990363675	0.772988525941786
comp45864_c1_seq2	-0.718435987920974	-0.0342473383776123	0.758716500014551	5.29570882314381	6.40364912610525	0.0935407831329468	0.772988525941786
comp50596_c0_seq1	-0.920726113595363	0.0978899079723645	0.575229045624892	3.70832928139425	6.40223558936136	0.0935988630119687	0.772988525941786
comp54252_c0_seq1	0.802440834455707	0.129310299886354	-1.59446826636955	14.6164691345195	6.40008439479925	0.0936873185199729	0.772988525941786
comp47089_c0_seq1	-0.818691840821419	0.313932633706616	0.657334943905043	5.46802068991812	6.39941855697086	0.0937147135456078	0.772988525941786
comp58582_c2_seq5	-0.681015665699184	0.809309533215964	0.68355374782835	5.44138181051583	6.39876742373963	0.0937415110129828	0.772988525941786
comp59216_c0_seq1	-0.935128628499038	0.507108945151187	0.726677449340206	4.3546981730603	6.39798719741453	0.0937736310184791	0.772988525941786
comp58321_c2_seq1	-0.68528497073296	-0.0530265445311453	0.570648301135151	4.93252894978918	6.39543773608798	0.0938786598333977	0.772988525941786
comp47555_c0_seq1	-0.705333296131554	0.311987584867497	0.2616812543208	5.21848820119383	6.39086833538412	0.0940671858885764	0.772988525941786
comp56069_c0_seq1	-1.31002764670406	0.926485361531656	-0.362932632672824	4.93915276255958	6.38642745681077	0.0942507578024862	0.772988525941786
comp49981_c0_seq1	-0.757744369223203	0.639382988942146	-0.244823506696965	6.0537277468368	6.38220444349458	0.0944256430443165	0.772988525941786
comp57619_c0_seq1	-0.932073207973715	0.434035545564869	1.08160516185868	4.49894470644111	6.37970094366588	0.0945294661799132	0.772988525941786
comp45938_c0_seq1	-0.588045481920529	-0.128761448096966	0.386187071929333	7.40922502040158	6.379335776058	0.0945446192784783	0.772988525941786
comp57465_c1_seq6	-0.705908293236749	-0.0437931451747839	0.343607211238076	4.27926725589851	6.3785915743369	0.0945755081071543	0.772988525941786
comp57898_c0_seq2	-0.794401596608575	0.391340818348096	0.553402291964223	5.18171427188053	6.37854846826618	0.09457729756423	0.772988525941786
comp51091_c0_seq1	-0.596792486340099	0.0679604130352888	0.216236253203904	5.59065504413132	6.376869789045	0.0946470096701164	0.772988525941786
comp50681_c0_seq1	-0.887358997508106	-0.853110175717803	1.7992066583338	5.81184981293032	6.370176487917	0.0949254597730482	0.772988525941786
comp57291_c0_seq1	-0.801110155550232	0.290766271583898	0.77595084514582	4.8830705242621	6.36806622793648	0.0950134123713548	0.772988525941786
comp60864_c3_seq1	-0.87227629043816	0.34837722735186	0.215665009425949	4.07118823429931	6.36526321051778	0.095130359132349	0.772988525941786
comp58294_c0_seq1	-0.81799573985059	0.146837345550673	0.249804439895312	4.88524856813543	6.36525893671679	0.0951305375482641	0.772988525941786
comp58553_c1_seq2	-1.42370346106895	-0.985097172060938	1.44514204509335	3.94319867460116	6.36508875836595	0.0951376421472955	0.772988525941786
comp60667_c0_seq5	-0.684148976488925	-0.0663397514297433	-0.120354385782403	5.94518002638661	6.36400158797883	0.095183041320751	0.772988525941786
comp60601_c3_seq2	-0.835394853668304	0.239648333379401	1.33534738453979	4.51348600945002	6.36034246174479	0.0953359957649569	0.772988525941786
comp58719_c1_seq2	-0.715849479475183	0.212453934824095	0.711492338536245	4.77759820828811	6.36020475880809	0.095341756465518	0.772988525941786
comp61360_c0_seq1	-0.974462703490907	1.63031222373051	-0.859627713751642	4.3578315883656	6.35977495761315	0.0953597390308306	0.772988525941786
comp50331_c0_seq1	-1.0329713913142	0.994068769788345	0.72451338623106	6.13374507829025	6.35966663578678	0.0953642716500958	0.772988525941786
comp33741_c1_seq1	-0.301791704851548	0.26580954428242	-0.87585621014187	4.29236614580193	6.35784503647394	0.0954405256656092	0.772988525941786
comp58046_c1_seq2	0.828640793123759	-0.62852978407647	-1.83306856432988	3.45785810189808	6.35390414253757	0.0956056959389754	0.772988525941786
comp57217_c0_seq2	0.209978103917706	0.895167618834979	-1.67041850376756	6.75667040734884	6.34977549381681	0.0957790297665266	0.772988525941786
comp54580_c0_seq1	-0.481458476066824	0.600170014837156	-0.680917802854781	6.6525391626101	6.34450363237936	0.096000797989075	0.772988525941786
comp75374_c0_seq1	-0.792299547734063	0.47542765015993	0.489048551290668	5.47022572322559	6.33690913509793	0.0963211380054971	0.772988525941786
comp59607_c5_seq1	-0.858577047944654	0.543185813281743	0.613772110820873	5.12368284195873	6.33234090090847	0.0965143226480058	0.772988525941786
comp54296_c0_seq1	-0.91489840530382	0.900715217639377	-0.101785682002235	4.84853774396113	6.32836602451004	0.0966827175474027	0.772988525941786
comp55543_c0_seq2	-0.899584614962167	0.677800481971008	0.216275604663609	5.69718984259662	6.32345444243666	0.0968911854044245	0.772988525941786
comp55966_c1_seq2	0.525859913019809	-1.3575347202399	-1.06551680704628	3.49193889967286	6.32029351227445	0.0970255764774403	0.772988525941786
comp59173_c0_seq1	-0.713631813427022	0.310684787091776	0.664070399987199	5.10722615051867	6.31812313745256	0.097117956381356	0.772988525941786
comp59391_c0_seq1	-0.464560436163306	-0.351238438818015	1.402219680509	4.16958698606772	6.31497212168971	0.0972522265915057	0.772988525941786
comp56730_c0_seq3	-0.510116529836198	-0.740214047836436	0.301168857105345	3.93137168191878	6.31475388144454	0.0972615327789458	0.772988525941786
comp57532_c1_seq3	-1.05208077215996	0.0855855266381476	0.923791746578797	3.96752038337827	6.30706874404302	0.0975897874670098	0.772988525941786
comp49975_c0_seq1	1.13584876091133	-1.02138286202112	-1.04550719934983	6.08966717678549	6.29408179610548	0.0981469157839664	0.772988525941786
comp43294_c0_seq1	-0.623365163262873	0.0913073184342755	0.57343813402535	6.22838901467181	6.29387644527146	0.0981557496129071	0.772988525941786
comp57936_c0_seq3	-0.658507952878857	0.0574016140710987	-0.0331949970858325	3.87104297678529	6.29381407260745	0.0981584329254277	0.772988525941786
comp56739_c1_seq1	-0.956635117896748	0.528612708792762	0.630213736271974	4.38172785222323	6.2907627954091	0.0982897868325755	0.772988525941786
comp59165_c0_seq1	-0.946270689122267	0.390524850196048	0.927415170250641	5.03148334539203	6.28943070265839	0.098347184737998	0.772988525941786
comp59119_c5_seq1	-0.905796733856487	0.869598773579981	0.11891679603666	4.3617977598825	6.28886466041595	0.0983715843959982	0.772988525941786
comp46524_c0_seq1	-1.00387277465397	0.470375134839703	0.786435108646041	4.1727775482712	6.28809438133162	0.0984047971600932	0.772988525941786
comp59864_c0_seq1	-1.06890684726696	0.456939396403274	0.321412728826996	3.74501616539664	6.28800410955898	0.0984086901874808	0.772988525941786
comp46480_c0_seq1	-0.812794222647662	-0.641490021873216	0.781627279900193	3.66092056657338	6.28582990823503	0.0985024986497308	0.772988525941786
comp47794_c0_seq1	0.330073332372823	0.4197602803966	-2.84401859256856	5.27555466542895	6.28289455986705	0.0986292838108873	0.772988525941786
comp57996_c1_seq16	0.812005642036688	-0.519267094855263	0.773671015478998	4.98049860565869	6.28219695755641	0.0986594380469405	0.772988525941786
comp61937_c0_seq1	-1.5606368129452	1.81006109779919	-0.929220965007264	8.53999784514667	6.279752467184	0.0987651722771727	0.772988525941786
comp60014_c1_seq3	-0.733729624814267	-0.0736678369297748	1.10839611750567	5.91627889324996	6.27665321483627	0.098899383946972	0.772988525941786
comp91664_c0_seq1	-0.151642719754327	-1.7207728588442	1.45321131447112	4.37401115522052	6.27267983108427	0.0990717054307959	0.772988525941786
comp60730_c0_seq7	-2.71538047726513	1.75026337785562	2.26323724556302	3.24298094288448	6.27115124038368	0.0991380754941759	0.772988525941786
comp54508_c0_seq1	-0.680861538268583	0.166123555029431	0.742351009925415	4.97872285134555	6.26941616489142	0.0992134626293542	0.772988525941786
comp57474_c0_seq1	-0.822199036698319	0.21147728946134	0.310022373569551	4.24239875541113	6.26748973275998	0.0992972284239419	0.772988525941786
comp60231_c1_seq1	-0.943821136877833	0.301569944568375	0.844963004798143	3.99971166861314	6.26532215957799	0.0993915607079353	0.772988525941786
comp59774_c0_seq2	-1.34678159867086	-0.651192614412677	1.62389059518648	3.48237486881172	6.26142988933945	0.0995611672173505	0.772988525941786
comp57302_c1_seq2	-0.580248154863843	0.81898501834074	0.736205894718301	4.13903655230572	6.25757831091158	0.0997292738211926	0.772988525941786
comp51336_c0_seq1	-0.311940405807073	-0.840949564685139	0.841638330948074	7.84886416835885	6.25556764003804	0.0998171400045556	0.772988525941786
comp54979_c0_seq1	-0.0464358959035514	-0.125649617297354	0.572327827655235	7.48044712556727	6.25456932635956	0.0998607938254047	0.772988525941786
comp59518_c7_seq1	-0.670510211582875	0.531254424770384	0.493840870268899	5.6813229577381	6.25384173493692	0.0998926211576209	0.772988525941786
comp51008_c0_seq1	-0.860380087361954	0.838652863856571	-0.0317498161589901	3.96421524219896	6.2525509261996	0.0999491094789644	0.772988525941786
comp61162_c0_seq1	-0.927263374600584	0.0509155148802265	0.966121706178922	4.04746420153208	6.24954447773143	0.100080796357015	0.772988525941786
comp18283_c0_seq1	0.386514452391909	-1.16136838639231	0.219383229565126	6.30045992819049	6.24470521306275	0.100293112824018	0.772988525941786
comp54908_c0_seq1	-0.146237427820996	-0.810050917519838	-0.0775698495831444	4.22657939133922	6.23895880117948	0.100545790197658	0.772988525941786
comp58437_c1_seq2	-1.01035743415259	0.693080347834887	0.193540016280209	4.19341814301596	6.23631519377812	0.100662238035762	0.772988525941786
comp59145_c0_seq2	-0.682816454962642	-0.209164516670866	0.816232189830579	4.82197998719001	6.23577773235479	0.100685928400754	0.772988525941786
comp58186_c0_seq2	-0.792384268133463	0.255276272767738	0.733644024054564	4.79742189203523	6.23402549718513	0.100763201011741	0.772988525941786
comp58866_c3_seq5	-1.33001517440789	0.81440257121464	2.09630905900241	3.8990178683737	6.23306731714766	0.100805480272191	0.772988525941786
comp59720_c1_seq6	-0.992112566204623	0.233378365277335	1.57282609013951	3.54860981953582	6.23178616790535	0.10086203697913	0.772988525941786
comp60926_c0_seq9	-0.297752523790406	-0.569502087395778	-0.208609559017228	3.73986805807648	6.23050793964116	0.100918495058083	0.772988525941786
comp35456_c0_seq1	-0.745607559003676	0.565076418840075	0.541117929733062	5.10899619578137	6.22846085309816	0.101008975973023	0.772988525941786
comp43291_c0_seq1	-1.98415911688734	1.77511441704253	-0.314954992220699	7.15663541741935	6.22777518810607	0.101039299646803	0.772988525941786
comp54191_c0_seq1	-1.62464148744173	2.04255494265715	-0.991416490995218	5.55264990360971	6.22731969714902	0.101059448651728	0.772988525941786
comp60733_c1_seq5	-0.919091582764836	0.892124322381067	-0.305014694848096	3.8543534310588	6.2263215733028	0.101103614925215	0.772988525941786
comp45275_c0_seq2	0.790006555085414	-0.140593560477872	-2.53027363528364	10.2948447458996	6.21997748631458	0.101384769193914	0.772988525941786
comp61486_c0_seq2	-1.3420389895292	-0.815821998755502	1.33376066889273	3.75594099014914	6.21898196180493	0.101428956364289	0.772988525941786
comp19995_c0_seq1	-0.796513945628673	0.183459672286462	0.93133803088483	5.35565505618585	6.21680245303217	0.101525760109151	0.772988525941786
comp59902_c0_seq1	-1.7807372259508	-1.05512164641242	2.40250573865017	3.27871754875626	6.21496714924818	0.101607344538412	0.772988525941786
comp60151_c0_seq1	-0.579629537495062	1.57722400390203	-1.53101999943959	3.54024587639528	6.21459778435311	0.101623771444848	0.772988525941786
comp58561_c0_seq1	-1.36313393119807	0.52550332480193	1.21949791204131	3.4324103728212	6.21255515632494	0.101714660000469	0.772988525941786
comp60082_c5_seq4	-1.01340518897411	0.771893083423053	-0.711217306332566	3.69152549321787	6.21150445138837	0.101761442397948	0.772988525941786
comp35532_c0_seq1	-0.664483271527332	0.201730509507793	0.585467484066468	5.34092442988348	6.20671011438404	0.101975171055796	0.772988525941786
comp50550_c0_seq2	-0.791761355419583	0.599507176027286	0.770572847722659	4.8348902608056	6.20480001427458	0.102060441972324	0.772988525941786
comp35922_c0_seq1	-0.213597709044614	-0.686298936997939	0.441605841220953	6.53094300928367	6.20269252042344	0.102154604264744	0.772988525941786
comp18939_c0_seq1	-0.424328715476186	-0.0279727237804615	0.710300157173639	7.05519264494145	6.20067849143937	0.102244668375752	0.772988525941786
comp57258_c1_seq3	-0.859893339963639	0.223792519562848	0.870062799897224	4.94220979326164	6.18880780468804	0.102777054336787	0.772988525941786
comp57970_c4_seq14	-0.771871304363161	0.41161586600687	0.956595476985775	4.42504859517762	6.18686867934892	0.102864273804661	0.772988525941786
comp35885_c0_seq1	-0.0192040567981549	-0.177029929509448	-1.09793876570331	3.4006914447776	6.18610440701393	0.10289866931512	0.772988525941786
comp60022_c0_seq2	-1.01077163626058	0.244674046328438	0.153633592519884	3.67120969175568	6.18577195293327	0.102913634604305	0.772988525941786
comp60823_c0_seq1	-1.33299853408754	0.984126144491381	-0.174719494204349	8.03987811416317	6.18189990751631	0.103088086872752	0.772988525941786
comp58401_c1_seq1	1.87908609394367	-3.57873342235141	0.95384536510902	4.74152595565059	6.18152677733218	0.103104912950181	0.772988525941786
comp56622_c0_seq1	-0.530097390430564	0.932595733637937	-0.863758967337196	9.78934084140961	6.17460714383143	0.103417426901414	0.772988525941786
comp60040_c14_seq17	-0.759099949530225	-0.105994571528397	0.767047529010546	4.79160818801104	6.17381597036369	0.103453216722782	0.772988525941786
comp57523_c0_seq1	-1.11900230130686	1.17328937531031	0.529296404177538	3.56077345817417	6.17299902221361	0.103490184950344	0.772988525941786
comp60435_c0_seq3	-0.759642078164219	0.0567338598419863	1.18268542325791	4.25016208556469	6.1729805419085	0.103491021360471	0.772988525941786
comp57035_c0_seq2	-0.955555998725735	-0.222448801745612	1.36796158760972	4.41417606959694	6.16838901815879	0.10369903244049	0.772988525941786
comp16487_c0_seq1	-0.288987807953441	-0.208055156455826	-0.0292379916624751	8.15174404045804	6.15987983426332	0.104085585802651	0.772988525941786
comp50360_c0_seq1	-0.397314907767648	-0.0874720339312739	0.0797360987859034	6.23481429049567	6.15977993746384	0.104090132080088	0.772988525941786
comp59379_c1_seq3	-1.03672191966352	0.207833298603021	1.0201595725784	3.9044925387621	6.15869364843066	0.10413958109438	0.772988525941786
comp60992_c1_seq1	0.107093184109689	-1.11245669651395	1.37461583358992	5.13590531998225	6.15711029291497	0.104211697400734	0.772988525941786
comp58532_c0_seq2	-0.745156423725822	0.343508994841751	0.539888468873389	4.923399082018	6.15322692676305	0.10438877374477	0.772988525941786
comp48047_c0_seq1	-0.351343466527449	0.285803179618263	-0.57814153007735	5.27981819858402	6.1515736214014	0.10446424971329	0.772988525941786
comp58996_c3_seq7	-0.703920171527555	0.568512166132296	0.526391972528527	5.03234301360952	6.15014939890369	0.104529309596834	0.772988525941786
comp60793_c1_seq2	-0.94616968903339	0.413951409377384	0.758420623009522	4.70427660347873	6.14985965011255	0.10454255035648	0.772988525941786
comp18001_c0_seq1	-1.00173113304143	0.532806726484377	0.724844784307621	4.24005823938587	6.14701014393261	0.104672850924278	0.772988525941786
comp50436_c1_seq4	-0.974787998679948	0.573691014344679	0.571664570441226	4.63119000620341	6.14602881971089	0.104717760346889	0.772988525941786
comp59387_c1_seq4	-1.30581747826629	0.0859078953863024	0.825478689089305	3.73204180415631	6.14574063165842	0.104730952519706	0.772988525941786
comp57375_c1_seq1	-0.622877986748904	-0.323693611109197	0.895437940584525	4.0993478568559	6.14515123258036	0.104757937965163	0.772988525941786
comp49217_c1_seq2	-0.74734961550035	0.274924025886776	0.649769338642936	5.24045543240955	6.14465710718761	0.104780566467432	0.772988525941786
comp50609_c0_seq2	0.865490814491385	-0.0931754586046109	-1.94262734277933	4.06757659153631	6.14318904005724	0.1048478243093	0.772988525941786
comp35808_c0_seq1	-0.586454140638431	0.288376193623573	0.677934874395805	6.05264707108588	6.14256704175821	0.104876332929119	0.772988525941786
comp19593_c0_seq1	-0.815086368978191	0.310016966807354	-0.775831775550514	3.52385628442995	6.1416502935037	0.104918364629258	0.772988525941786
comp46535_c0_seq1	-0.951806658098114	0.547286051900084	0.846884104402249	4.09751570807157	6.14001622963683	0.104993324314323	0.772988525941786
comp57657_c1_seq1	-0.763848674719081	0.245986238130431	0.818137674069021	4.89460797007506	6.13767032291337	0.105101028161079	0.772988525941786
comp49134_c0_seq1	0.480929701282207	-0.744268139807302	0.326214282486897	5.99706545587775	6.13263872705786	0.105332392683978	0.772988525941786
comp54706_c0_seq3	-0.838899749524433	0.127028802518363	0.833607613756783	4.6003211997769	6.13227001224416	0.105349366217745	0.772988525941786
comp56355_c1_seq1	-0.75534446310116	0.252266074336122	0.500098284200839	5.29446960671257	6.13207825977298	0.105358194446549	0.772988525941786
comp63339_c0_seq1	-0.694782498359305	0.374469278401689	0.754787939449862	7.02073123755393	6.13028250278472	0.105440904972707	0.772988525941786
comp57343_c0_seq4	-0.771219816103654	0.91374915869866	-1.52453737260474	3.68338293728444	6.12954862161733	0.105474724599057	0.772988525941786
comp57891_c0_seq1	-0.365610675869151	-0.13876258008677	-0.463355627241237	3.64911681639229	6.12318800657652	0.105768277834259	0.772988525941786
comp43302_c0_seq1	-0.0355410566177583	-0.870083594978951	0.240216710987647	9.96588764157278	6.12312913088023	0.105770998698583	0.772988525941786
comp58270_c0_seq1	-0.9063792488815	0.464961531694885	0.663823744052078	4.63317009395928	6.12277246301267	0.105787483076563	0.772988525941786
comp60306_c5_seq1	0.409076207803203	-0.836012049790011	-0.913331794343138	3.27187694589027	6.12209184894752	0.10581894633713	0.772988525941786
comp35801_c0_seq1	-0.568061523254071	0.200319821835355	0.801276323080085	7.53423560767755	6.12026021911241	0.105903662978986	0.772988525941786
comp51727_c6_seq1	-0.893325081807085	-0.0242087706245837	0.908429775254542	4.4732777770303	6.11620132361693	0.106091626676287	0.772988525941786
comp57985_c0_seq1	-0.261328723628194	-1.25972294685692	1.3014137252544	7.06797151779563	6.11482203084383	0.106155573126981	0.772988525941786
comp59656_c0_seq1	-0.555857496522896	0.2064487910725	1.04644026624639	4.95778883348124	6.11436057900518	0.10617697508624	0.772988525941786
comp54846_c0_seq1	-0.175262318357297	-0.253448921306274	-0.24162880642614	6.76669388938064	6.11251391466504	0.106262664019646	0.772988525941786
comp56548_c1_seq1	-0.223748440265215	0.102482505245506	-0.426323498585795	6.2068463047439	6.11166697436201	0.106301985890952	0.772988525941786
comp50788_c0_seq1	-0.338371770117513	-0.0765167570789255	-0.641137301523359	4.27273697682817	6.11139753028991	0.106314498601169	0.772988525941786
comp60853_c1_seq2	-0.513140001912644	-0.854438713152875	0.112407789386259	4.69571522085203	6.10503135323989	0.106610547957666	0.772988525941786
comp50282_c0_seq1	-0.938488292368704	0.416066082883132	0.652757612890762	4.54592486233099	6.10487054500102	0.106618036308727	0.772988525941786
comp56708_c0_seq2	-0.550902315213057	-0.308199728715726	0.127532865644308	9.55154011206086	6.10363748245218	0.106675473019231	0.772988525941786
comp16973_c0_seq2	-0.685120183321193	0.229637478877323	-0.158802166709501	3.95515940354164	6.10249495520252	0.106728718982332	0.772988525941786
comp60026_c0_seq3	-1.08320440126811	0.731502344909738	0.648899436902629	4.62627618148175	6.10170612285934	0.106765496309224	0.772988525941786
comp51127_c0_seq3	-0.545314969545175	1.32835448178477	0.557237973388356	3.57556262644282	6.09992034628312	0.106848798476535	0.772988525941786
comp59973_c0_seq1	-0.830603156595888	0.297313048728084	0.440828597256746	4.74153794876007	6.09713642460972	0.106978785803335	0.772988525941786
comp45204_c0_seq1	-0.458238296308101	-0.0990998024930265	0.0553584536420899	7.31897200590436	6.09704645285802	0.106982989302953	0.772988525941786
comp59230_c0_seq3	-1.17368124494088	0.800899050628131	0.660243894550938	3.92186715645374	6.09366882610699	0.107140907165453	0.772988525941786
comp57935_c6_seq1	-0.592264115260512	-0.0450650787498091	0.68779207420419	5.67445862514781	6.09221133263154	0.107209119830458	0.772988525941786
comp56640_c0_seq1	-0.721240269036119	0.0500336620711223	0.601451691421363	7.11359235729294	6.09143037083759	0.107245686998435	0.772988525941786
comp50621_c0_seq2	-0.952598597245562	0.208026439496061	1.71538952193647	3.52078019200994	6.08989648336112	0.107317543342293	0.772988525941786
comp58127_c0_seq1	-0.622076706708211	0.185381617372845	0.0501435029946098	5.5635707395194	6.08901167135779	0.107359014112546	0.772988525941786
comp13800_c0_seq1	-0.789291388847227	0.339263695858873	0.692526361366195	4.9698545971962	6.08820566466549	0.107396804659081	0.772988525941786
comp59480_c1_seq2	3.67332470455387	0.0906578204041094	-2.06365979103786	4.14618033771167	6.0874663341405	0.107431480211328	0.772988525941786
comp58728_c3_seq1	-0.191088207461163	-0.390033848076964	-0.0753776512447985	8.41778604126137	6.08374597728025	0.107606132403468	0.772988525941786
comp60910_c0_seq2	-1.39730568780743	0.948092231723668	1.25247490675337	3.66895817360464	6.08084623996392	0.107742448991991	0.772988525941786
comp54126_c2_seq1	-1.20257716310686	0.594240363598535	1.20865218711574	3.92651916864303	6.07961271906293	0.107800486868278	0.772988525941786
comp51025_c0_seq1	-0.6526254585116	0.178678446918866	0.153089058257417	5.18273541074922	6.07933467867289	0.107813572961415	0.772988525941786
comp56941_c3_seq2	0.275214527459	-0.923702005196728	0.401991388047359	6.11676400344282	6.07725182816707	0.107911651592015	0.772988525941786
comp50706_c0_seq1	0.846868103804938	0.362996818605123	-2.23151789313154	8.32627608724788	6.07652720000591	0.107945793371575	0.772988525941786
comp58294_c0_seq2	-1.10353795549074	0.238840177286955	0.680098815991961	3.80207611278663	6.07596479806096	0.107972298779999	0.772988525941786
comp58206_c0_seq3	-0.793888295288343	0.210417065654996	0.310326373960352	4.57996974897278	6.07581987506936	0.107979129856264	0.772988525941786
comp59866_c5_seq2	-0.957734751151115	0.504256868980574	0.754105820682794	4.27626894708641	6.07579769888575	0.107980175187213	0.772988525941786
comp57752_c0_seq1	-0.926810875316827	0.0842626360441341	0.655331524168758	3.8046227200776	6.07544648273491	0.107996731946977	0.772988525941786
comp85754_c0_seq1	-0.573311928901238	-0.479601124537906	1.25799859299182	4.39058437168938	6.07231480187309	0.108144470654725	0.772988525941786
comp56288_c6_seq6	-0.643865362996318	0.249889736203516	0.924613648250183	6.0696187196362	6.06898240830438	0.108301890448021	0.772988525941786
comp60922_c1_seq2	-1.66603043090258	1.86654153109268	-0.18666544533922	3.44073982940451	6.067768108293	0.108359307559359	0.772988525941786
comp57488_c0_seq1	-0.986347120217889	0.285851885480363	0.769683053464115	4.1038400280733	6.06610495856815	0.108437995398416	0.772988525941786
comp52915_c1_seq2	0.166925555268338	-0.629652789882185	0.389671697610797	10.4224984442788	6.05994506992879	0.108729911844721	0.772988525941786
comp60559_c12_seq6	-0.552080402022035	0.438579730028368	0.680445644872426	5.94859451852084	6.05187610023136	0.109113436944569	0.772988525941786
comp57190_c1_seq1	-0.296874776175163	-0.447092919551054	0.398514020262012	5.41912879872358	6.05132089838368	0.109139873697072	0.772988525941786
comp58090_c0_seq2	-1.10113773679998	0.538430548194427	0.700846122162697	5.8179305691659	6.04926180031733	0.109237974187754	0.772988525941786
comp58172_c0_seq1	-0.817187466277973	0.407781459873187	0.485270811787021	4.6364319502649	6.04728757713057	0.109332110226173	0.772988525941786
comp57663_c3_seq2	0.436416711618582	-0.939819668501631	1.02783334695432	3.89155652188747	6.04676954295479	0.109356824276158	0.772988525941786
comp59643_c1_seq1	-1.19202528239515	0.317838639300873	1.08707511350445	3.7915239173211	6.04675469306131	0.10935753280435	0.772988525941786
comp57379_c3_seq3	0.68882293399361	-0.866943156152784	-0.81787870993655	4.23024744115352	6.04489360294542	0.109446365164518	0.772988525941786
comp59201_c0_seq1	-0.886213135186735	0.68522664221565	0.175183956856122	4.65543280655842	6.04381602055924	0.109497831181321	0.772988525941786
comp61081_c0_seq1	-0.904285639221045	0.430501429420932	0.541576044691592	4.39041680799407	6.04177856736365	0.109595204499978	0.772988525941786
comp57702_c0_seq1	-1.18461818860709	0.56125927981956	1.15168319809096	4.10801600575874	6.0402299767042	0.109669269643609	0.772988525941786
comp54072_c0_seq1	-0.31521544499834	-0.648592045392207	0.642761355848119	7.57149111268666	6.03871606698951	0.109741722359163	0.772988525941786
comp59172_c5_seq2	-0.393029667115395	0.343409610441318	0.649782920509662	5.66731223657597	6.03465479667406	0.109936312887514	0.772988525941786
comp58913_c1_seq2	-0.74069707453834	0.877425341027809	0.296603295348807	4.93040476410317	6.02602655682767	0.110350819606447	0.772988525941786
comp35497_c0_seq1	-0.302354572045869	-0.634163370313115	0.512740133364875	5.21305237045352	6.02290660432377	0.110501071889689	0.772988525941786
comp57443_c1_seq1	-0.867954093656147	0.233986475298707	0.571966028264577	4.88573028002081	6.02279806258321	0.110506302618305	0.772988525941786
comp58275_c0_seq1	0.426065213438014	-0.379091409838479	-0.951397765779609	4.6523268567791	6.02244479779416	0.110523328420132	0.772988525941786
comp47764_c0_seq1	-0.544977350519061	0.144745360356645	-0.0650267617039389	5.20172404831141	6.02226614418557	0.110531939689555	0.772988525941786
comp60373_c3_seq7	-0.604126341863579	-0.521594368918629	0.0531449105836944	3.66223699183632	6.02007174235102	0.11063776423716	0.772988525941786
comp54085_c0_seq1	-0.241778530796632	0.304410857936856	-0.644126480583655	5.09174232419252	6.01992068157165	0.110645052672881	0.772988525941786
comp59217_c0_seq1	-0.572846081405709	-2.37770515351348	1.34817866636609	3.84856391421634	6.01454418355254	0.110904759049205	0.772988525941786
comp60050_c1_seq1	-2.11115363812039	0.512648933612843	1.27426606478509	5.77849663964628	6.01233381137693	0.111011697836022	0.772988525941786
comp57944_c1_seq9	-0.597529374571674	0.39023629605206	0.831165448933924	4.9964464360968	6.01099338602318	0.111076596219003	0.772988525941786
comp55695_c0_seq2	-1.66595498271948	0.878319999522726	0.271660178674403	3.98464918143552	6.00801641334635	0.111220859856516	0.772988525941786
comp58851_c0_seq2	-0.558625289435214	-0.0788866587938249	0.433006274234146	5.0910298942583	6.00415736864766	0.111408135167109	0.772988525941786
comp60618_c1_seq5	1.00964943490048	-0.351108911925492	-1.61756476010183	4.04510270004948	6.00272694799272	0.111477628494865	0.772988525941786
comp50578_c0_seq1	-3.11371985905963	3.31944620313357	-0.181538286772791	6.58293304306233	6.00203926736037	0.111511052445791	0.772988525941786
comp59443_c0_seq1	-0.663681011217111	0.10609083593642	0.489107698859505	5.66351129798453	6.00181537728985	0.111521936440119	0.772988525941786
comp61402_c3_seq26	-1.47408390312903	1.01598379322698	0.255762956135069	3.68311113475115	6.0009020884697	0.111566344777377	0.772988525941786
comp60113_c2_seq1	-0.760294045653963	0.390116398540562	0.32996326806732	5.20780171801852	5.99788064541886	0.11171338184039	0.772988525941786
comp54739_c0_seq1	-0.991236988113725	0.373985820883406	0.836895386845682	3.94363213049358	5.99483422896705	0.111861821738601	0.772988525941786
comp54036_c0_seq1	-0.545983759961708	0.0224449705233117	0.683911496088827	7.79034988774519	5.98808728862465	0.112191244993466	0.772988525941786
comp48538_c0_seq1	-0.334414065977748	-0.201633368537454	0.244015113036169	7.18554837885197	5.9797214136792	0.112601001291688	0.772988525941786
comp57791_c1_seq1	-0.757728632297323	0.420103148367718	-0.068905081606155	4.66307702280293	5.97963433422879	0.112605273909904	0.772988525941786
comp57534_c0_seq1	-0.242393323918367	-0.312087708246234	-0.252582996932723	5.24930772471668	5.9780235180878	0.11268433775002	0.772988525941786
comp60041_c1_seq4	-0.662586251533945	-0.0260226242087634	0.046577763311102	3.89816240405504	5.97796411673678	0.11268725436603	0.772988525941786
comp60688_c0_seq8	-0.851010669383934	0.0108577128053427	0.249787474651664	3.68710513252719	5.97179485657096	0.112990559136018	0.772988525941786
comp57856_c0_seq1	-2.55993679850391	2.00142574823056	0.406972961142198	5.34889875981779	5.97007026803266	0.113075486006552	0.772988525941786
comp58256_c0_seq4	-0.882808480700171	0.286841546584706	0.905382366495531	4.88197013747233	5.96888294876976	0.113133990649823	0.772988525941786
comp55919_c0_seq1	5.05947076067627	-0.116454772002809	-6.63102315820905	6.39984623061821	5.96886996063002	0.113134630794679	0.772988525941786
comp18964_c0_seq1	-0.307753578689184	0.159109400002821	-0.302808006503183	7.55735154154101	5.96081876487249	0.113532115754992	0.772988525941786
comp56043_c0_seq1	0.239523511053799	-0.533662469786593	-0.471158923983419	5.52266098799627	5.95919552579817	0.113612415995189	0.772988525941786
comp58822_c0_seq2	0.161050235369031	-1.13572048730955	0.659120417997989	5.00817612681765	5.95849811594492	0.113646932921114	0.772988525941786
comp58216_c0_seq1	-0.916180636296135	0.795423602274185	0.245548482864547	4.61552864282858	5.95697723710376	0.113722240568447	0.772988525941786
comp56514_c0_seq6	1.31033720981481	-0.337946297450214	-1.64374474483612	4.01562240365049	5.95635122602782	0.113753251901921	0.772988525941786
comp56007_c0_seq1	-1.1066141996524	0.357162294520761	1.0876269385953	3.70024232785361	5.95218388922355	0.113959899384174	0.772988525941786
comp28222_c0_seq1	-0.330848163991141	-0.26640865419313	0.431956057113009	6.4717886098299	5.94874750345811	0.11413057059939	0.772988525941786
comp35607_c0_seq1	-0.805036841624241	0.365134390431649	0.37436519941562	4.82257075276187	5.94793536620818	0.114170941785756	0.772988525941786
comp51782_c0_seq1	-0.107800561971334	0.0137873593406449	-0.627481772113749	6.1497312553367	5.9478237001653	0.114176493749788	0.772988525941786
comp47086_c0_seq1	-0.722166757501909	0.266963169742179	0.476364904955767	5.12572441816986	5.94297362791289	0.114417885217973	0.772988525941786
comp54093_c0_seq2	-1.22954418188514	0.628599516697765	0.807924675053519	3.93718131331315	5.93457129181623	0.114837229385255	0.772988525941786
comp59297_c0_seq1	-0.291009798623448	-0.400504683295254	0.129133597600768	5.00494275712939	5.9327594764417	0.114927845716443	0.772988525941786
comp61170_c0_seq6	-0.929817945381839	0.351719329722164	0.952335716006225	4.5524509686635	5.93227672061908	0.114952001836867	0.772988525941786
comp47092_c0_seq1	-0.654280025427375	0.230827087508497	0.603608457036541	5.55647642168448	5.93208254167593	0.114961719523851	0.772988525941786
comp44138_c1_seq1	-0.579395550977192	0.182961331900586	0.12467785224508	6.59541712621729	5.93033227780682	0.115049346905186	0.772988525941786
comp58635_c1_seq2	-0.979650200838285	0.521295792527829	0.913987025731143	4.49994476216018	5.93023288161582	0.115054325112765	0.772988525941786
comp59606_c5_seq3	-0.554360054836291	-0.0595823759782571	0.540740359809462	5.39847481789876	5.92643373170336	0.115244757856005	0.772988525941786
comp60113_c0_seq1	-0.736018718956899	0.64238297435005	-0.216874463598399	4.13266890429482	5.92537359866364	0.11529795080907	0.772988525941786
comp60181_c3_seq1	-0.865901967020029	0.413096162616497	0.931346694958161	5.2027642312033	5.91685261482574	0.115726349682048	0.772988525941786
comp57160_c0_seq1	-1.10271330321888	0.489151818309397	0.999306060943802	3.76973693907529	5.91549300227146	0.115794845658369	0.772988525941786
comp53363_c1_seq1	-0.684519119708232	0.124798887379142	0.485596798543697	5.86183728353467	5.91399227949357	0.115870495570418	0.772988525941786
comp50683_c0_seq1	-0.625828429691101	0.402699424878172	-0.139664145698881	5.51522125076429	5.90759171014916	0.116193671833602	0.772988525941786
comp50245_c0_seq1	-0.550885550753244	-0.0859057591133048	0.6094010241731	6.0395352064591	5.90569666233276	0.116289521182137	0.772988525941786
comp61735_c0_seq1	0.0235031593083566	-0.769618378155442	0.463076774898059	9.45020176107163	5.89866415175505	0.116645877653938	0.772988525941786
comp59323_c0_seq1	-0.904283066248835	0.15001228661654	0.797876091508899	4.5694510757749	5.89631473527679	0.116765161083437	0.772988525941786
comp60580_c6_seq1	-0.626814625372962	0.202635518858759	0.161422930366431	4.80123878943305	5.89369464058503	0.116898324566672	0.772988525941786
comp60357_c0_seq1	-0.790692090721411	0.255778980583752	0.936201491686387	4.64607948983714	5.89343971955643	0.116911288386747	0.772988525941786
comp15839_c0_seq1	-0.496201225638195	-0.0472648747424033	0.63701805199251	8.53039576543353	5.89052462364209	0.117059631018165	0.772988525941786
comp43479_c0_seq1	-0.397626133491911	-0.361467086864432	0.143928526201636	6.4855899468375	5.88975693853694	0.117098726646732	0.772988525941786
comp60471_c3_seq8	1.83125055076635	-0.539991825128247	-4.20507357672434	3.49776980938078	5.886454266311	0.117267062831684	0.772988525941786
comp35935_c0_seq1	-2.14169711154877	2.00025909115968	-0.526962706724109	6.17429070606271	5.88464016736673	0.117359625130147	0.772988525941786
comp54618_c0_seq1	-0.722403528653032	0.182387998554906	0.627012860941369	5.18148809288029	5.88287039217222	0.117449993043336	0.772988525941786
comp61498_c1_seq3	-0.216309933709919	-0.017142529986948	-0.319718738279637	8.26086173530628	5.88270389583156	0.117458498063128	0.772988525941786
comp59460_c1_seq1	-0.232327029821105	0.567256628588516	0.392313853131057	6.7638066907431	5.87840998236348	0.117678044261723	0.772988525941786
comp52226_c0_seq1	-0.167100916486029	-0.292951664780315	-0.525635767489331	4.06416112339277	5.87762416912148	0.117718264963316	0.772988525941786
comp58768_c1_seq1	-1.17348129246653	0.589293440173619	0.440733845383452	3.54107285033684	5.8747290279727	0.117866561741438	0.772988525941786
comp60779_c4_seq3	-0.438175430764748	-0.0368465566410991	0.199013119535828	5.61695541780618	5.87311727559642	0.117949197176253	0.772988525941786
comp54936_c1_seq1	-0.726288475753448	0.378350656842583	-0.34318839267394	6.32885213437074	5.86956034772221	0.118131758471506	0.772988525941786
comp46202_c0_seq1	-0.84877094634258	0.680683808149857	0.719551361234884	4.54169128159206	5.86912024608415	0.118154365664652	0.772988525941786
comp46037_c0_seq1	-0.72092052199506	0.365079300841927	0.796705819086933	5.78560208384948	5.86803710532361	0.118210022148573	0.772988525941786
comp59514_c1_seq1	-0.707461025230521	0.29081480842299	0.771119592577168	5.24981004051548	5.86707376727242	0.118259543662155	0.772988525941786
comp55313_c0_seq1	-0.691151055927906	0.284318904307306	0.205400142870496	4.86956070227486	5.86673693189769	0.118276863746103	0.772988525941786
comp56365_c0_seq2	-0.785004554381684	-0.0796446823082447	0.0127565199069738	3.44491665203626	5.86567904855003	0.118331275872535	0.772988525941786
comp56053_c0_seq2	-0.702058796164389	-0.121498346758217	0.398257130111994	4.08711614645557	5.86557250816048	0.118336757090443	0.772988525941786
comp35461_c1_seq1	-0.755821294011962	0.112522271061739	0.615805948857912	5.13088700458669	5.86520924267374	0.118355447948456	0.772988525941786
comp59056_c0_seq1	-1.12939584730519	0.613190662262935	1.03551655512595	3.91026419703981	5.86276230082768	0.118481422219377	0.772988525941786
comp35756_c0_seq2	0.0488916591396657	-0.827416713434176	0.172933491588559	10.2004862319391	5.86162222294593	0.118540159757921	0.772988525941786
comp60855_c0_seq2	-0.789190198585625	-0.208387580945888	0.701210668615852	4.54346453685645	5.86037227472439	0.118604589808189	0.772988525941786
comp57951_c0_seq1	-0.474188252232513	1.92508866385303	-1.42645297357419	3.5512904602975	5.86020184774394	0.118613377254687	0.772988525941786
comp56742_c7_seq1	-0.522925803661117	0.0733806827529283	0.677376806762309	6.49015804905648	5.85892195991349	0.1186793898569	0.772988525941786
comp36831_c0_seq1	-0.626845232843456	0.0664434443563954	0.35872877123361	5.84016102523651	5.85771897547435	0.118741467971177	0.772988525941786
comp56875_c0_seq2	-0.361527418328681	-0.10897374508757	0.00893525862282182	5.14287278490982	5.85729818348002	0.118763189589324	0.772988525941786
comp35864_c0_seq1	-0.605599509128746	0.166856040759312	0.208951477282593	5.9532281762871	5.85615889515781	0.118822019585408	0.772988525941786
comp59769_c8_seq3	-0.691323483701733	0.299441522907165	0.686115236587721	5.48722037124848	5.85476587767409	0.118893989292422	0.772988525941786
comp36156_c0_seq1	-0.00242374323645622	-0.648461800076118	0.259476147574947	8.66932132248148	5.85138900852825	0.119068626527807	0.772988525941786
comp60305_c0_seq1	-0.659271675662492	0.189490626764063	0.0586854318450293	4.40687183274897	5.85094018212997	0.11909185632233	0.772988525941786
comp47934_c0_seq1	-0.774768348131306	0.136316200814389	0.470899474414278	5.26820186259634	5.85060530974697	0.119109191043262	0.772988525941786
comp48148_c1_seq1	-0.636461360158066	0.0898652607471066	0.572404478585538	5.1955577593875	5.84992712588637	0.119144304708462	0.772988525941786
comp60307_c0_seq2	-0.309183810346401	-0.255420326730064	0.1410163670605	6.41583385379024	5.84225754899247	0.119542092685809	0.772988525941786
comp57461_c0_seq1	-0.908845872373809	0.345350604694226	0.71943720234244	4.10773369412257	5.84214819935469	0.119547773328802	0.772988525941786
comp57582_c3_seq4	-1.10901667264793	0.75413661797073	0.196277989066349	4.14901452066597	5.84134172798515	0.119589676946322	0.772988525941786
comp54429_c1_seq1	-0.276076092770289	-0.571353747766538	0.141331111598008	6.83229985754575	5.83924040849355	0.119698925657327	0.772988525941786
comp58071_c0_seq1	-0.593014461549364	0.0400723271185977	0.581823863011494	5.97836907445247	5.83872357779282	0.119725810537704	0.772988525941786
comp60247_c1_seq1	-1.06102517202468	0.583736315606075	0.793346592141594	3.77231931353663	5.83749540510664	0.119789721632085	0.772988525941786
comp36106_c0_seq1	0.0536233731561919	-0.637199949694698	-0.241975771222091	9.51499504393937	5.83156249588529	0.120098914099337	0.772988525941786
comp49922_c0_seq1	-0.039696179343754	-1.00297869399362	1.74264858837683	4.09025455652779	5.82913839620658	0.12022546445593	0.772988525941786
comp58797_c0_seq1	-0.662615862769029	0.255227319361701	0.590108912186753	5.82098561732583	5.82912289311616	0.120226274205272	0.772988525941786
comp59836_c0_seq1	-0.788423581086893	0.220855910866139	0.427132362312866	4.34379637514071	5.82840387646591	0.120263835222078	0.772988525941786
comp61235_c4_seq24	-1.29050302918075	0.22644586417551	0.686549673588024	3.51174257392545	5.82660675570482	0.12035776471429	0.772988525941786
comp60879_c2_seq4	-1.24604047245692	0.859375175093513	0.952103696600042	4.05096843405526	5.82114230638405	0.120643803069442	0.772988525941786
comp14198_c0_seq1	-1.17497812270765	0.0979429995201456	1.05501111845986	5.12601000867235	5.81940007861024	0.120735136713708	0.772988525941786
comp50790_c0_seq1	0.0537985695146811	-1.15877589706606	-0.892129074890638	8.15545021991369	5.81613163751314	0.120906657624233	0.772988525941786
comp50866_c1_seq1	-0.649586796691181	0.0829839631578636	0.34206631234069	5.28979713353793	5.81395256551207	0.121021139765303	0.772988525941786
comp50371_c0_seq1	0.233109317023349	-0.97392225422713	-1.87573220590543	4.11301845839774	5.81276746127402	0.121083445087035	0.772988525941786
comp57509_c0_seq1	-0.654419294987712	-0.0224315864191835	0.43101329198151	4.81429877589829	5.81237492852276	0.12110408872858	0.772988525941786
comp56509_c0_seq1	-0.302262295979891	-0.302313993101675	0.325653385790344	5.80563934890631	5.80997822043599	0.121230206503347	0.772988525941786
comp44754_c0_seq1	-0.462732945242541	-0.0143213477339034	0.712436976725126	7.64845675686996	5.80823258392883	0.121322142864031	0.772988525941786
comp57774_c0_seq1	0.151824892912825	-0.340244137796698	-1.03919117830258	5.58802311322714	5.80820177986024	0.121323765799438	0.772988525941786
comp58960_c1_seq3	-0.295322203556501	0.228981912363451	0.732236805225299	5.52763787899469	5.80573207824337	0.121453951234438	0.772988525941786
comp57859_c1_seq2	-0.394892934162474	-0.585447773503257	1.16136002425631	4.04317542439049	5.80443971321196	0.121522128755836	0.772988525941786
comp35820_c0_seq1	-0.583936245765042	-0.773177428383805	0.832832095189817	5.7954716435461	5.80379928585772	0.121555927423254	0.772988525941786
comp47907_c1_seq1	-0.784380073133826	0.291709061402011	0.714424439206453	4.64271776110735	5.80362888687349	0.121564921768854	0.772988525941786
comp57822_c0_seq1	-1.02350207744709	-0.834700170750338	0.586203258694469	8.15489323379689	5.80321968945186	0.121586523449639	0.772988525941786
comp55710_c0_seq1	-1.1796863800822	-0.311247081710738	0.136793949814591	4.35219472429969	5.80237064484451	0.121631356494558	0.772988525941786
comp67582_c0_seq1	-0.437736551814142	0.198080759091718	0.766869829343848	5.99341157535566	5.79723146398015	0.121903062848082	0.772988525941786
comp48624_c1_seq1	-0.574228721591861	0.0774615458471021	0.700484512894611	6.04058718451679	5.7968329117058	0.121924158291992	0.772988525941786
comp60075_c1_seq8	-0.805380859079401	0.319248943533676	0.5024399121537	5.24488697733583	5.79608147335268	0.121963941523289	0.772988525941786
comp16152_c0_seq1	-0.37349623903783	0.274277164272441	-0.412746415710818	8.42964911534312	5.79521730589916	0.122009708239389	0.772988525941786
comp54203_c0_seq1	-0.386234170210665	-0.202903332103195	0.0382276915171319	6.10287357872568	5.79486055007121	0.122028606968806	0.772988525941786
comp59528_c1_seq1	-0.564517809320781	0.145858913402578	0.495586077696614	6.3836714703443	5.79397929735503	0.122075302274189	0.772988525941786
comp58229_c4_seq1	-0.682426041077786	0.221722660688374	0.979749744123463	4.94194335535402	5.79393721629739	0.122077532466651	0.772988525941786
comp44716_c1_seq2	-0.0886157573673467	-0.671676107039539	0.998472993909394	6.53169052232265	5.79353150195595	0.122099036319753	0.772988525941786
comp57856_c0_seq2	-1.64585238257783	0.806462482297836	1.1218235035662	4.15887698052323	5.79294736701093	0.122130003241354	0.772988525941786
comp55867_c0_seq1	-0.710899478270737	0.511542157551433	0.183082177228997	5.1092080866785	5.78929638662132	0.122323723401168	0.772988525941786
comp15067_c0_seq1	0.127604728746199	-1.01403292515801	0.527727312818934	6.6508967781817	5.78463927801098	0.122571253451069	0.772988525941786
comp50576_c0_seq1	-0.661677565366176	0.265470147891677	0.49977176308565	5.3406663002093	5.78172363378306	0.122726465750109	0.772988525941786
comp59151_c0_seq1	-2.22850264508776	1.98630414264552	-0.285580387819896	5.99906761017255	5.78002088518173	0.122817196986953	0.772988525941786
comp60470_c0_seq2	-0.872362621247946	0.528018704167563	0.77035717847291	4.83137638955307	5.77769959432448	0.122940990298473	0.772988525941786
comp61515_c1_seq19	-0.831960586984271	0.511767883272328	0.150554301638874	4.98091965654626	5.77598854571042	0.123032315784939	0.772988525941786
comp55365_c1_seq4	-0.386751764914356	-0.286252994172194	-0.36068540497148	4.11393182678219	5.77457629471059	0.123107741933546	0.772988525941786
comp54166_c1_seq1	-0.874512980041894	0.790837374686883	0.0358176084771771	5.18147214091156	5.77339580936983	0.123170823634152	0.772988525941786
comp60279_c1_seq1	-0.310257280972513	0.152062604604356	0.892018724124957	4.78756965501286	5.77246612166745	0.123220525112318	0.772988525941786
comp57812_c0_seq2	-0.115168373289045	0.690590988166443	0.523220627082661	4.29424645744886	5.76950886758128	0.123378748174577	0.772988525941786
comp36684_c0_seq1	-0.627494827729327	0.0398300505696693	0.868530504626416	4.77649327464375	5.76660754172981	0.123534166952426	0.772988525941786
comp60751_c9_seq8	0.331183951403481	-1.91054108220388	2.73118400116031	3.41210013509292	5.76411497633841	0.123667838081454	0.772988525941786
comp35537_c0_seq1	-0.386196389017075	-0.646674514204657	1.30869103210715	4.13201495415394	5.76066441254375	0.12385311206939	0.772988525941786
comp60374_c1_seq2	-0.775170936118979	0.300505937785279	0.281337407366768	4.25900761528958	5.75886147479215	0.123950023829303	0.772988525941786
comp50787_c0_seq1	-0.530511234514224	0.0352224332595801	0.456067494131266	6.43426293291764	5.75676530121726	0.12406278843911	0.772988525941786
comp35771_c0_seq1	-0.217607861173101	-0.274854628960944	0.538317747491191	8.01020832102975	5.75555290863403	0.124128054239386	0.772988525941786
comp61300_c2_seq1	-0.66581236044223	-0.0257705180095483	0.54590948434626	5.7127757399742	5.75514321019005	0.124150116612527	0.772988525941786
comp60014_c1_seq2	-0.920854575127739	-0.471840114067246	1.19815955254902	4.41056691999533	5.7535885846316	0.124233867599681	0.772988525941786
comp60615_c0_seq1	-0.0544509065848825	-0.674725047635134	1.36563936685367	4.31600166614261	5.75174778603187	0.12433310491081	0.772988525941786
comp58538_c1_seq5	-1.11069673506764	0.912354770131853	0.606621002970389	4.16874929315232	5.75079686617975	0.124384398493128	0.772988525941786
comp59840_c1_seq6	-0.912280212231403	0.664509052722318	0.435634346062969	5.5368425974986	5.74939655999492	0.124459969118565	0.772988525941786
comp59675_c0_seq2	-1.04000176606573	0.628563345070419	0.657456156612832	3.49878558283843	5.74865644792055	0.124499928565506	0.772988525941786
comp16535_c0_seq1	-0.0094656639613024	-0.20195600835094	0.732663060592379	6.01300098018265	5.74757914182865	0.124558115314723	0.772988525941786
comp59419_c0_seq1	-0.943940705340917	0.303812425588329	0.982825951913709	4.3030324033333	5.74635286483066	0.124624379697127	0.772988525941786
comp57967_c1_seq1	-1.11927129815835	0.678762638763699	0.345720271019954	3.83593269914428	5.74560663906626	0.124664719958044	0.772988525941786
comp53291_c2_seq1	-0.764712156263421	0.142019713716724	0.434234605788552	4.58969212113413	5.74028069253784	0.124952996864924	0.772988525941786
comp50279_c0_seq2	-0.615770091914683	0.166915629416739	0.73965261703616	5.68040890007027	5.73807870086871	0.125072369182602	0.772988525941786
comp36121_c0_seq1	-0.958226096620765	0.527251231864999	0.920667232685776	4.06649940902118	5.72926302552397	0.125551364693341	0.772988525941786
comp54393_c0_seq2	-0.664367798885511	0.228559895629493	0.248535998656479	4.86301859432474	5.72771610801667	0.12563559562147	0.772988525941786
comp57507_c2_seq1	-1.2581570598531	0.836627997862697	0.634645436167801	3.45069132703354	5.72487064803122	0.125790673753323	0.772988525941786
comp46039_c0_seq1	-0.722604912896229	0.228224749851311	0.596092057944703	5.4839574024407	5.72477960193135	0.125795638790951	0.772988525941786
comp57807_c0_seq1	-1.34104597063324	0.288428640761606	1.11287304795197	3.9126214732566	5.72355346067891	0.125862522405471	0.772988525941786
comp55923_c0_seq1	0.685799365913588	-1.32464963014293	-0.69865795079276	4.27402177479481	5.7208223675528	0.126011619896739	0.772988525941786
comp58644_c0_seq1	0.125070007762416	-1.39116977818758	-1.5491805868803	4.90737480551014	5.72018040898455	0.126046690482615	0.772988525941786
comp59286_c1_seq1	-0.174664779707553	1.12757246012197	-1.42798263564154	3.52154501836799	5.7200304546047	0.12605488391974	0.772988525941786
comp60279_c1_seq2	-0.641522233875863	0.38113450634703	-0.332529120971874	4.61253023919169	5.71898709502669	0.126111906634738	0.772988525941786
comp50796_c0_seq1	0.731557242718755	-1.03217643596659	0.132057799731641	5.54967467061854	5.71588810570035	0.126281420446476	0.772988525941786
comp61190_c2_seq1	0.143875579396505	-1.33698862695103	0.368381861525006	4.3613418156732	5.71342605979468	0.12641624819987	0.772988525941786
comp54841_c0_seq1	-0.619109215193441	0.15420683087317	0.221777114836143	4.87430418864568	5.70770842262059	0.126729888928602	0.772988525941786
comp59418_c0_seq2	-0.839563292770694	0.547780495715151	0.152594383010278	4.70021298252462	5.70731439484607	0.126751530557271	0.772988525941786
comp56087_c1_seq1	-0.923688961860289	0.525881421341765	0.847662901008132	4.79821111709212	5.70731125958748	0.126751702772692	0.772988525941786
comp35896_c0_seq1	-0.7091379881095	0.47488395402776	0.445065230531755	5.74143707618226	5.70582881733892	0.126833156224294	0.772988525941786
comp53911_c3_seq2	0.615862087014964	-0.877992185903336	-0.271243350274207	5.17518307301025	5.705551929116	0.126848375491006	0.772988525941786
comp57318_c0_seq1	-0.373151334941744	-0.361103824404548	0.225098680113347	5.00561078150105	5.70456465921252	0.126902655303859	0.772988525941786
comp47477_c0_seq1	0.0778580626820868	-0.556880920122023	-0.173674177169123	5.31692169046787	5.7043368840688	0.126915181452687	0.772988525941786
comp61463_c6_seq4	-0.609814254882174	0.437612116152751	0.496683783151681	6.6229049466599	5.70405828986784	0.126930503918134	0.772988525941786
comp50295_c0_seq2	-1.04087618372925	2.11911680996709	1.35088721632153	3.52065517680578	5.70270622629148	0.127004891373555	0.772988525941786
comp27983_c0_seq1	-1.00087740537992	0.454089547449974	0.879270967938134	5.08635985122052	5.70171055134146	0.127059697659583	0.772988525941786
comp55091_c3_seq1	-0.494306182706246	-0.201536905018829	0.657745618446061	5.31437396667877	5.69998280279927	0.127154853875439	0.772988525941786
comp50802_c0_seq2	-0.803146596304496	-0.0764893681788515	0.432603675536609	3.90397216558568	5.69979858563008	0.127165003685052	0.772988525941786
comp58851_c0_seq4	-0.594120409877749	1.44795654062256	0.990704078457432	3.56211686640853	5.69635857594058	0.127354679491538	0.772988525941786
comp59309_c3_seq1	-0.754945033677704	0.190108037292768	0.84164043693192	4.92931236451668	5.69618850438553	0.127364063903919	0.772988525941786
comp56307_c0_seq1	-0.664864967152896	0.0815795204695967	0.817268156766308	4.81548139213975	5.69580019450324	0.127385492998759	0.772988525941786
comp61319_c2_seq7	-0.694250876158768	0.366286553870376	0.529885670598968	4.98033276351075	5.69523589393244	0.127416640351644	0.772988525941786
comp60750_c0_seq1	-0.521879481298296	0.00614702387059668	0.560883852737749	5.98622203088075	5.69392335543846	0.127489115764984	0.772988525941786
comp47439_c1_seq1	-0.702513947356412	0.263169976283929	0.253290562635265	5.51642296207397	5.68603712574283	0.12792540201968	0.772988525941786
comp60204_c3_seq5	-0.952953520432881	-0.0703713710019796	1.03162440201302	3.81256641481596	5.68314396207535	0.128085815009487	0.772988525941786
comp51879_c0_seq1	-0.361258110560689	-0.173234637848626	0.0921222441271944	5.87830732921585	5.68145686440525	0.128179445335943	0.772988525941786
comp58321_c0_seq2	-0.57685685801578	-0.00670564921489709	0.143640440865231	4.16983248497837	5.67868179572602	0.128333597369409	0.772988525941786
comp57752_c0_seq3	-0.802902370349297	0.281799646680446	0.246245770144579	4.53490113228401	5.67811782796228	0.128364946714957	0.772988525941786
comp59427_c0_seq1	-0.230348425304598	0.487482242722959	-0.972842174515896	4.8528438316552	5.67031470052173	0.128799448406256	0.772988525941786
comp56689_c1_seq1	0.021563084582848	-0.394024746655396	-0.401436205919883	8.79547423669867	5.66855813897926	0.128897451754394	0.772988525941786
comp57497_c1_seq1	-0.735374740596747	-0.0718417539915529	0.511475900411734	4.78102758787712	5.66847205337093	0.128902256527224	0.772988525941786
comp54838_c0_seq1	-0.483838663984224	0.0414072994892291	0.623960821716642	6.6878205999215	5.66567120605066	0.129058675671346	0.772988525941786
comp61171_c5_seq3	-0.43699110538481	-0.0572530210999898	0.722914052013851	7.23002545054644	5.66475030639049	0.129110144647755	0.772988525941786
comp58632_c1_seq2	-0.034180178011463	-0.749931755964092	0.535609991129638	5.55654973958364	5.66467333035393	0.129114447713484	0.772988525941786
comp56822_c2_seq1	-0.90365255612017	0.253668138503721	0.661212829153477	4.45312367321667	5.66403113055868	0.129150352876008	0.772988525941786
comp50772_c0_seq2	-0.647781466464521	0.180203160524466	0.916485900154733	5.31313725323792	5.6627776967768	0.129220459266936	0.772988525941786
comp58028_c4_seq4	-0.730907117578216	-0.108433634060736	0.634170347091158	4.38758571661591	5.65929413745295	0.129415489947063	0.772988525941786
comp60558_c0_seq1	-0.430782823832405	-0.859523128149249	0.119588442282906	3.32166787406064	5.65928665478283	0.129415909173208	0.772988525941786
comp57025_c0_seq1	-0.637722242553388	0.148077758045407	0.750801763009957	5.20061871223423	5.65919635302202	0.129420968546455	0.772988525941786
comp58210_c0_seq1	-0.730193321266171	-0.482771671877576	0.154800133035168	4.04449115960761	5.65737849302352	0.129522858533741	0.772988525941786
comp59345_c0_seq2	-1.02038583573745	0.723866103023564	1.14802169415061	3.9654430135294	5.6543773103368	0.12969123998739	0.772988525941786
comp57393_c4_seq3	-0.29436821288624	0.334973804472265	-0.353987294719836	6.17075323888081	5.65216032733491	0.129815757528224	0.772988525941786
comp48489_c0_seq1	-1.5226067014689	0.436321511851052	1.74173207665469	3.45779124194532	5.65136756287939	0.129860310973935	0.772988525941786
comp41766_c0_seq1	-0.706004947250144	0.399880793860676	0.450361433423345	5.18624598094465	5.6506395935502	0.129901235730506	0.772988525941786
comp54537_c0_seq2	-0.590571538459537	-0.014874728039874	0.722241805283876	5.60182242641579	5.64987359818193	0.129944311462484	0.772988525941786
comp35715_c0_seq1	-0.174333774505081	0.0029044194631279	0.677225840142798	9.83187012020477	5.64973688392052	0.129952001013897	0.772988525941786
comp35516_c0_seq1	-0.695625887122278	0.144379893843684	0.635547113493747	4.91168916349865	5.64714835455479	0.130097675606049	0.772988525941786
comp35790_c0_seq1	0.177217105295549	-1.0937697367147	0.706396128089591	8.64242083467575	5.64692684212142	0.130110148863303	0.772988525941786
comp54577_c0_seq1	-0.800607205187422	0.410330355807821	0.496808523826028	4.63120720515204	5.64165364761548	0.130407415759991	0.772988525941786
comp50811_c0_seq1	-0.767983112730299	0.465958241856903	0.793506089854039	5.04348582041522	5.63853498584307	0.13058352844298	0.772988525941786
comp57740_c3_seq1	-1.14336485064178	0.718545298466714	0.738283389493264	3.77102886119746	5.63848594548075	0.130586299586001	0.772988525941786
comp35549_c0_seq1	-0.60136707558563	-0.0372642133110367	0.189895673436792	5.48390858395821	5.63598263570696	0.130727829371329	0.772988525941786
comp50677_c1_seq1	-0.409985902233198	0.135297861910448	-0.0557699737258242	6.84833258754065	5.63445039246312	0.130814529825547	0.772988525941786
comp59936_c0_seq3	-0.972265309569231	0.269022129715506	1.07253277506778	3.80955576459225	5.63381554373199	0.13085046811811	0.772988525941786
comp17294_c0_seq1	-0.707240761970358	0.35413593125528	0.6249794676706	5.41652958626646	5.63318038007639	0.13088643362934	0.772988525941786
comp58877_c1_seq2	-0.616572283148799	0.470299967980314	0.621662387946216	5.27401438103235	5.63209887425155	0.130947694442991	0.772988525941786
comp57304_c2_seq1	-0.425807174009516	0.0908300402596906	-0.0594721303553659	5.63902631492799	5.63048839701768	0.131038968819238	0.772988525941786
comp44395_c0_seq1	-0.523517650740683	-0.520033280067682	0.461741019731599	6.33063896121287	5.63020612667478	0.131054972818923	0.772988525941786
comp60312_c0_seq1	-0.424843580631241	-0.239315816876846	0.369965177425834	5.13580533351208	5.62976250954266	0.131080128518966	0.772988525941786
comp50968_c0_seq1	-0.677612282315852	0.196988531079218	0.775690532375276	5.66434470884518	5.62953197579667	0.13109320294999	0.772988525941786
comp59370_c0_seq1	-0.935325994016024	0.582649635757118	0.670625534859424	4.24492348211188	5.62668475971065	0.131254781437556	0.772988525941786
comp51323_c0_seq1	-0.552992870429693	-0.0541218915549431	0.559068224131529	5.27929210316603	5.62571941700794	0.131309607239093	0.772988525941786
comp59912_c0_seq1	-0.871874344562284	0.761329501721592	-0.215494622442232	4.30444856633216	5.62557297447781	0.131317926216548	0.772988525941786
comp54453_c0_seq1	-0.0246069740521254	-1.18708508793058	0.4199398492003	3.91232052894354	5.62456417321019	0.131375246915517	0.772988525941786
comp55781_c0_seq1	-0.855021014283819	0.275855147112471	0.704355784070232	4.11158537035407	5.62033835658756	0.131615618891005	0.772988525941786
comp56046_c0_seq2	-0.575260683621879	0.6398339470874	1.5567807188462	3.69825766134095	5.61908970950683	0.131686724111469	0.772988525941786
comp50716_c1_seq1	-0.391143097674471	0.38484219339529	-0.425287607571401	4.87059642784547	5.61109721326908	0.132142728607924	0.772988525941786
comp35653_c0_seq1	-0.331469454686304	0.0422626129557108	0.723691796357832	7.19225644554259	5.60966197953164	0.132224773279204	0.772988525941786
comp59815_c1_seq1	-1.05150174898443	0.548813508548008	0.848142639444137	4.02308923266576	5.6047387904074	0.13250657367433	0.772988525941786
comp59534_c0_seq1	-0.850558084131475	0.257980632909584	0.680027536120331	4.23839822715003	5.60298278204655	0.132607224516761	0.772988525941786
comp46144_c0_seq2	-0.740621036064278	0.245317549315304	0.694001392038752	4.59684457355437	5.60285866022147	0.132614341675979	0.772988525941786
comp54967_c0_seq2	-0.763647481008093	0.371058775906572	0.601437381605131	4.49943195152981	5.60042482699535	0.132753971282243	0.772988525941786
comp60207_c1_seq1	-1.06563083015935	0.535898434523952	0.862820053061119	3.72542890715456	5.59969485367845	0.132795877246969	0.772988525941786
comp61135_c6_seq5	-0.652480636040082	0.147134055792219	1.05733819031605	4.68674909895714	5.59367729315682	0.13314180958899	0.772988525941786
comp60960_c3_seq5	-0.60688911023874	0.347614787845245	0.872963356359691	4.77962227021777	5.59313903204095	0.133172794352083	0.772988525941786
comp54620_c0_seq2	-1.86014102377646	2.15979154484195	-1.70305641340609	5.33786218423859	5.59260299075676	0.133203658138016	0.772988525941786
comp44348_c2_seq1	-0.635530351841037	0.511544341303187	-0.700200630013231	6.84493928460413	5.59060590274505	0.133318704800479	0.772988525941786
comp60993_c2_seq1	-1.21866355413666	0.610141801895441	1.63085211430581	3.83990842190904	5.59027927398885	0.133337529948312	0.772988525941786
comp55940_c0_seq1	-0.747836478579598	0.243935831175797	0.218631202756697	5.74776930348058	5.58609181425744	0.1335790966635	0.772988525941786
comp67431_c0_seq1	-0.635328821710784	0.174201984515499	0.480472710738478	5.89653134337709	5.58177420358229	0.13382860671694	0.772988525941786
comp57409_c0_seq2	-0.710307476021605	-0.0279847589071284	0.268695634958252	4.28789272813457	5.58142559343695	0.133848771818843	0.772988525941786
comp35571_c0_seq2	-0.768335290906544	0.0331414491744429	0.897897243445101	4.21783854432321	5.58069275681101	0.133891171632312	0.772988525941786
comp59475_c2_seq1	-0.764314355108877	0.117289487038656	0.59634812432702	5.08133016062458	5.58025971162806	0.133916232372402	0.772988525941786
comp15449_c0_seq1	-0.271331006314058	-0.305489154715152	0.711675755780643	9.71348353470967	5.57892064534997	0.13399375360719	0.772988525941786
comp54924_c1_seq1	-0.584362664904697	0.139551121915981	0.32639784806861	5.48445453498817	5.57551141425183	0.13419131323512	0.772988525941786
comp58872_c0_seq2	-2.99596210208458	2.87398348569197	-0.0861700137319642	6.28724970532833	5.57378766191846	0.13429130723925	0.772988525941786
comp47763_c2_seq1	-0.709217731827251	0.0504205563740746	0.569477202603273	4.6880234445055	5.57237585339243	0.134373258238135	0.772988525941786
comp52495_c1_seq1	-0.756625859867381	0.552588737718324	0.796982572701367	5.09174011715608	5.57179030738911	0.134407261251967	0.772988525941786
comp59886_c2_seq1	-0.693083439832104	0.42936110697841	0.946518278961135	4.87407411509927	5.57165639060186	0.134415039029327	0.772988525941786
comp54522_c3_seq12	-0.602714603548833	0.512237965916953	0.432255317131855	6.98775142248319	5.56807221908858	0.134623363614699	0.772988525941786
comp61515_c1_seq24	-0.154930585021136	0.16435587069764	-0.796717719849963	4.11914353221699	5.56777754689555	0.13464050462354	0.772988525941786
comp59099_c3_seq1	-1.16512041388807	1.64787939517465	0.116633013132648	5.47947843787344	5.56758565466133	0.134651668061493	0.772988525941786
comp60955_c0_seq2	-0.0897758378905988	-1.10808171418696	1.12727942361335	3.64661711422486	5.56642062041028	0.134719463445398	0.772988525941786
comp57093_c0_seq2	-0.474376362305777	0.0973973299848101	0.98252123364457	4.65001467501348	5.56154031655672	0.13500380922384	0.772988525941786
comp60524_c1_seq1	-0.969400339683994	0.47680672749414	0.425251186293281	3.80594909684451	5.5609670703709	0.135037246177116	0.772988525941786
comp54452_c4_seq1	-0.462001485645829	-0.773683467139664	0.477439643261808	3.62999675382102	5.5581494156269	0.135201711852578	0.772988525941786
comp15502_c0_seq1	0.819432511456034	-0.668926244565857	-0.176545784106156	11.7999894324887	5.5581281434381	0.135202954226816	0.772988525941786
comp50587_c1_seq1	-0.940517254623757	0.394661585445659	0.681324196472808	5.21559407958601	5.55530529427089	0.135367915190552	0.772988525941786
comp43355_c0_seq1	-0.495086582597455	0.187211826536811	0.629032850543302	6.42374856592998	5.55310706476087	0.135496507075948	0.772988525941786
comp56646_c0_seq2	-1.11838412989817	0.718614558227584	0.639612437459679	6.26894806142479	5.55193379860684	0.135565188169691	0.772988525941786
comp47549_c0_seq1	-0.723628637761068	0.181210197530222	0.74686942961605	5.47404741287829	5.54980755906687	0.135689738983721	0.772988525941786
comp59600_c1_seq1	-0.410036673449989	-0.0576749032686147	0.151164252548193	6.09220987706372	5.54832166437278	0.135776844152042	0.772988525941786
comp58519_c1_seq2	-0.585386114331626	0.479338146928822	0.595456933213343	5.81852882203654	5.54672785657801	0.135870334321739	0.772988525941786
comp61175_c1_seq1	-0.321228660451257	-0.623069457227947	-0.0160052531321072	3.66780400618783	5.54595965648524	0.13591541750467	0.772988525941786
comp56750_c0_seq1	-0.443608174057104	0.11355865942093	0.0389477882493497	6.52442025624	5.54505087929981	0.135968769034392	0.772988525941786
comp70612_c0_seq1	0.0175830164259951	-0.131450051778054	-2.05193565088906	5.70126824647471	5.54437149857461	0.136008666381274	0.772988525941786
comp57072_c2_seq1	-0.57567729647265	-0.000470401678051705	0.573162588596046	6.04467650993153	5.54354130627364	0.1360574353796	0.772988525941786
comp36128_c0_seq1	0.896766891087135	-1.2302826833619	-1.92906599808302	4.09123958553708	5.54203306015837	0.136146078583655	0.772988525941786
comp69614_c0_seq1	-0.603883922953953	-0.0497492004193322	0.525699476081849	5.81223099954301	5.54105385721085	0.136203658002821	0.772988525941786
comp58747_c0_seq1	-0.136319608166107	-0.169339034566799	0.710408675034282	7.68159244648776	5.53946115130455	0.136297362192087	0.772988525941786
comp50844_c0_seq1	-0.672519189558946	0.320462079434814	0.479428412045828	5.83650239149504	5.53800019508279	0.136383368897874	0.772988525941786
comp58961_c0_seq1	-0.643332385903649	-0.124619203478971	0.350184471386253	4.81084204386775	5.53730916654116	0.136424067786732	0.772988525941786
comp56828_c2_seq1	-0.942143709945454	0.69007969868363	0.0470759187190302	4.60529809874733	5.5371707608514	0.136432220727772	0.772988525941786
comp53646_c0_seq1	-0.544221611239853	-0.0527773846605842	0.250674763457762	5.30840523982246	5.53511936189341	0.136553114885252	0.772988525941786
comp61282_c1_seq9	-0.623574729344737	0.787004627273418	0.328169294155045	5.17654754354242	5.53146637572231	0.136768646349499	0.772988525941786
comp21514_c0_seq1	-0.741200315703959	0.263170850431058	0.684348802240862	4.86648644086588	5.52759752231066	0.13699726621299	0.772988525941786
comp56111_c0_seq1	-1.07852597330246	0.831880548154833	0.508751225096971	4.28146183899104	5.5272015328509	0.137020686626786	0.772988525941786
comp61393_c4_seq23	-1.10829980200336	0.766497234349656	-0.223647028999576	3.62451135382473	5.52629036239393	0.137074591349326	0.772988525941786
comp58556_c1_seq1	-0.804212547130122	0.218171474640912	0.58172802890993	4.56211785387102	5.5239613591102	0.137212466319895	0.772988525941786
comp56068_c2_seq3	-0.960553481724051	0.228228856809522	0.909545499934114	4.22761866358049	5.5238501672875	0.137219052068523	0.772988525941786
comp55685_c0_seq2	-1.77942221205616	1.61511970251911	1.06795524907311	3.63888704659508	5.51958404737921	0.137471955437609	0.772988525941786
comp56997_c0_seq4	-1.01382673062835	-0.489963123070217	1.09488103790692	4.86959641816957	5.51177933385292	0.137935777855695	0.772988525941786
comp58105_c1_seq3	-1.77565597358862	1.70323151191158	-0.434159903048508	6.49638242160474	5.51168591039979	0.137941338850899	0.772988525941786
comp59329_c0_seq1	-0.970372761533966	0.917960401948953	-0.467495133272143	7.11425895749279	5.51160360178319	0.137946238415919	0.772988525941786
comp50658_c1_seq1	-0.67785657017293	0.457628310868217	0.620975276577621	7.02169406741313	5.51056331636571	0.138008177461018	0.772988525941786
comp36153_c0_seq1	-0.150530548122269	-0.75858090463503	-0.0758253555442348	4.25132212275258	5.50937149263748	0.138079171583018	0.772988525941786
comp47978_c0_seq2	-0.684340381598486	0.296436067278188	0.917871293777895	4.77501551755879	5.5088697454474	0.138109069836086	0.772988525941786
comp61113_c4_seq1	0.515385065004497	-1.0235419101904	-0.609759468338657	3.89051163390571	5.5048975362097	0.138345983760714	0.772988525941786
comp59103_c0_seq1	-0.713192073535262	0.444539538751129	0.0513455783679796	5.03346326615708	5.50248046924509	0.138490333108201	0.772988525941786
comp57301_c2_seq1	0.687887992441394	0.849485152489748	-1.5399450853404	3.24675503339457	5.50164630312972	0.138540183379126	0.772988525941786
comp56231_c0_seq1	-0.761438897883514	0.375871827605053	0.323874924609698	4.93602219103512	5.50147114166998	0.138550653295206	0.772988525941786
comp60179_c0_seq2	-0.849253984427634	0.374408948184215	0.690907596965553	4.4315344230969	5.50072582512135	0.138595211448538	0.772988525941786
comp55615_c0_seq1	-0.592658411613898	0.34749060851918	0.24100846713325	7.00504385670255	5.49827479836452	0.138741839961674	0.772988525941786
comp50390_c0_seq1	-0.379313295668856	0.504198996610166	-0.788375954074186	8.20749275207147	5.49792781331276	0.138762609635276	0.772988525941786
comp51039_c0_seq1	-0.653649939397005	0.0406049181556763	0.712145924725298	5.06485482740517	5.49740241458399	0.138794064325601	0.772988525941786
comp60364_c0_seq1	-0.782818635983719	0.18433965305714	0.387662190282945	4.10231352592665	5.49430317249166	0.138979748062962	0.772988525941786
comp59897_c0_seq1	0.28528277146179	-0.81319703508165	0.47595446999155	5.85655706661598	5.4929822199802	0.139058961366583	0.772988525941786
comp35696_c0_seq1	-0.643733127919234	0.266202055723636	0.531822169928061	7.03405019083728	5.48991999879177	0.139242757661371	0.772988525941786
comp58784_c0_seq1	-0.168657986209433	-0.916645354458317	0.629547513069671	8.50512783297229	5.48616380221009	0.139468521286345	0.772988525941786
comp56972_c2_seq3	-0.817403073056512	0.478769209322042	0.538371680082611	4.86720627878461	5.48268342402365	0.139678016727668	0.772988525941786
comp49232_c0_seq1	0.620489208991704	-0.305384533057781	0.465184872216068	3.80272621146149	5.48183739658278	0.13972898696145	0.772988525941786
comp61114_c0_seq2	-1.67205671255832	1.10397270324783	1.38473178117805	4.23484647882262	5.48169700961498	0.139737446497202	0.772988525941786
comp58259_c1_seq2	-0.613045051748909	-0.24939722185202	0.878129082383858	4.49820458689825	5.48166814834825	0.139739185699691	0.772988525941786
comp15340_c0_seq1	-0.344229468445257	0.0756498993770332	-0.20311285422847	7.78089235050903	5.48147259478092	0.139750970451036	0.772988525941786
comp35626_c0_seq1	-0.477574782124938	-0.83917704349179	1.36493504499747	4.52318311511752	5.48116303406358	0.13976962760357	0.772988525941786
comp50931_c0_seq1	-0.364554948860981	-0.112090639901858	-0.0718158824680892	6.37926121877015	5.47999404758984	0.139840103441721	0.772988525941786
comp54839_c0_seq1	-0.589881291705363	0.0426637151688976	0.361834262078482	6.66420118684626	5.47908854641035	0.139894717432954	0.772988525941786
comp60017_c0_seq4	-0.611050894046503	0.123297624992637	1.37500633622695	4.11142366766939	5.47811423605388	0.13995350413038	0.772988525941786
comp56495_c5_seq3	0.918519694911657	-0.0482931926916075	-2.06336750069448	3.98423079674737	5.47292750154024	0.140266849028389	0.772988525941786
comp58875_c6_seq4	-0.80521621564766	0.326778243691461	0.726703084872872	6.10201791567005	5.47218478988427	0.140311772669802	0.772988525941786
comp56894_c1_seq3	-0.848025526662697	0.411520643301605	0.524161876332819	6.0935188731748	5.47029358980967	0.140426225334386	0.772988525941786
comp51040_c0_seq1	-0.344534810499031	-0.276649636706528	0.713669455443623	7.77114370764085	5.46953609016057	0.140472092918927	0.772988525941786
comp49663_c0_seq1	-0.720272218873501	-0.151564697579478	0.789583788888085	4.04620709647853	5.46919376844751	0.140492825599641	0.772988525941786
comp59921_c1_seq1	-1.12249991220413	0.617346021971711	0.915148354485824	3.61464665618203	5.46912864990696	0.140496769825897	0.772988525941786
comp57732_c0_seq4	-0.797804446461401	0.195731606242178	0.415697910642738	4.24644105351332	5.46774534888408	0.140580581085725	0.772988525941786
comp53879_c1_seq1	-0.9609357261514	0.490341843900201	0.907970931422915	3.89032722730677	5.46635672980121	0.140664762208734	0.772988525941786
comp60181_c3_seq2	-1.76669519399951	1.60616729703182	-0.14454474016586	4.94162416564167	5.46512343158235	0.140739567494029	0.772988525941786
comp55751_c0_seq1	-0.959340770098225	0.0205469841301157	0.657004214889764	4.01221189009218	5.46060547429949	0.141013924787781	0.772988525941786
comp57639_c1_seq3	-0.789895795627236	0.173662054852608	0.453157158322717	4.00642884048417	5.45710238771087	0.141227001819543	0.772988525941786
comp51011_c0_seq1	-1.10639482698004	-0.0428466331200088	-0.0945161751338341	3.707984655168	5.4567756650442	0.141246890438541	0.772988525941786
comp35668_c0_seq1	-0.294959370271064	-0.034893786811963	-0.0298854542284975	6.58186086355226	5.45543574633025	0.141328483196076	0.772988525941786
comp15902_c0_seq1	-0.700818980413673	0.275021586887466	0.598149880605993	5.38543742317595	5.45450411287647	0.141385240225104	0.772988525941786
comp17086_c0_seq1	-0.803011657304779	0.211033256597892	0.697182365055396	5.42463934390307	5.45292471237757	0.141481509899258	0.772988525941786
comp59628_c1_seq1	-0.947072203789223	0.878567573178642	0.406456551172869	4.48011036025457	5.44782706851475	0.141792651991666	0.772988525941786
comp15692_c0_seq2	-0.45819379173487	0.216260843893838	-0.0573881979711963	6.15207791607666	5.44689120207953	0.141849844341081	0.772988525941786
comp61045_c1_seq1	-0.610408473953963	0.114397333974593	0.321243689593726	4.97918958973377	5.44638723903078	0.141880651410442	0.772988525941786
comp59167_c2_seq3	-0.29726764931572	-1.04978977310067	1.02184816457709	3.87053292151778	5.44362389828319	0.142049686066985	0.772988525941786
comp47853_c0_seq1	1.45155650436062	-1.77410344810463	-0.167386962500134	5.00666057597378	5.43898192717465	0.142334066750871	0.772988525941786
comp56150_c1_seq2	-0.748486887612813	-0.148501142656099	0.605286853850684	4.4468099077217	5.4385740232931	0.142359081890877	0.772988525941786
comp61153_c1_seq1	-0.686619008522563	0.696996007605788	-0.365404198357449	3.72197796268592	5.43540621618348	0.14255349282655	0.772988525941786
comp50574_c1_seq1	-0.798056908714179	0.326271622426371	0.539176598273052	5.25010095586155	5.43335079485134	0.142679770211596	0.772988525941786
comp54775_c0_seq1	0.146724717964835	-0.829820846929405	0.0714931252114393	7.53271230328543	5.43254969581556	0.142729015420539	0.772988525941786
comp46696_c0_seq1	0.124825827635777	0.47324600275865	-2.00632504451566	4.39102689427268	5.43203190822629	0.142760853455028	0.772988525941786
comp58372_c0_seq2	-0.817253240585757	0.572261841014984	0.810471215227761	5.87935467625477	5.42783084618195	0.143019419660759	0.772988525941786
comp56315_c0_seq2	-0.664762493197803	0.170952146958504	0.457328495710447	4.97528388435306	5.42612112441914	0.143124776225485	0.772988525941786
comp60387_c1_seq2	-0.322819725358333	-0.688564362632225	1.57276246378684	5.18115977659591	5.42461720002343	0.143217511887947	0.772988525941786
comp60402_c0_seq3	-1.50281120943186	0.915049606366163	0.446601993094179	3.55514976843983	5.4245848943565	0.143219504558616	0.772988525941786
comp46988_c0_seq1	-0.343804241479694	0.179312989358095	-0.720198506748037	4.68498462511318	5.42195346845647	0.143381903752921	0.772988525941786
comp57840_c0_seq1	-0.146436554015682	-0.133719090280525	0.653610145410052	8.0577189106319	5.41704898483979	0.14368505079824	0.772988525941786
comp35886_c0_seq1	-0.523360454046407	0.0327460513870749	0.495666981599762	6.42902397889729	5.41482210031783	0.143822895176592	0.772988525941786
comp56157_c0_seq1	-1.01977410768154	0.441730990655993	0.756822991189047	4.44987744716333	5.41344128906124	0.14390843040863	0.772988525941786
comp35816_c0_seq1	-0.719232213244406	0.431633237612411	0.613523118985189	5.93007974367409	5.41269929572254	0.143954413549038	0.772988525941786
comp54102_c2_seq1	-0.637249477285515	0.157239029958084	0.505011954157889	5.27248295656328	5.41220119957211	0.143985289587434	0.772988525941786
comp57005_c0_seq1	-0.240798307335627	-0.257849732199296	-0.0716589702951671	6.25056667051641	5.41132537708395	0.144039595371631	0.772988525941786
comp51128_c0_seq1	-0.851223007226514	0.410961800331012	0.539147075860853	4.58620665488913	5.41119556223565	0.144047646252022	0.772988525941786
comp59948_c5_seq3	-0.0930178855038468	0.128886971991233	0.829376286778063	4.90689304191762	5.41079504323346	0.144072488395712	0.772988525941786
comp58427_c1_seq2	-0.642362858004259	0.261500211504717	-0.406742453391216	5.74711136696616	5.41001469995174	0.144120900744734	0.772988525941786
comp57398_c1_seq2	0.145627365477749	0.0685991369646663	1.41154237373828	3.96472941442401	5.40749948794911	0.144277048857157	0.772988525941786
comp22881_c0_seq1	-0.500897983229472	0.0555880984934115	0.267868333127558	6.03633211250004	5.4059337384988	0.144374333782226	0.772988525941786
comp35624_c0_seq1	-0.89740295863555	0.597931703074065	0.762121612081951	4.5319812554213	5.40517961720749	0.144421211856644	0.772988525941786
comp60732_c1_seq5	-0.882879242186658	0.0588502104136979	0.826554067989131	3.9594821282498	5.40192725488618	0.144623551984813	0.772988525941786
comp50404_c0_seq4	-0.922216589805255	0.550219598807118	0.717717054294812	4.36583724494843	5.40134517282705	0.144659793516666	0.772988525941786
comp61450_c5_seq3	-0.657972878984519	-0.208794550505033	0.740311651012093	4.73156761878445	5.40021251116007	0.144730339817228	0.772988525941786
comp59716_c0_seq1	-1.11339793039408	0.474350341083752	1.05643824377209	3.50163776461654	5.39984696081252	0.144753114575953	0.772988525941786
comp59489_c3_seq1	-0.833306719538922	0.535858093550059	0.975191498829464	5.53772452489378	5.39896401982206	0.144808138139573	0.772988525941786
comp51275_c1_seq1	-0.684575508779996	0.158147578503514	0.682533871803204	4.72747447114822	5.39824943795159	0.144852684307558	0.772988525941786
comp54183_c1_seq1	-0.33880916377723	-0.128388520439851	-0.319419243898406	5.10772018376708	5.39658260253589	0.144956643223604	0.772988525941786
comp47043_c0_seq1	-0.960200991494022	-0.335339888457066	1.17495443995631	3.54204097126318	5.39294983168256	0.145183460337893	0.772988525941786
comp46183_c0_seq2	-0.737333740135652	0.265431348734921	0.48447967312845	5.33327115333733	5.39268206449713	0.145200192039655	0.772988525941786
comp58906_c1_seq1	-0.440036956563176	0.291210035806776	-0.718995148816385	4.66685839783203	5.38949189328659	0.145399673523847	0.772988525941786
comp51190_c1_seq2	-0.237147509399778	-0.310119053481786	0.185114838194144	6.4494909368604	5.38874233076717	0.145446581298302	0.772988525941786
comp60839_c1_seq4	-1.35316114073168	1.46421492482442	-1.39414470879628	5.80748607006517	5.38828214606018	0.145475386844844	0.772988525941786
comp58584_c2_seq2	-0.619961673024254	-0.0111893043245044	0.356036241064297	4.89544868786888	5.3862665975613	0.14560161496388	0.772988525941786
comp57953_c1_seq1	-0.992611938241289	0.522235366583499	0.564071781342832	3.72780155003427	5.38417684163355	0.145732599914107	0.772988525941786
comp56663_c0_seq1	0.948791122332608	-0.898710577417905	-0.3721258876703	4.92243554888401	5.38334386403981	0.145784841642936	0.772988525941786
comp56603_c2_seq1	-0.412670610909086	-0.143676756355494	0.369956522733856	5.94106083670357	5.38201517422292	0.145868209556408	0.772988525941786
comp60148_c2_seq8	-0.826377382249789	0.641266704692523	0.444627409388814	6.05463644836883	5.38125068815379	0.145916197256563	0.772988525941786
comp57371_c0_seq1	-0.719677896975916	0.285378991589367	0.333536598857569	5.26565114925825	5.38123828594026	0.145916975881374	0.772988525941786
comp55184_c0_seq1	-0.64324792920932	-0.0877531411679675	0.850467410908166	4.37500793346693	5.37987745195878	0.146002434441982	0.772988525941786
comp44992_c0_seq1	-0.638531013795575	0.0989340036462594	0.56303061512963	6.77031154355816	5.3768498963326	0.146192730797781	0.772988525941786
comp50918_c1_seq2	-0.719063793024204	-0.373427989108267	0.718547044345515	3.90175130334611	5.37633170071162	0.146225325381573	0.772988525941786
comp50688_c0_seq1	-2.11059498189274	2.24962080743883	-0.61309810513858	5.20763567464057	5.37571764654871	0.146263958382835	0.772988525941786
comp57996_c1_seq1	2.99866187445884	-2.33809392934313	-2.70188600310616	3.47294290836276	5.374214479923	0.146358570336192	0.772988525941786
comp46540_c0_seq1	-0.749777835088069	-0.301738715040369	0.934601469117936	4.34719782602565	5.37202324718975	0.146496594102226	0.772988525941786
comp54292_c1_seq2	-0.407148615391502	-0.293832892414182	1.64322278911563	3.33564873021398	5.37110844097881	0.146554253343298	0.772988525941786
comp59375_c1_seq1	-0.7899522605782	0.063515317088169	0.484132350939298	4.02661371526042	5.37078498953505	0.14657464527282	0.772988525941786
comp50654_c0_seq2	-0.900996745882905	0.295177952896447	0.48225075385655	3.84243643234121	5.36923737860349	0.146672251234225	0.772988525941786
comp59813_c1_seq1	-0.702355401901091	0.00985519155147168	0.381733386762105	4.17765707551333	5.36787130613378	0.14675845886773	0.772988525941786
comp57832_c9_seq1	-1.16155529580858	0.441173443487378	1.24809512146037	3.89579563566731	5.36615920624692	0.146866570651291	0.772988525941786
comp54946_c5_seq1	-0.510735356591822	0.397695373234454	0.89979749552224	5.2893929943309	5.36600914276585	0.146876050108049	0.772988525941786
comp19367_c0_seq1	-0.0472002758004804	-0.648107453818299	0.198847293457043	8.00819942005662	5.36532637385158	0.146919187684926	0.772988525941786
comp60455_c3_seq1	-1.86196920509443	-0.0042379279090013	2.89400796853395	9.30482869880593	5.3609698134397	0.147194718984582	0.772988525941786
comp55974_c0_seq2	-0.624911666082686	0.00863694127116577	-0.0147666707768415	4.12459863571405	5.36068265736893	0.147212897370001	0.772988525941786
comp35847_c0_seq1	-0.924813435631858	0.538444678676684	0.510142956636335	5.34971994483885	5.3601120637727	0.147249025040146	0.772988525941786
comp57195_c0_seq1	-0.579625323549453	0.288285905745467	0.398123789954897	5.65812192521076	5.36006781503212	0.147251827041088	0.772988525941786
comp58019_c2_seq3	1.09006384937047	-2.47443887059716	-2.39881761390564	4.46276512842676	5.35770715502573	0.147401386267651	0.772988525941786
comp55308_c2_seq2	-0.71898585121171	0.275224876105832	0.355900709888849	5.25368418476284	5.35754535056903	0.147411642621448	0.772988525941786
comp49933_c0_seq1	-0.587349166431919	0.277922851878323	0.432667562210856	5.63339033842308	5.35538212080239	0.147548828842046	0.772988525941786
comp60635_c0_seq1	-0.823199072946311	0.0462613302903076	1.2136073097239	4.17144442810936	5.35513365365965	0.147564593688739	0.772988525941786
comp50810_c0_seq3	-0.743680701282313	0.00697974610011432	0.613171287555189	5.19187293552033	5.35489594511483	0.147579677410343	0.772988525941786
comp57937_c0_seq1	-0.621982245103244	-0.272528497259915	1.15821594808418	4.23672232270682	5.35446171234554	0.147607235279917	0.772988525941786
comp57517_c0_seq1	-1.00588137454595	0.603540258304642	0.587076595100817	4.52237144256719	5.3532206522165	0.147686023954416	0.772988525941786
comp50992_c0_seq1	-0.839992396755029	0.277378347178551	0.54915566772291	4.33329486871875	5.35249993451939	0.147731796952993	0.772988525941786
comp59218_c0_seq1	-0.731518245666516	0.181313500710658	0.530820532781536	5.2500076799645	5.35088088131157	0.147834672433965	0.772988525941786
comp53907_c1_seq1	-0.599144227899267	0.126291079025519	0.186874391406874	4.96970981557487	5.3507481874382	0.147843106874358	0.772988525941786
comp54840_c0_seq1	-0.105804445619329	1.55668026782058	-1.93505933574577	3.95238998877551	5.34861140094878	0.147978990427296	0.772988525941786
comp50913_c0_seq1	-0.467169736645941	0.056357466443997	0.645994183152211	5.77865511408024	5.34835643063143	0.147995212506293	0.772988525941786
comp57522_c0_seq1	-0.585561504619206	-0.568604173345287	0.108637703310843	3.41926616009161	5.34810945824617	0.148010927332837	0.772988525941786
comp50635_c1_seq1	-0.620074504665006	0.449933380602145	0.0812028836247185	6.83687423659712	5.34806054705937	0.148014039733611	0.772988525941786
comp46293_c0_seq1	-0.519951791604515	0.367646162494995	-0.0159199997898262	5.61848544187082	5.34747649901956	0.148051209664852	0.772988525941786
comp59670_c0_seq10	-0.961790384725272	1.37112638670164	0.484359020819482	3.93651998797042	5.34686942559057	0.148089854330301	0.772988525941786
comp59577_c0_seq3	-1.0585953548884	0.21665262261433	0.994856697094163	4.00097499702859	5.3447717526775	0.148223459986979	0.772988525941786
comp59902_c0_seq3	-1.15570974719382	0.605993088945669	0.688535257971116	4.36892346778281	5.3435317044351	0.148302495128983	0.772988525941786
comp57105_c0_seq1	0.0701011398039835	-0.50487230957394	-0.317476898822119	9.65249444104431	5.34212329703871	0.148392309057675	0.772988525941786
comp61191_c0_seq6	0.302187084400346	-1.33344001105799	0.847470042369574	5.6579049944575	5.34005610702986	0.148524226589779	0.772988525941786
comp60373_c3_seq3	0.645210602596755	-1.53582442092006	0.723621697185483	5.82047006007431	5.33744750307153	0.148690852630123	0.772988525941786
comp53988_c0_seq1	-0.436121602453383	-0.00627851212859775	0.617652919160659	8.95191072531519	5.33549577315033	0.148815636027699	0.772988525941786
comp54521_c0_seq1	-0.306946612919304	0.0223313153171187	-0.0250660047010599	6.56537449177691	5.33502657849907	0.148845648634396	0.772988525941786
comp59478_c0_seq2	-0.7033904587791	0.389213348786071	0.722285593496903	5.56415181980523	5.33385606373631	0.148920546979363	0.772988525941786
comp58893_c0_seq9	-0.194519657127383	-1.21683918901816	0.506230044622183	3.81534684665846	5.33375765306913	0.148926845657866	0.772988525941786
comp56593_c2_seq4	0.583618795151664	-0.701708357707591	-0.0335040990013194	11.8444632084124	5.333744974593	0.148927657149642	0.772988525941786
comp35085_c0_seq2	1.47050744505399	-0.833052013244319	0.334841806111467	3.51536067785996	5.33338789075935	0.148950514183626	0.772988525941786
comp57645_c1_seq1	-0.651681697171341	0.0379300842245387	0.392515206962603	5.18534281920016	5.33199603694356	0.149039638784418	0.772988525941786
comp61468_c3_seq3	-1.32322738469954	1.03578355095279	0.667484969636425	3.515824501214	5.33054864107256	0.149132373374324	0.772988525941786
comp46749_c0_seq3	0.566398904817958	-0.154847392843418	-1.26622974577653	6.04075756620654	5.33004749533965	0.149164494468596	0.772988525941786
comp56907_c0_seq4	-0.434131103644885	-0.213388494685296	0.467628106927096	7.99299435622422	5.32768866069793	0.149315772568765	0.772988525941786
comp61486_c0_seq1	-0.68322474034307	-1.30346367178583	0.926528487797689	5.73931550042541	5.32504479213641	0.149485502970266	0.772988525941786
comp57724_c0_seq1	-0.799463407155349	0.499252267742271	0.686585703378659	4.95102622470048	5.32465584415528	0.14951048793466	0.772988525941786
comp58915_c2_seq2	-0.904766033921548	0.4574996393566	0.727048805464857	4.11844312260931	5.32461310342306	0.149513233724152	0.772988525941786
comp54715_c0_seq3	-0.830586287652001	0.79311938797322	0.122473857754408	3.85514709591813	5.32407719168934	0.149547666304865	0.772988525941786
comp55881_c1_seq1	-1.01023538623285	0.439397237769312	0.818826255561199	5.87249024023877	5.32383206781276	0.149563418126896	0.772988525941786
comp54934_c0_seq1	-0.521697484393997	-0.0741810961515574	0.443733451054601	5.28365581766008	5.32360294066569	0.149578143406401	0.772988525941786
comp59798_c0_seq1	-0.661392917733675	0.291291868193495	0.561722857516164	5.52131438473416	5.32226794776922	0.149663966443546	0.772988525941786
comp59515_c0_seq1	-0.813731281466469	0.206238601662004	0.662157509932511	4.62343009195315	5.32200116605719	0.149681122687435	0.772988525941786
comp54374_c0_seq1	-0.545627862003292	0.265568590137383	-0.225243600028323	4.2873403055721	5.3214124140316	0.149718990830198	0.772988525941786
comp58701_c1_seq2	-0.668012666673193	-0.330801229009221	1.60213038010703	3.60956503002023	5.32112097434901	0.149737739388737	0.772988525941786
comp56341_c0_seq2	-0.729278472420958	0.377959854229463	0.188640079197321	5.1215578850886	5.3176914191558	0.149958532282756	0.772988525941786
comp57064_c0_seq1	-0.985664725689067	1.68271487766961	-1.24494915130473	3.96513953921613	5.31763043148265	0.149962461418675	0.772988525941786
comp36938_c0_seq1	-0.559759270950575	0.241026530377777	0.189988180171593	5.71613386098981	5.31556112792149	0.150095834135726	0.772988525941786
comp50894_c0_seq2	-0.542906036149596	-0.167625566593673	1.1532504933881	4.26643660943829	5.31430704870889	0.150176717779455	0.772988525941786
comp58312_c1_seq1	-0.51534949552696	0.0508107854548094	0.0868159664294347	5.11147034355368	5.3121711431877	0.150314570895039	0.772988525941786
comp56271_c1_seq2	-0.575257502057499	0.0522543008790611	0.62616842879901	6.18351172263076	5.31205997394493	0.150321749122784	0.772988525941786
comp57804_c0_seq1	-0.715131878177223	0.311976228455911	0.304456466143155	5.12202676597158	5.31114031529538	0.150381144151751	0.772988525941786
comp59795_c0_seq1	-0.946561185320377	0.661306910088417	0.142834505957909	4.39435783435912	5.30829569788095	0.150565000684098	0.772988525941786
comp58867_c1_seq1	-0.612006088708305	0.0522691547782585	0.383077873754677	5.27054453788412	5.30423617369983	0.150827748273669	0.772988525941786
comp18694_c0_seq1	-0.801927529969161	0.198564069236489	0.254937306956953	4.49955256935222	5.30400672874669	0.150842611735303	0.772988525941786
comp58950_c1_seq1	-0.803467553223341	1.12795726690129	-0.741624752551597	3.56111786609422	5.30354454874758	0.150872555992152	0.772988525941786
comp17003_c0_seq1	-0.317668304786604	-0.190912801760022	-0.232885678731155	5.7100436136392	5.29909535931258	0.151161102632747	0.772988525941786
comp46122_c0_seq1	1.67311713553881	-1.77502819624617	-0.545303515719517	5.97565496884628	5.29561234977285	0.151387352576632	0.772988525941786
comp61346_c1_seq4	-1.0326762393122	1.01218398646663	0.274192916689353	4.0842860720921	5.29524399949859	0.151411298632249	0.772988525941786
comp51179_c0_seq1	-0.70898341586716	0.445208315149296	0.304252154117254	6.45070394949506	5.29473056254891	0.151444682585828	0.772988525941786
comp60604_c0_seq3	-1.13774571363306	0.599320239994672	0.308148549119872	3.65837835812146	5.29362715731164	0.151516450129503	0.772988525941786
comp36203_c0_seq1	0.235988852965526	-0.300982213280554	-1.05619940718404	3.70970629851932	5.29313949738602	0.151548178679287	0.772988525941786
comp57966_c2_seq2	-0.168591611872473	-0.273718042634184	0.0362470131612228	6.68446506190923	5.29242842339004	0.151594454434348	0.772988525941786
comp51251_c0_seq1	-0.630969273369322	0.229301177428243	0.278788442442899	5.54230202238065	5.29112126308959	0.151679557516992	0.772988525941786
comp44049_c0_seq1	0.276898038337243	-0.826930375800361	0.170811497706814	12.6417254269243	5.28683529906587	0.151958913184339	0.772988525941786
comp46661_c0_seq1	-0.652600259151493	0.311883571369784	0.27784745597853	5.81200933585658	5.28591869346428	0.152018719832248	0.772988525941786
comp59153_c2_seq1	-0.573134593295218	0.467328960114417	0.520281018247971	5.93130760920476	5.28406085085345	0.152140008471182	0.772988525941786
comp59444_c2_seq1	-0.3104319522003	0.180345776070752	-0.144993953981449	6.4379324231373	5.28354413722566	0.152173758188278	0.772988525941786
comp55217_c1_seq1	-0.918509806271092	0.936512883540076	-0.678707254755622	4.53893076650014	5.28015579973759	0.152395246411714	0.772988525941786
comp77583_c0_seq1	-0.585114521758746	0.157131928570782	0.372945453037513	5.4759868144203	5.27996070990762	0.15240800827157	0.772988525941786
comp60400_c6_seq1	-1.14856149624797	0.535254507085862	0.491469374394403	3.579054529627	5.27797307571072	0.152538087487261	0.772988525941786
comp59046_c2_seq1	-1.1218699341305	0.775782391522252	0.51673729358713	3.76066643481736	5.27744795212176	0.152572471305318	0.772988525941786
comp35642_c0_seq1	-0.594749764019082	0.0540022737959444	0.231735690440482	7.06683462282213	5.27112877586297	0.15298680992001	0.772988525941786
comp52237_c0_seq1	-0.582105112175987	0.188685682058552	0.676296598946821	5.82581944144565	5.27088291313354	0.153002952209714	0.772988525941786
comp54165_c1_seq1	-0.470606211638931	0.0382873601032792	0.0411047375207134	5.25649459638341	5.26784742616629	0.153202381756745	0.772988525941786
comp16027_c0_seq1	0.252054970252566	-0.854031720532434	0.00562959258212462	5.97626873612631	5.2662163636808	0.153309642845768	0.772988525941786
comp35792_c0_seq1	0.709796375220311	-0.836254917005522	-0.411389448828224	8.40194429019664	5.26362542867394	0.153480172331072	0.772988525941786
comp61193_c0_seq1	-1.2736352194272	0.815282667789279	0.777059800474464	3.65045559024965	5.2611325464233	0.153644417207474	0.772988525941786
comp35527_c0_seq1	-0.630072883063119	0.223161046143948	0.188526212439667	5.53068647043353	5.25761391731917	0.153876526323991	0.772988525941786
comp45154_c0_seq1	-1.06956530416548	1.39753054287605	-0.748674926620025	8.38500700633025	5.25596201399346	0.153985609538522	0.772988525941786
comp15153_c0_seq1	-0.321154147010421	-0.0311396901529889	-0.0181230596388529	6.43320739598484	5.2553902646814	0.154023381926532	0.772988525941786
comp58652_c5_seq1	-0.712476318182214	0.532439201721672	0.248450899099141	4.96627891311297	5.2520293593185	0.15424559562582	0.772988525941786
comp58095_c4_seq1	-0.762227749567133	0.327799275976334	0.594788168749193	5.56092456543641	5.24667802890791	0.15460003515789	0.772988525941786
comp35976_c0_seq1	-0.35134409015265	0.0294241573583917	-0.336269857291943	6.10182304985504	5.24596665175768	0.15464721028103	0.772988525941786
comp56009_c0_seq1	-0.655642546705521	0.184722037943618	0.25876698356883	4.99811810252311	5.24352924113267	0.154808950693441	0.772988525941786
comp54766_c0_seq2	-0.0848248461176452	-1.05865885381827	-0.0865272828508566	3.50184542229771	5.24298561179904	0.154845046325908	0.772988525941786
comp46597_c0_seq2	-0.724684182599235	0.511930723996841	0.0759909740816786	5.65211410868964	5.23879491613197	0.155123564735972	0.772988525941786
comp56409_c0_seq2	-0.927180828172824	-0.0987301064922174	0.897429949556114	4.56311642997096	5.23869308692507	0.155130338299517	0.772988525941786
comp59987_c1_seq2	-0.727831254307102	0.256876857480297	0.44659212639808	4.77888668280547	5.23629590134226	0.155289876999503	0.772988525941786
comp54077_c5_seq2	-0.804169574456262	0.160996740936774	0.890773380841024	4.51398204500256	5.23624332246461	0.155293377989566	0.772988525941786
comp57343_c0_seq8	-0.913241415317459	-1.08554479113493	1.54992731226886	3.55677533319971	5.23550757645926	0.155342375805939	0.772988525941786
comp60137_c5_seq3	-1.10260431782906	-0.259140006764681	0.737434358880055	3.43668341451145	5.23464481782206	0.155399850747029	0.772988525941786
comp55778_c0_seq1	-0.425167967398404	0.00795264816744866	-0.0174251711117617	5.81121729824677	5.23233828952598	0.155553604731449	0.772988525941786
comp56197_c1_seq3	-0.415364405706602	-0.460131446411647	0.378165772818085	4.67784520553311	5.22105085448424	0.156308100693962	0.772988525941786
comp57112_c0_seq2	-1.84050127863534	-0.242784844369893	1.18329593469677	3.89254761501277	5.21632948864833	0.156624717790727	0.772988525941786
comp51295_c0_seq1	-0.741934700625202	0.19349272341414	0.95978805758094	4.95308826711619	5.21481285526903	0.156726552242576	0.772988525941786
comp59445_c0_seq6	1.15414974914566	-0.710377855489464	-0.782259339249445	6.15723059093146	5.21071004613124	0.157002348636095	0.772988525941786
comp58119_c3_seq2	-0.94254686018199	0.841588354896812	1.15686904361173	3.57885435941311	5.21067110830445	0.157004968280447	0.772988525941786
comp57766_c0_seq1	-0.749034701283464	0.05238839801079	0.729519714243243	4.32190991278109	5.20994258597693	0.157053989129335	0.772988525941786
comp50977_c1_seq2	-0.734112404815479	0.268240781173577	0.66686167028933	5.46068422562522	5.20984506240271	0.157060552395884	0.772988525941786
comp58233_c1_seq1	-0.842824082472304	0.728684338179923	-0.368864530729015	5.94988340620192	5.20905871409587	0.157113482522731	0.772988525941786
comp59350_c5_seq8	-0.248447599332244	-1.38303759109682	0.781183481457508	3.58270345313306	5.20645878118286	0.157288607144512	0.772988525941786
comp59409_c0_seq1	-0.658871650718594	0.03401177929234	0.610257774439523	4.68097853609285	5.20635449683678	0.157295635300528	0.772988525941786
comp53127_c0_seq1	0.732702546151719	-0.249420286886729	-0.940637110374606	6.99180193349738	5.20397875386797	0.157455826731193	0.772988525941786
comp51317_c0_seq1	-1.0217488154868	0.116781490987509	-0.301808815779329	4.20841463801992	5.20297076526979	0.157523839777423	0.772988525941786
comp68347_c0_seq1	-0.807859663760518	0.113050517376053	0.0361026613395289	5.6402269033091	5.20133303262439	0.157634403247708	0.772988525941786
comp57343_c0_seq2	-0.308609457082572	-1.13530923378218	0.657032121823537	4.13055308368615	5.19947608964891	0.157759854125684	0.772988525941786
comp60960_c3_seq20	-0.668088522794437	1.98667368629079	0.951342565279864	3.77380559531817	5.19802573088913	0.157857902546172	0.772988525941786
comp56901_c1_seq1	0.0209752373927937	0.557012105105482	0.320362031034839	4.80061235806677	5.19763948330285	0.157884023677324	0.772988525941786
comp57252_c0_seq1	-0.426512815206737	-0.181258358619573	0.352385555884221	6.36321943978099	5.19750497908003	0.157893120878155	0.772988525941786
comp14515_c0_seq1	-0.64225195852261	0.228102563970237	0.498178349110922	4.83912721406695	5.19738232781144	0.157901416834459	0.772988525941786
comp58656_c0_seq1	-0.834755169402511	0.34430630307532	0.765475226634446	4.52958506102875	5.19642013491579	0.157966512441576	0.772988525941786
comp58125_c0_seq1	-0.935866555068495	0.967162116240491	-0.747344237131505	5.9908593303349	5.19531159233974	0.158041540459867	0.772988525941786
comp57373_c0_seq1	-0.397504554816646	0.662825785683371	-0.574561036806432	7.83142862717016	5.19526055612296	0.158044995485197	0.772988525941786
comp60186_c3_seq1	-0.891381604787965	0.402529574602789	1.25449835299027	4.73812789885975	5.19472307955413	0.158081385639452	0.772988525941786
comp35781_c0_seq1	-0.573644490918283	0.661273039068682	-0.647610943608828	7.20290426190693	5.19299164878469	0.158198666843955	0.772988525941786
comp60534_c0_seq3	-0.219221976661106	-0.872519482325549	0.769760592052479	5.37533834663363	5.19278117548525	0.158212929175559	0.772988525941786
comp58252_c1_seq1	-0.607689799923096	0.403087840716257	0.202181338801241	5.27134565257472	5.1910091613289	0.15833305448168	0.772988525941786
comp43255_c0_seq1	0.550224961449137	-0.805943692287011	-0.167357129491235	9.90562894918918	5.19059156047617	0.158361376267194	0.772988525941786
comp61135_c6_seq6	-0.561947581811713	0.247323545452134	1.2395054164707	4.38059678735158	5.19052796680453	0.158365689623476	0.772988525941786
comp60157_c2_seq1	-0.979541242702709	0.598090345411553	0.688693135671895	3.72162113375478	5.1900521518769	0.158397966148982	0.772988525941786
comp55584_c1_seq4	-0.645991316030017	0.264209569567854	0.23718237513618	5.58606245359332	5.18983285694389	0.158412843932693	0.772988525941786
comp57311_c0_seq1	-0.813125532751636	1.16002979835669	-0.944018575960782	6.22872450185667	5.18801448283453	0.158536259941144	0.772988525941786
comp57879_c0_seq1	-0.986203572353431	0.680067347114728	0.662147166501844	4.21507284001739	5.18801098084145	0.158536497714515	0.772988525941786
comp59750_c0_seq1	-0.838168592602101	0.656968601571346	0.0967633015099588	5.07669462055541	5.18793415042429	0.158541714322042	0.772988525941786
comp56412_c1_seq1	-0.64795155889647	0.416899445431807	0.0108308269264274	4.25706667197522	5.18428253031163	0.158789837517891	0.772988525941786
comp60249_c2_seq8	-1.12796890130207	0.491253184964613	1.28000355027668	3.57113468290917	5.18426901614326	0.158790756468687	0.772988525941786
comp46440_c0_seq1	-0.649538489672626	0.1127227924058	0.679052997719722	5.04935907700252	5.18274217957581	0.158894612200782	0.772988525941786
comp58593_c0_seq2	-0.6430590805575	0.0776916644118383	0.574653930246324	4.92283662759968	5.18084594084791	0.159023683855685	0.772988525941786
comp53973_c0_seq1	0.392510726784878	-0.793321983385434	-0.323474616493632	7.76637532751645	5.17934894923656	0.159125649656653	0.772988525941786
comp19037_c0_seq1	-0.800739281732402	0.718511520126434	-0.189408575806942	3.94855750009061	5.17477660794054	0.159437470812951	0.772988525941786
comp54090_c3_seq1	-0.624442395376333	0.54309727618781	-0.0567837385265373	4.85283815875358	5.17183963782321	0.159638067706611	0.772988525941786
comp59316_c0_seq2	-0.827710348612033	0.477367050014565	0.650445504047687	4.46469498699274	5.16981090587906	0.159776770189149	0.772988525941786
comp54941_c0_seq1	-0.448149895249257	0.0445040484280677	0.674400038211697	6.42834170183681	5.16967770039347	0.159785881292976	0.772988525941786
comp59336_c0_seq2	-0.620733873677982	0.123912085430734	1.23223450676474	4.45856788603719	5.1668237923685	0.159981202975904	0.772988525941786
comp60105_c0_seq6	-0.601388424963153	0.445680599857588	0.145169338453325	5.5206571343449	5.16662009212421	0.159995152832596	0.772988525941786
comp47223_c0_seq1	-0.762945860723288	0.410991877358512	0.259392701611718	5.02087137313968	5.16248340180834	0.160278690834136	0.772988525941786
comp51171_c0_seq1	0.310826312121124	-0.794956753989932	-0.108579570558353	5.84114132216627	5.1613670723108	0.160355287612099	0.772988525941786
comp35768_c0_seq1	-0.492847543916293	0.0593141109451307	0.479146004488172	7.06235950337041	5.16128344473064	0.160361027093737	0.772988525941786
comp57536_c6_seq2	-0.280310304778745	0.0266152370521732	-0.0729094729987964	6.75977882936707	5.15732467197324	0.160632944869855	0.772988525941786
comp61301_c1_seq1	-0.905891785528765	0.20061735153163	0.595867211940621	4.24263588510521	5.15723169945771	0.160639336125624	0.772988525941786
comp60011_c0_seq1	-0.639187642733224	0.499848140982131	0.0945636059772871	7.2100217554252	5.15690633413537	0.160661704761148	0.772988525941786
comp56960_c0_seq2	-0.601523495858156	0.367905385256883	0.640315288366942	6.00284719762129	5.15420834251238	0.16084730282471	0.772988525941786
comp55246_c1_seq1	-0.208558690897244	-0.165405727425137	1.1963687175622	3.63899956401635	5.14733433694011	0.161321086855486	0.772988525941786
comp58827_c3_seq1	-1.1284051904122	0.56459502423353	0.762999036234818	3.98239534481742	5.14690007889828	0.161351061750068	0.772988525941786
comp51077_c2_seq2	-0.502671663649845	-0.0506102194377828	0.205309346962169	5.25123229104589	5.1454600520164	0.161450497912944	0.772988525941786
comp56981_c0_seq1	-0.515650792815795	0.225288634394856	0.688627234201501	5.82919695967568	5.1446210179182	0.161508461162102	0.772988525941786
comp59544_c4_seq7	-0.693131940281203	-0.0617041242283156	0.801691400876982	4.38473970867769	5.14226912889069	0.161671041885891	0.772988525941786
comp57049_c0_seq1	-0.773016461551796	1.44736638592968	-1.00850949555648	5.96678435479729	5.13958075773247	0.161857071581868	0.772988525941786
comp56787_c3_seq2	-0.651519907850692	-0.0026552386649483	0.657975897690922	4.60295974627431	5.13947813322867	0.161864176976059	0.772988525941786
comp59900_c4_seq5	-1.39120737829241	1.12345386746588	0.607808666579941	4.55040768563399	5.13944605428532	0.161866398080294	0.772988525941786
comp55837_c0_seq1	-0.756730382483614	0.622572896442951	0.346936044210129	4.74512128683272	5.13909943881316	0.161890399114002	0.772988525941786
comp57270_c0_seq2	-0.228875467180234	-0.483044950444595	0.317598878672924	6.93016151976286	5.13853579165628	0.16192943543877	0.772988525941786
comp60012_c9_seq4	-0.954205340061369	0.43558238224841	0.964381799884872	3.57685361464856	5.13553047456864	0.162137723319803	0.772988525941786
comp54291_c0_seq1	-0.775035874568995	0.259149201565219	0.542637275553529	4.64464379297573	5.13491632753446	0.162180318700427	0.772988525941786
comp54802_c0_seq1	-0.502726774913135	0.275001835570969	0.511115692567464	6.95046707095619	5.13410253723894	0.162236776961186	0.772988525941786
comp54661_c0_seq1	0.131600655612419	-0.146519364276634	-0.914241599477952	6.44575132420444	5.13354005552818	0.162275811020347	0.772988525941786
comp60165_c6_seq1	-0.670396500763755	0.225155262750212	0.433219953821409	4.99559455697292	5.13118439386372	0.162439380905149	0.772988525941786
comp52210_c1_seq1	-0.700803652194515	0.538762530574933	0.0735283971433745	4.6427155683402	5.13029007804387	0.162501520072991	0.772988525941786
comp61137_c1_seq3	-0.654580815650397	-0.0947550878222653	0.710208032041575	4.25147472241559	5.13020083810602	0.162507721901465	0.772988525941786
comp50934_c0_seq1	-0.520783069574562	0.183249522745065	0.956862805963017	5.30732702108978	5.13015385065945	0.162510987435721	0.772988525941786
comp59337_c0_seq1	-0.734629600258992	0.225392212892764	0.780704677097065	5.08548823089452	5.12842836887087	0.162630947783146	0.772988525941786
comp59208_c4_seq3	-0.916384882798805	0.67297211090267	-0.197704734975421	4.04796537740953	5.12724435918332	0.162713311679925	0.772988525941786
comp59013_c3_seq2	-0.659344205952527	-0.22813312554628	0.2257913687772	4.91127468957931	5.12716642767965	0.162718734247521	0.772988525941786
comp61317_c0_seq1	-0.147371630759016	-0.985780385068105	1.06611892490521	4.61320961313343	5.12663818858123	0.162755494242196	0.772988525941786
comp48472_c0_seq1	-0.558983273229239	0.754130176881474	-1.12856278522327	5.99931810753147	5.12483885701588	0.162880767830917	0.772988525941786
comp60355_c1_seq4	-1.23621074391776	0.311338796513703	0.304295536178136	3.67509435577157	5.12344411361989	0.162977935493389	0.772988525941786
comp15394_c0_seq1	-0.24909324380969	0.0743811616412368	-0.241964981280544	6.67747884576759	5.12280214392698	0.163022677961479	0.772988525941786
comp58893_c0_seq5	-0.988808345611575	1.38806075683594	0.334567105773492	4.0567240574104	5.1209366962707	0.163152757078483	0.772988525941786
comp58888_c1_seq1	-0.734523518800296	0.189501793768578	0.60354737986602	4.6114539949831	5.12037631771926	0.163191851785314	0.772988525941786
comp59824_c7_seq4	-0.6987714143894	0.424321470009628	0.600832411984547	5.96934610298063	5.1199021869792	0.163224936314162	0.772988525941786
comp56736_c2_seq2	-0.673306108022983	0.262378496644564	0.0425055837615271	4.00176065832893	5.11788134012078	0.163366020465492	0.772988525941786
comp60979_c7_seq1	-0.695634907278922	0.289582083006645	0.349867064770929	4.74318987934262	5.11636794611574	0.163471752254585	0.772988525941786
comp55254_c3_seq1	0.232568862139187	0.0504503820683316	-0.73805874557687	6.34635201495005	5.11559107141816	0.163526052851956	0.772988525941786
comp35109_c0_seq2	0.543074728707864	-1.10413083451775	0.386324692103675	5.09109977213185	5.11512780241515	0.163558441677382	0.772988525941786
comp59600_c2_seq4	-0.652989458093559	-0.0879117165389874	0.455436358514327	4.79537926180294	5.1144329136524	0.163607035202726	0.772988525941786
comp59727_c0_seq2	1.30532668549433	-0.0966819869778402	-2.67637937208369	3.88814810086929	5.11268684494378	0.163729197631	0.772988525941786
comp56290_c0_seq1	0.874634613676656	-0.99115605074256	-0.388895220603982	5.44137086939389	5.11266013537087	0.163731067013171	0.772988525941786
comp50686_c1_seq1	-0.582386504654091	0.126759499286163	0.602459368116553	6.34269747467973	5.11261742345971	0.163734056428246	0.772988525941786
comp51215_c0_seq1	0.143426294713926	-1.09482145123993	0.0127830113048833	5.85029181454243	5.1124409887837	0.163746405670204	0.772988525941786
comp45956_c0_seq1	-0.192531180422623	0.537409240442839	-0.921774186822352	9.21454813958853	5.11233136208819	0.163754079243794	0.772988525941786
comp16223_c0_seq1	-0.678130974973474	0.210541297427722	0.15748776308729	5.96858381601564	5.10972231348159	0.163936805500706	0.772988525941786
comp55815_c0_seq1	-0.392946434452524	-0.10767377491293	0.469484151187325	6.10375304535392	5.10572515582977	0.164217120907141	0.772988525941786
comp58802_c0_seq1	-1.01630275786896	0.736986735861448	0.691023384282353	4.11412199342481	5.10507629534953	0.164262667157277	0.772988525941786
comp14919_c0_seq1	-0.526186887863559	0.154409663898789	0.617747129130765	7.44209651124064	5.10501962194336	0.164266645866633	0.772988525941786
comp57377_c0_seq1	-0.8062715538679	0.537788461169116	0.202523496620255	5.54997715775601	5.10372064993224	0.1643578639728	0.772988525941786
comp36437_c0_seq1	-0.516088783558943	0.416070785443522	-0.507320692437241	4.7128745242413	5.10361195965295	0.164365498723302	0.772988525941786
comp59988_c1_seq2	-0.80279935121877	0.127300684085865	1.20925941560094	4.24169766006939	5.10314734344835	0.16439813860283	0.772988525941786
comp61377_c0_seq1	-0.626795458290653	0.468835535155117	0.553322260044236	7.62171906407139	5.10018029227157	0.164606721560696	0.772988525941786
comp56365_c0_seq1	-1.04309459456325	0.760230950130076	0.558440605316628	4.56182714792724	5.09997069867209	0.164621465348169	0.772988525941786
comp51930_c0_seq1	-0.388309258188877	-0.168323838317781	0.77834829620672	5.59087279903788	5.09977397904111	0.164635304650974	0.772988525941786
comp60536_c3_seq1	-0.993949374549786	1.15573009158134	-0.659896096307899	6.18234014616474	5.0990117876058	0.164688935450723	0.772988525941786
comp51949_c0_seq1	-0.979902986494714	0.853619923850855	0.237995346651112	4.86874233663677	5.09840702116742	0.164731500897809	0.772988525941786
comp61265_c1_seq1	-0.0657533705422913	-1.72830523585034	-0.835003045183074	4.84582244218756	5.09750901202217	0.164794724820358	0.772988525941786
comp19634_c0_seq1	-0.747354238952873	0.454612078718993	0.689970494643668	6.27118595445796	5.09727965817306	0.164810876031665	0.772988525941786
comp19646_c0_seq1	-0.489851244078863	0.0790125778274495	0.238406069532113	6.53693073201307	5.09712212960741	0.164821970133527	0.772988525941786
comp56593_c2_seq3	0.516990515586073	-0.561787968637359	0.0663477457418928	9.02054778266906	5.09625104663331	0.164883329677962	0.772988525941786
comp60730_c0_seq4	-0.674729082174005	1.17348276662914	-1.00002113356853	3.79896847944725	5.09458250574689	0.165000922574513	0.772988525941786
comp61117_c3_seq3	-0.790477873834154	0.295372661935612	0.249113651586971	5.79929932914789	5.08902198920393	0.165393377909507	0.772988525941786
comp55830_c1_seq1	-0.596099120366907	0.207336820959204	0.440814305334083	5.50478231545818	5.08722940479878	0.1655200836079	0.772988525941786
comp47309_c0_seq1	-0.680788466406079	0.415584526316305	0.0460459623766288	4.71275808624424	5.08715008109031	0.165525692574151	0.772988525941786
comp60473_c7_seq1	-0.567677380046308	0.349041035322822	0.216681946569897	5.66613891265259	5.08712069627897	0.165527770414649	0.772988525941786
comp60568_c0_seq6	-0.96234722730343	1.56633967129834	-0.647440043665628	3.76625164686295	5.08547302940141	0.165644318463101	0.772988525941786
comp35693_c0_seq1	-0.529154666287391	0.240289207408233	0.0352446778548181	7.10101775777782	5.08486329640645	0.165687467607352	0.772988525941786
comp16093_c0_seq1	-0.181944279575436	-0.398486946118402	0.722125557770462	6.32423796969342	5.08157347207976	0.165920461929657	0.772988525941786
comp55379_c0_seq1	-0.442593150044605	-0.290830329275033	-0.0202611738082133	5.09144519198216	5.07684173297775	0.166256116819805	0.772988525941786
comp59536_c1_seq1	-0.722138798437874	-0.041757159221251	0.492990843391506	5.15168300030357	5.0756027443209	0.166344112238128	0.772988525941786
comp50326_c0_seq1	-0.145616359397718	0.615622964959898	-0.980469728379888	11.1350020970673	5.07468045937839	0.166409643159166	0.772988525941786
comp58859_c9_seq1	-0.280524701941183	-0.254629818034385	0.583712289571202	5.70435594986413	5.07353534734431	0.166491040340403	0.772988525941786
comp49976_c0_seq1	-0.234234573071275	-0.00230858274743826	-0.466993823205352	5.42109285205586	5.07323305705382	0.166512534068882	0.772988525941786
comp57020_c4_seq2	-0.328453830447347	-0.197934694551515	-0.0314954657016008	7.19153440333394	5.07196113232527	0.16660300023832	0.772988525941786
comp64489_c0_seq1	-0.344191669273086	-0.378635939039563	0.288433878022311	5.84222289202698	5.06875715565555	0.166831089216506	0.772988525941786
comp49998_c0_seq1	-0.620985723691566	0.151943318476491	0.942326514387293	4.55828960636806	5.0681246904492	0.166876148671826	0.772988525941786
comp53952_c1_seq1	-0.245242678195731	-0.102443918116357	-0.0541502040725173	7.42577883192771	5.06766793986266	0.166908696599204	0.772988525941786
comp58383_c0_seq2	-1.03103490664655	0.315477866911156	0.838173205894708	4.13081412572223	5.06358715527098	0.167199757159485	0.772988525941786
comp58490_c1_seq2	-1.24371695300717	1.08642456570084	0.754052758979212	4.05545031231279	5.0618995002476	0.167320267956651	0.772988525941786
comp60893_c6_seq12	-1.89215370549187	2.18559404575622	-0.482684103015205	4.01100419822263	5.06063594367464	0.167410548485587	0.772988525941786
comp35697_c1_seq1	-0.505201382188038	0.216019193826732	-0.143542543225327	6.04640843338257	5.05403390605192	0.167883005938956	0.772988525941786
comp27235_c0_seq1	-0.769659908542487	0.516277581014573	0.174313160504469	4.56940647291801	5.0503972995612	0.168143784970523	0.772988525941786
comp59280_c0_seq2	-0.279893900877753	-1.54911336035516	0.106890898528556	3.63010305199551	5.05012663265586	0.168163209554432	0.772988525941786
comp35560_c0_seq1	-0.753946446981529	0.153416732086207	0.705089672266286	4.4859255493145	5.04705015340238	0.168384143283395	0.772988525941786
comp57911_c0_seq1	-0.537864080891719	0.272475156523683	0.55787965385885	6.14454979318154	5.0462662361547	0.168440482957426	0.772988525941786
comp59599_c1_seq4	-0.459475381847939	0.395074198443048	0.65035872831607	5.37213800061503	5.04568030468733	0.168482605074249	0.772988525941786
comp46183_c0_seq1	-0.713365087667754	-1.28240231855115	1.80706920622353	3.34603541626918	5.04521669599686	0.168515940522729	0.772988525941786
comp56865_c1_seq1	-0.730568928138173	0.295876581185208	0.118296252820596	6.06283490706095	5.04470859977105	0.168552481932066	0.772988525941786
comp60924_c0_seq1	-0.896331595576757	0.34274879530598	0.716223620016862	3.92734091071202	5.04152434912241	0.168781657337711	0.772988525941786
comp59584_c2_seq1	-0.595095729557459	0.188504279305649	0.484026833395586	5.87571922823949	5.04107441817426	0.16881406315103	0.772988525941786
comp59996_c0_seq1	0.0603628945202914	-1.04166475322008	0.0821366590479545	4.62647270963541	5.04024350657814	0.16887392406713	0.772988525941786
comp54560_c0_seq1	-0.644249592185746	0.319182721254552	0.398974958017968	5.52751711575153	5.03951742621802	0.168926249006869	0.772988525941786
comp60651_c2_seq1	-0.760916564952027	0.243400670818594	0.878844808784793	4.37836276344812	5.03908198049141	0.16895763668325	0.772988525941786
comp56557_c0_seq1	-0.235904886006095	-0.261864344831571	0.178335937915015	7.21178044090355	5.03863133942359	0.168990125434166	0.772988525941786
comp54674_c0_seq1	0.166713703784627	-1.08110762344027	0.635099870957664	4.36104510938162	5.03717108533133	0.169095442070137	0.772988525941786
comp35387_c0_seq2	-0.816997906597486	0.624158369714493	1.0943194453645	3.93293085311958	5.0367228353938	0.16912778317538	0.772988525941786
comp57683_c1_seq1	-1.0013876101211	0.531490561620285	0.970016856839245	3.62740398614657	5.03647055258187	0.169145987863417	0.772988525941786
comp16260_c0_seq1	0.0901393865063596	-0.661002257039767	0.396609583599722	9.9170791387104	5.03514649156468	0.169241562080107	0.772988525941786
comp44794_c0_seq1	-0.395509402959793	0.173612904383569	0.0292171551667083	7.84737766644149	5.0346536356341	0.169277150673511	0.772988525941786
comp57896_c0_seq1	0.759944570016163	0.922589285578266	-1.70237691188508	4.47686616750529	5.03419347821153	0.169310384487781	0.772988525941786
comp43796_c0_seq1	-0.52156553177268	0.137779056308181	0.179989892323289	6.34937234259198	5.0315934015915	0.169498284224824	0.772988525941786
comp44185_c0_seq1	-0.538144776859378	0.151917864573121	0.0428661331743422	6.84782836871164	5.03106821020186	0.169536261998097	0.772988525941786
comp35085_c0_seq1	-0.61139338960529	0.594157827227763	-0.616767285139705	4.49190357561744	5.02899886098562	0.169685979095834	0.772988525941786
comp54074_c0_seq1	-0.962578274503633	0.554348412817773	0.441751891828037	4.12113249854317	5.02669525846553	0.169852790422605	0.772988525941786
comp61383_c9_seq1	-1.02547983837116	0.56444525512885	0.972238880046352	4.06824101641715	5.02314596371863	0.170110107802049	0.772988525941786
comp54654_c0_seq2	-0.663109844281493	-0.00459983941032677	0.774475828270177	5.08696758004991	5.02196768629636	0.170195611657467	0.772988525941786
comp56280_c0_seq1	-0.0845005534116604	-0.222038245060784	-0.54482128322064	4.97376389176148	5.02102414665672	0.17026411043038	0.772988525941786
comp35902_c0_seq1	-0.39021719807424	-0.230814760835511	0.328613334819666	5.80238168505177	5.02004766231138	0.170335028167973	0.772988525941786
comp60040_c12_seq1	-0.698663592336422	0.504407836518062	0.834146195501689	5.06401189115307	5.01908444331819	0.170405009672225	0.772988525941786
comp50713_c0_seq1	-0.967862641613827	0.942036486874177	-0.696407975224816	5.89034212662395	5.0178536798805	0.170494468575758	0.772988525941786
comp61472_c0_seq10	-0.661826044486729	0.607344340177276	-0.250576189116651	4.26447460452928	5.0168885593665	0.170564649879602	0.772988525941786
comp50460_c0_seq1	-0.469242474198334	0.163752999198183	0.123273744075782	7.30030657532784	5.01543919071747	0.170670095524332	0.772988525941786
comp55404_c0_seq1	-0.719050723914134	0.287402660085434	0.59021808249137	5.07314565262047	5.01432304647152	0.170751339864556	0.772988525941786
comp50599_c0_seq2	-0.564535387063031	0.209090445773149	0.504834504088642	7.31644555810561	5.01160371033848	0.170949432840917	0.772988525941786
comp50278_c0_seq1	-0.614187971006499	0.324410593940086	0.585307861268455	5.84863318827065	5.00940956303127	0.171109425106448	0.772988525941786
comp48440_c0_seq1	-0.630865741994924	0.111878225594721	0.692585716596581	4.94272561163456	5.00535800267706	0.171405225186122	0.772988525941786
comp44119_c0_seq1	0.529245171476307	-0.65530863617237	0.16692874735936	6.7204393025383	5.00500759133785	0.171430830880305	0.772988525941786
comp13821_c0_seq1	-0.753721631623877	0.274867736423835	0.909312621158597	5.03124965868533	5.00364984603984	0.171530079646962	0.772988525941786
comp60493_c6_seq10	-0.359420329304408	-1.02118147347477	-0.48191115291953	2.94344744527449	5.00332480984613	0.171553847213774	0.772988525941786
comp53904_c3_seq1	0.391527515623577	-1.14767349229815	-0.378577075750281	4.45985155496699	5.0013600194382	0.171697584075788	0.772988525941786
comp60875_c16_seq11	0.457331010284171	-0.257662756948179	-1.02142745451111	5.79445486772465	4.99955343790608	0.171829846687746	0.772988525941786
comp58043_c0_seq1	-0.848819604748186	0.294644819424508	0.625822016595886	3.94828043538315	4.9967811593444	0.172032995415794	0.772988525941786
comp35543_c0_seq1	-0.808641718016477	-0.0643964618639281	0.47395218133027	4.7162651703107	4.99555035869147	0.172123259004665	0.772988525941786
comp50472_c0_seq1	0.657383931948838	0.490983052800049	-1.900413451092	3.54429034976809	4.99456452517113	0.172195589418645	0.772988525941786
comp35242_c0_seq1	-1.00895551757083	0.673595027808213	0.608264039849912	4.07390309473745	4.99379819954592	0.172251834282083	0.772988525941786
comp59861_c2_seq13	1.16849690454571	0.760129758896704	-2.63662099510914	3.89318858691739	4.99327749209627	0.172290061708819	0.772988525941786
comp57866_c1_seq1	-0.315646346159122	-0.329281234434399	0.32267294079274	6.18685743550336	4.99285834840076	0.172320838675796	0.772988525941786
comp60039_c1_seq1	-0.865458519351628	0.511803254920659	0.684299521846795	4.5067484593195	4.99215347398909	0.172372607967371	0.772988525941786
comp51082_c0_seq1	0.0392527241258736	-0.212900266120597	-0.543036251349022	5.23184288582095	4.99175387761075	0.172401962685549	0.772988525941786
comp57251_c0_seq1	-0.312135326219566	0.488332295450059	-1.43632872657196	3.85823116095406	4.99175022021332	0.172402231382996	0.772988525941786
comp57697_c1_seq1	-0.541967880937901	0.190902530078269	0.389175656424211	5.74849654463145	4.98956064331399	0.172563163237498	0.772988525941786
comp53948_c0_seq1	-0.9456280399845	0.655799342246199	0.883463096672702	3.86144022802342	4.98667597105324	0.17277539911926	0.772988525941786
comp56893_c2_seq2	-0.789680236484614	0.00397001655741215	0.672939784849874	4.40578646874129	4.98646231379222	0.172791128401818	0.772988525941786
comp73451_c0_seq1	-0.572934547585373	-0.0117017143822134	0.381632875489726	5.63218743651565	4.98636177531725	0.17279853043151	0.772988525941786
comp14861_c0_seq1	-0.246041753221702	-0.12235027191904	-0.0912544061351516	6.88960224544213	4.98616851592215	0.172812759767918	0.772988525941786
comp50982_c0_seq1	-0.969411020212802	0.596436139525767	0.727289302222688	4.6044695662253	4.98487328512052	0.172908153622168	0.772988525941786
comp60540_c0_seq1	-1.09921704209173	0.676836140656588	0.786548570273518	3.53897887997615	4.98399480231756	0.172972882064873	0.772988525941786
comp50296_c0_seq1	1.29500570845186	-1.45944910652994	-0.342420303146514	5.3688763162538	4.9824686793438	0.173085384033057	0.772988525941786
comp35698_c0_seq1	-1.28045448048445	1.01816597644121	-0.209555341111703	6.83345546356906	4.98245156738158	0.17308664587316	0.772988525941786
comp58979_c0_seq2	-0.900782234037537	0.337500248497118	0.833912165017928	3.78881226638662	4.98192396928904	0.173125555315018	0.772988525941786
comp17947_c0_seq1	-0.526080192270317	-0.000247421215255778	0.746743436309945	5.4121069127488	4.98116410658112	0.173181608286673	0.772988525941786
comp59098_c3_seq2	-1.87739210510314	1.4742196208344	0.694581965383817	3.88698072362344	4.98062886454625	0.173221101830768	0.772988525941786
comp53919_c0_seq2	-2.28628472049559	1.82590081550804	-0.140131000572975	4.46800214878676	4.97998631872122	0.173268524085986	0.772988525941786
comp59163_c2_seq3	-0.768393582604095	0.441369083240404	0.233205960242891	4.11534371725231	4.97981838353561	0.173280920330162	0.772988525941786
comp54567_c0_seq1	0.414995632030177	-0.474296975934522	-0.740777350532505	5.56641142977384	4.97803743777109	0.173412433191923	0.772988525941786
comp60952_c3_seq2	-0.943069228442868	0.455103779265402	0.743790332564312	3.85075562903367	4.97663162779722	0.173516310490174	0.772988525941786
comp57200_c0_seq1	-0.402600209625201	-0.381616337878766	0.691035062843526	5.3363136720429	4.97645640061936	0.173529262365489	0.772988525941786
comp47515_c0_seq1	-0.701648104160811	0.41246219428014	0.358038041439702	5.19996884198214	4.97596800575407	0.173565366742159	0.772988525941786
comp61001_c0_seq2	-1.01959858483259	0.724880840866176	0.635646936977601	3.68348000283424	4.97104485537027	0.173929702142912	0.772988525941786
comp50657_c0_seq1	2.35990788358837	-1.08969953818486	-1.22266990817099	3.9597732986411	4.97074090104532	0.173952219629976	0.772988525941786
comp54243_c0_seq1	-0.604314285983929	0.244725922135489	0.530232071249457	6.29859376700882	4.9680068777013	0.174154883956856	0.772988525941786
comp57870_c2_seq2	-0.861556597331685	0.686645259286419	0.327845809305181	4.34846118536622	4.96717323934331	0.174216722913903	0.772988525941786
comp59153_c8_seq1	-0.681548022519351	0.163865792268448	0.0575350622767924	3.88452420895584	4.96581136581275	0.174317790439263	0.772988525941786
comp59920_c0_seq1	-0.733553302894547	0.129153007723322	0.608899581159615	4.62976716670799	4.96496016870272	0.174380987500882	0.772988525941786
comp59735_c0_seq1	-0.511237239163467	0.125897160224175	0.366407930573757	6.52350307781356	4.96286850745898	0.174536373993037	0.772988525941786
comp14814_c0_seq1	-0.343619376014808	-0.0713706721271749	0.106125342773409	7.12179076492574	4.96208832229203	0.174594366058342	0.772988525941786
comp51006_c0_seq1	-0.570033826919788	0.0746181161821217	0.229689035980442	5.28666249208919	4.96192025769891	0.174606860858686	0.772988525941786
comp61228_c1_seq1	-0.469771553578739	0.561158799323256	-0.470195825752422	4.24210262620343	4.96157650579281	0.174632419783362	0.772988525941786
comp56406_c0_seq5	-0.221860116126847	0.860216478724643	0.297969764650861	4.60027692281446	4.96005858784756	0.174745323217283	0.772988525941786
comp35851_c0_seq1	-0.416448472128469	0.528753941460899	-0.716276764274668	5.304771252562	4.95665711099755	0.174998575180862	0.772988525941786
comp58725_c1_seq1	-0.953372455287257	0.437362753239102	0.929713250814146	4.04665455899594	4.95556300382396	0.175080108435819	0.772988525941786
comp35797_c0_seq1	-0.126864136140445	-0.483602378535207	0.34252069365341	8.04794440722003	4.94896855575425	0.17557228366182	0.772988525941786
comp60744_c0_seq1	-0.58492150335836	0.337483276664881	1.07914732756534	4.18518494926235	4.94896750463769	0.175572362214954	0.772988525941786
comp58220_c0_seq2	-0.818205277903915	0.504587236901976	0.928815834653122	4.37041778463759	4.94869179097986	0.175592968271832	0.772988525941786
comp52521_c2_seq1	-0.609982386367451	0.358688565082816	0.402481512327776	5.96415121432994	4.94608843605189	0.175787647416652	0.772988525941786
comp54570_c2_seq2	-0.477837287864279	0.433313131946914	0.762628088699572	5.14773138837488	4.94492928289007	0.175874394080519	0.772988525941786
comp57549_c0_seq1	-0.671585130086808	0.319986157139035	-0.16760365677739	4.53026374819091	4.94477411841604	0.175886009050493	0.772988525941786
comp56052_c0_seq2	-0.722484877745942	0.309036134010562	0.751539937735024	4.98389674938458	4.94368921994545	0.175967240145228	0.772988525941786
comp59480_c1_seq6	-0.673058507446095	0.53213635234498	0.318748427549664	8.19055504142196	4.94290653213202	0.1760258652369	0.772988525941786
comp60146_c10_seq1	0.0705912833605486	-0.3418953408426	-0.678394696884961	4.88427591872162	4.9424521701692	0.176059906374723	0.772988525941786
comp47881_c0_seq1	-0.633750934002233	0.0256153382298438	-0.0594363503586367	5.04893314727484	4.94105988466661	0.176164255865771	0.772988525941786
comp51250_c2_seq2	-1.03207371019502	0.625541872113712	0.693854390248537	4.79739589934095	4.93989108507996	0.176251900205249	0.772988525941786
comp59549_c0_seq1	-0.622745824658088	1.15713492114821	-0.329551196079898	4.92294601001673	4.93960516905379	0.176273346303485	0.772988525941786
comp56420_c0_seq2	-0.863028684204648	0.33793548665078	0.457487264703845	3.94961957515889	4.93904269855992	0.176315543442051	0.772988525941786
comp59657_c1_seq2	-1.09791068916467	0.731140362098798	0.813103935412338	3.81695054071245	4.93684439392239	0.176480553416568	0.772988525941786
comp58091_c2_seq2	-0.679157010560198	0.0673786372280464	0.362933968163196	4.32998787055109	4.92928538441303	0.17704905553133	0.772988525941786
comp61161_c1_seq10	-0.432977383839169	-0.873641784602575	0.969124817064698	3.43186794399278	4.92924611175156	0.177052013646366	0.772988525941786
comp58163_c0_seq1	-0.37222555804407	-0.384655253115301	0.213289630650075	4.40893256420534	4.92821781762706	0.177129483810433	0.772988525941786
comp61212_c1_seq2	-0.632800190764441	-0.843690587357918	1.09993667377867	3.56219532174459	4.92756258092733	0.177178864941357	0.772988525941786
comp57738_c2_seq5	-0.879240853057259	0.73206675131076	0.490458355941005	4.68373772162439	4.92650241347008	0.177258790510627	0.772988525941786
comp61005_c0_seq3	-0.947169895120043	1.59516841523992	0.283072169791254	3.54320016948426	4.92236624873257	0.177570937236024	0.772988525941786
comp53944_c0_seq2	-0.684291302832132	0.550938936496424	0.188204569221204	5.15531363205656	4.92203091386331	0.177596266729516	0.772988525941786
comp60257_c0_seq1	-0.245858885729873	-0.695905566740449	1.20408016483359	4.1914416509554	4.92035240777133	0.177723103432111	0.772988525941786
comp61428_c0_seq1	-0.984419880057886	0.428069686581076	0.508813308894727	3.6929453145364	4.91909213617294	0.17781839191107	0.772988525941786
comp54857_c0_seq1	-1.44351309893208	1.23692254577499	0.443541851796229	4.35682301707405	4.91674838849035	0.17799572870822	0.772988525941786
comp58631_c0_seq1	-0.824773518216261	0.503293455973481	0.530114081325473	5.17044209792538	4.91578712183151	0.178068509660301	0.772988525941786
comp59508_c2_seq1	-0.949838622535436	0.592888522002674	0.868363200919102	3.59925263542021	4.91542127860344	0.178096216286802	0.772988525941786
comp57321_c0_seq2	1.78393738198858	-0.609256308498492	-1.46774286360547	3.97989102797424	4.91458815853562	0.178159326539465	0.772988525941786
comp48575_c1_seq2	-2.14958088492414	2.15091017327015	-0.50300188847578	6.1813465220911	4.91457500248832	0.178160323300233	0.772988525941786
comp75772_c0_seq1	0.179165149960144	-0.509926783118621	-0.399663764139849	4.80974648637117	4.91435616066832	0.178176904497685	0.772988525941786
comp43249_c0_seq1	0.294848568591866	-1.02098562351996	0.359866004423158	7.11864222765623	4.91218864080028	0.178341211109512	0.772988525941786
comp48427_c0_seq1	0.577324878487902	1.30320900396248	-2.70690999667244	3.89604207411444	4.91099411254025	0.17843182172826	0.772988525941786
comp60013_c4_seq7	-0.0530626656940797	-0.722730035618926	1.50484146277132	3.73197575646613	4.9095599088646	0.178540669813476	0.772988525941786
comp35703_c0_seq1	-0.613546494304386	0.249578327529574	0.540476887328931	6.64432803626988	4.90760103389695	0.178689437991121	0.772988525941786
comp48734_c0_seq1	-0.86738712310222	0.259618324830413	0.792930306674586	3.90884502365007	4.90739770548062	0.178704886562439	0.772988525941786
comp35695_c0_seq1	-0.928431422799918	1.12006469605949	-0.842794985396214	7.31270537914117	4.90602894655279	0.178808915249443	0.772988525941786
comp55859_c2_seq1	-0.897341017409365	0.329812563395313	0.688961489542751	4.47035916482812	4.90202664933118	0.179113424015125	0.772988525941786
comp57556_c3_seq18	-0.889849630533698	0.615807769657072	1.3434616166895	3.63692591118828	4.90198918433316	0.179116276775476	0.772988525941786
comp58748_c0_seq1	-0.738154359156013	0.466982473333401	0.856847782071015	4.91080150551205	4.9007189490977	0.1792130236071	0.772988525941786
comp44945_c0_seq2	-1.27757214241751	1.23405449938594	-0.252495870603256	9.53803529662782	4.89986495815064	0.179278094899832	0.772988525941786
comp60746_c7_seq1	-1.66675386190421	0.95306051785218	1.36717317161521	4.67856880600028	4.8991329388175	0.179333889963062	0.772988525941786
comp61090_c1_seq3	-0.372377583141217	-0.480406915034058	0.773310628094936	6.59690150316321	4.89776306090815	0.179438346762697	0.772988525941786
comp61488_c0_seq2	0.0109832008432666	-0.89048070696669	0.485396679749127	9.1116814157936	4.89752418032033	0.179456567867908	0.772988525941786
comp57269_c1_seq1	-0.516902453983821	0.0286900801721642	0.483049972400172	5.84445701101113	4.89586422227236	0.179583232405189	0.772988525941786
comp47375_c0_seq2	-1.06979324493169	1.29699923944426	-0.360728893239623	3.40682333493581	4.89287165764293	0.179811794095744	0.772988525941786
comp59277_c0_seq3	-1.22135852542652	0.616342591125523	0.597589669814667	3.86103658262671	4.89004565754771	0.180027884110776	0.772988525941786
comp60875_c11_seq1	-0.76281264252191	0.391779675375388	0.40174184650962	4.14454530399712	4.88983575324696	0.180043944130222	0.772988525941786
comp51068_c0_seq1	-1.11602974551923	0.25176891592965	1.43040385929591	3.69532404100699	4.88807661731832	0.180178590360245	0.772988525941786
comp53466_c1_seq1	-0.473948548660343	0.477627658201157	0.434735285925914	6.37677339479161	4.88732242930256	0.180236345611548	0.772988525941786
comp56314_c1_seq2	-1.01287470142571	1.23539598755813	-0.229307758315864	4.88969395128784	4.88538943868642	0.180384451955322	0.772988525941786
comp55874_c0_seq1	-0.00935557091220884	-0.782448766734241	0.25881784864443	5.63469638739058	4.88456248869098	0.180447847900269	0.772988525941786
comp51479_c0_seq1	-0.515213814077673	0.0610037235231602	0.759851516119444	5.85666869508905	4.88131245759235	0.180697205029951	0.772988525941786
comp85943_c0_seq1	-0.515746391228843	0.40688901056709	-0.322624936240953	4.71996527272597	4.87931921815199	0.18085029487836	0.772988525941786
comp67200_c0_seq1	-1.02811096406748	1.07822876941556	-0.605534435170051	5.97550547150366	4.8789997675076	0.180874841420391	0.772988525941786
comp57523_c0_seq2	-0.565077595706637	-0.259898396598936	1.1262950119691	3.91202794126418	4.87783561209832	0.180964321338715	0.772988525941786
comp59278_c3_seq1	-0.663091517393779	0.36461438149997	0.449776687603609	5.26663021274239	4.87597832785386	0.181107162637927	0.772988525941786
comp60056_c4_seq3	-0.586068599954173	-0.0280857621430916	0.310670797192749	4.67824770815978	4.8740954360577	0.181252081055186	0.772988525941786
comp56459_c0_seq1	-1.00568559145789	0.520333208270363	0.703485563390645	4.08667652477415	4.86957641029454	0.181600334588415	0.772988525941786
comp57408_c1_seq1	-0.591622904177898	-0.0316779894590144	0.0953640088976068	4.34588301057763	4.86672106542467	0.181820701055193	0.772988525941786
comp54417_c1_seq1	-0.550850293043492	0.144157839384526	0.659474773603429	5.9742506914327	4.86565021309108	0.181903410519296	0.772988525941786
comp14350_c0_seq1	-0.500028977823807	-0.259084406175883	0.823131698110213	4.30627260264888	4.86528739273467	0.181931441670328	0.772988525941786
comp54664_c0_seq1	0.266541981689619	-0.837638107540803	0.348507155893891	5.35442136253802	4.8644569099954	0.18199561917523	0.772988525941786
comp56615_c0_seq1	-0.581502329842637	0.0450142200454762	0.695578442011935	5.40995203990484	4.86438294062438	0.182001336359042	0.772988525941786
comp56443_c0_seq1	0.160701903925945	-0.580928936638239	-0.29973563526202	7.88730927672137	4.86270345648959	0.182131190971503	0.772988525941786
comp59017_c2_seq6	-0.963146267908644	0.563016505088862	0.887150781763813	4.46952277107452	4.86138723016744	0.182233019721464	0.772988525941786
comp54673_c1_seq1	-0.717627040828505	0.275412434676578	0.929259846666357	4.42041454510941	4.85564520714394	0.182677869637779	0.772988525941786
comp54776_c1_seq1	-1.00752197532745	0.982688591491098	-0.635308811941473	5.85094936004121	4.85562618781894	0.182679344801824	0.772988525941786
comp57404_c0_seq1	-0.601191244020504	0.0472610204355196	0.84988056736538	4.53759486411888	4.8548352717864	0.182740699161219	0.772988525941786
comp56473_c1_seq1	-0.915043618300206	0.667357209885467	0.373248704101775	4.79827492846333	4.85252607724944	0.182919942421064	0.772988525941786
comp59180_c1_seq1	-0.508097893238611	0.0558320957031158	0.480068080176634	5.67193238978732	4.85075184058806	0.183057773084272	0.772988525941786
comp58302_c0_seq1	-0.708066750980488	0.190477046339298	-0.0165298135647878	5.53691192056342	4.85049262693642	0.183077918091509	0.772988525941786
comp54984_c0_seq1	-0.652243410431401	0.350751020568932	0.114827975653316	6.06024654595002	4.85028558059931	0.183094010360967	0.772988525941786
comp61387_c0_seq7	1.30329150655334	-0.689441688111714	-1.54094883472237	3.5954481315927	4.85008668125335	0.183109470667029	0.772988525941786
comp60052_c0_seq2	-0.0442187295797921	-0.550559381623466	0.594406342617111	5.07371134080719	4.85004449408614	0.183112750002716	0.772988525941786
comp59821_c6_seq1	-0.53807172606919	0.135677690361209	0.383661115882529	5.91403099996075	4.84969178896323	0.183140168983895	0.772988525941786
comp60793_c1_seq3	-0.985024494578956	0.634170505324572	0.728808334719091	4.75057953451795	4.84934888881658	0.183166829415013	0.772988525941786
comp48980_c0_seq1	-0.492277428687202	0.304981770147796	0.0233073809114549	6.92378282269261	4.8493270207643	0.183168529775632	0.772988525941786
comp57720_c0_seq1	-0.461124064621935	-1.36532142094328	-0.450152982067833	4.84392341682815	4.84765505062644	0.183298578302331	0.772988525941786
comp58499_c0_seq4	-0.677279208819908	-0.0413910287698806	0.175252114554613	4.43812713443868	4.8472067529135	0.183333462292635	0.772988525941786
comp57806_c0_seq1	-0.67504089408204	-0.13181407608587	0.830629504976105	5.26578182396341	4.84697622429542	0.183351403141098	0.772988525941786
comp60547_c6_seq3	-0.745855244611195	0.133708254193181	0.367200990383521	5.49708730995204	4.84612731593988	0.183417483433934	0.772988525941786
comp55953_c1_seq1	-0.721395919684252	-0.0163602088858014	0.687033697534601	4.63226639749513	4.84600171019515	0.183427262663154	0.772988525941786
comp35567_c0_seq1	-0.845860712397024	0.402680957165126	0.986334819545876	4.29517798292903	4.84424027452504	0.183564453314516	0.772988525941786
comp15407_c0_seq1	-0.0427807816092881	-0.401899143203227	-0.235029691184829	7.668532471046	4.84395256637094	0.183586870777102	0.772988525941786
comp56452_c0_seq2	-0.433886654082818	0.132762421205596	0.0914556162581759	7.5929208548578	4.84339504546569	0.183630318624492	0.772988525941786
comp57222_c1_seq4	0.39235694510298	-0.360902609113355	-0.905362561408963	6.55697244649149	4.84014983971152	0.183883409791893	0.772988525941786
comp58962_c0_seq1	-0.896622092301441	0.411080392556952	0.697387295017967	4.33573996770299	4.83841338049366	0.184018968823967	0.772988525941786
comp18845_c0_seq1	-0.30882056540328	-0.376236346962536	0.521114453845775	6.51035200670547	4.83239783689636	0.184489302961509	0.772988525941786
comp56293_c0_seq1	-0.512407203485416	-0.0249072289964038	0.761379695671546	4.96664734823646	4.83013699565375	0.184666360447767	0.772988525941786
comp36212_c0_seq1	-0.945159843792972	-0.0168293558814958	0.25307514926873	3.46344771502187	4.82897910868488	0.184757101690909	0.772988525941786
comp59746_c13_seq3	1.0083275897578	-1.5550414741848	0.468139859621388	3.82695732196708	4.8276347756457	0.184862506602194	0.772988525941786
comp59149_c1_seq1	-0.704303914458922	0.293269666638088	0.355356678383205	4.74548675683057	4.82624182753311	0.18497178254174	0.772988525941786
comp59036_c0_seq1	-0.996860241519619	0.366009400344502	0.719140755860155	3.56913148996394	4.82515090064187	0.185057407241365	0.772988525941786
comp46069_c0_seq1	-0.334608295828583	0.167523513109294	-0.193236124394895	6.91372058355871	4.82128106285812	0.185361441956734	0.772988525941786
comp59268_c0_seq4	0.229044750525894	-0.655486620498452	0.079452882661966	6.69296156641852	4.82008350795521	0.185455622653581	0.772988525941786
comp59685_c5_seq3	-0.567995075140676	0.163387707322245	0.699140540173858	5.07671296701881	4.81995749214806	0.185465535659857	0.772988525941786
comp47424_c0_seq1	1.77902934245697	-1.68549058838368	-0.4811290276835	5.10165347238219	4.81734186741553	0.185671405018575	0.772988525941786
comp57831_c0_seq1	0.0245535313465725	-0.944668331134252	0.26968183220905	4.69059473438522	4.81603161394375	0.185774612066059	0.772988525941786
comp54919_c0_seq2	-1.26885230740529	-0.13249036415422	1.00047618413366	3.57261937357124	4.8149329388009	0.18586119465583	0.772988525941786
comp58469_c0_seq3	-0.951350236493101	0.638400398105751	1.23856140432892	4.6605581742147	4.81277211490037	0.186031591304269	0.772988525941786
comp56074_c1_seq1	-0.564835659789557	-0.128676281333045	0.662041284286398	5.06589941477177	4.81036511470353	0.186221572535591	0.772988525941786
comp60186_c3_seq3	-0.569590193878069	0.16453315422167	-0.655302856690597	3.52599595240464	4.80941196548629	0.186296853373459	0.772988525941786
comp54493_c0_seq1	-0.654223554077321	0.344952119404817	-0.139447387673437	4.61475446500897	4.80932320121668	0.186303865525662	0.772988525941786
comp57852_c1_seq4	-0.538181296536185	0.0435635428790528	0.363312581756316	5.20995476242443	4.80796013343603	0.186411575385209	0.772988525941786
comp61288_c6_seq1	-0.355890563672368	-0.10025756700774	0.617848169073482	5.69652358382918	4.80619804583582	0.186550902049946	0.772988525941786
comp57684_c4_seq2	-0.898363620478486	1.31572678245898	-0.8092423501907	7.61075016680489	4.80455581597775	0.186680839219934	0.772988525941786
comp58057_c8_seq1	-0.867985100789259	0.319220712653172	0.573194418623073	3.85743735416526	4.80409748517904	0.186717118536334	0.772988525941786
comp57533_c0_seq1	-0.879440102191225	0.474940618228334	0.755524229145742	4.63476389569679	4.80110027480204	0.18695452600464	0.772988525941786
comp57271_c0_seq1	0.127128358307624	-0.937342407197384	0.348940876464773	7.65798951368222	4.80075984837167	0.186981508822999	0.772988525941786
comp35574_c0_seq1	0.432129705610762	-1.03398638476753	0.14775377695004	4.3581274047937	4.80005043325682	0.187037750041154	0.772988525941786
comp60795_c10_seq2	0.0612363254003344	-0.640398192312265	0.711212132592333	6.17381738865129	4.79951858473121	0.187079924443093	0.772988525941786
comp58242_c0_seq3	-1.41400861711927	0.73719151317874	0.746150050654533	4.55619912242581	4.79775612961062	0.187219746679154	0.772988525941786
comp50486_c0_seq1	-0.466625065672905	0.126547435116707	0.224515745735496	5.92246306991965	4.79715455029093	0.187267494575735	0.772988525941786
comp61381_c3_seq1	-1.05889090460558	0.708688934436139	0.340725571010695	3.54827020200795	4.7961738529308	0.187345357791338	0.772988525941786
comp58842_c3_seq1	-0.501929456765587	0.344882995696489	0.642465026583979	6.26521450735823	4.79588568842441	0.187368242577362	0.772988525941786
comp59246_c2_seq4	-0.856667455732389	0.166403051699585	0.697087035568944	3.99624254703622	4.79581541528487	0.187373823763767	0.772988525941786
comp59989_c2_seq1	-0.743467906236425	0.411989090275777	0.446226687483378	4.71957809187908	4.79504576805563	0.187434960332446	0.772988525941786
comp53926_c0_seq1	-0.678738045476386	0.338624514689667	0.774054437423777	4.86067451987702	4.79258827002455	0.187630295233218	0.772988525941786
comp55870_c0_seq1	-0.557455032083872	0.188475988970641	0.422866864305511	5.53950619791801	4.79256167300197	0.187632410343971	0.772988525941786
comp60506_c2_seq3	-0.438760134679759	-0.12808108426142	0.221689624239816	4.9172978491635	4.79070568474316	0.187780061574279	0.772988525941786
comp56675_c0_seq1	0.609178145651559	-0.327285619303095	-1.36254066347584	3.40109627791469	4.79039653842667	0.187804665925894	0.772988525941786
comp59441_c0_seq1	-3.0256758552054	3.78829516555958	-0.254344362727856	3.37908566076686	4.78881211964837	0.187930813965688	0.772988525941786
comp57367_c0_seq1	-0.446920834512104	0.125870690560895	0.735196432365972	6.74354810475469	4.78860972908699	0.187946933565903	0.772988525941786
comp59301_c2_seq2	-0.241232715521832	0.214968702616736	-0.570976525829814	8.78115385805111	4.78821223094918	0.187978596462365	0.772988525941786
comp60951_c0_seq2	-0.627950125786478	0.114666407988429	0.380328122199051	4.4915077071171	4.78788548892118	0.188004626976954	0.772988525941786
comp54939_c0_seq1	-0.529954751389129	0.0281360388440846	0.629678876772044	6.02739925717333	4.78504464203274	0.188231090196267	0.772988525941786
comp58599_c0_seq1	-0.743956139334992	0.437779801750084	0.242674166116457	4.89623323291968	4.7834045068208	0.188361952432439	0.772988525941786
comp54606_c0_seq2	-0.75533899290369	0.290606892629424	0.372246690038059	5.01295333536822	4.78311086631424	0.188385390225221	0.772988525941786
comp60780_c1_seq1	-0.729852671311239	0.598154719492036	0.144686891338907	6.83928773509461	4.78235015907245	0.188446121002318	0.772988525941786
comp35853_c0_seq1	-0.509137180546117	-0.00407899135611923	0.434624548216413	5.44353595112349	4.78103443973923	0.188551204095832	0.772988525941786
comp54173_c0_seq1	-0.795564299811222	0.438857175964744	0.235443895703763	6.4389620782123	4.78016018905245	0.188621058471346	0.772988525941786
comp54405_c1_seq1	-0.518545582561791	0.166044279928224	0.276533227425255	5.96934858524301	4.77934431234162	0.188686270435829	0.772988525941786
comp35723_c0_seq1	-0.375527705145789	-0.0350962747301911	0.608422322592994	8.577899319854	4.77750787027095	0.188833131848743	0.772988525941786
comp50567_c0_seq2	-0.586250525869473	-0.179353144062259	0.799092068813947	5.44805161603053	4.77736318390863	0.188844707038987	0.772988525941786
comp56380_c0_seq1	-0.738552400509782	-0.150970122134422	0.258071546062811	4.25325169908852	4.77693749675641	0.18887876667854	0.772988525941786
comp50812_c0_seq1	-0.409404324736328	-0.0867710566743934	0.670744397342121	5.64793418099368	4.77504737131093	0.189030066682181	0.772988525941786
comp57536_c1_seq1	-0.501856015857072	-0.210769233817142	-0.0879575484486605	4.79712274748936	4.77458128775643	0.189067392929754	0.772988525941786
comp53949_c0_seq1	-1.13235202857124	1.05004584918202	-0.266744389965173	5.91409387334965	4.77380967694102	0.189129202410567	0.772988525941786
comp61463_c8_seq26	-0.120531092681349	-0.41777914176439	-0.288863534934332	5.00589665313398	4.7722764306848	0.189252078259204	0.772988525941786
comp60302_c0_seq2	-0.955966622545559	0.482455383084776	0.695162130411425	3.71417058919768	4.77172286474265	0.189296459871297	0.772988525941786
comp60391_c0_seq3	0.457023827844683	-0.61682892774007	-0.321887720129141	5.98955164400272	4.77008428436394	0.189427888384181	0.772988525941786
comp59294_c0_seq1	-0.252347233246494	-0.230735628208217	0.555057478712958	9.77294517902714	4.76878846366835	0.189531884845524	0.772988525941786
comp35602_c0_seq1	-0.0596106790309862	-0.332106541221958	-0.69416378788971	4.35495051837422	4.76808648348432	0.189588244708021	0.772988525941786
comp51118_c0_seq1	-0.0427400976129333	-0.0223386470241046	-1.02357861915373	4.25725810010802	4.76496632322361	0.189838942168591	0.772988525941786
comp54245_c0_seq1	-0.56253545032751	0.700846772466801	0.196341594952452	4.96375114564194	4.76492865941085	0.1898419702546	0.772988525941786
comp60264_c0_seq3	-0.822445756709555	0.260757193406497	0.436744510894517	4.2450347116035	4.76435506259526	0.189888091719733	0.772988525941786
comp56968_c0_seq1	-0.287855066108778	-0.16559511794787	0.691127452008724	6.03868053460647	4.75924159073127	0.190299715190535	0.772988525941786
comp61292_c1_seq19	-2.89786067349333	3.46596528589128	0.35363451565311	3.6820017750238	4.75786730306424	0.190410484199937	0.772988525941786
comp56765_c0_seq1	-0.566201711251142	0.125129486151181	-0.0376128865470542	6.3471259373758	4.75746382800298	0.190443016125265	0.772988525941786
comp57425_c0_seq2	-0.731726890052488	0.213421998636848	0.82093549587658	4.79402641017115	4.7567574056945	0.190499986969128	0.772988525941786
comp55995_c0_seq1	-0.728532512455262	0.12924192543258	0.360423423210549	5.03805935236001	4.75636848229448	0.19053135926082	0.772988525941786
comp58120_c0_seq1	-0.711382776096926	0.346287602165762	0.497029550435184	4.61217592062803	4.75544983591999	0.190605480497465	0.772988525941786
comp50904_c0_seq1	0.182845795540585	-0.536196367243366	0.506416272266966	7.23653338976969	4.75512320706705	0.190631841116735	0.772988525941786
comp35507_c0_seq1	-0.753599063449558	0.243145708709163	0.709238549594454	4.76145261054595	4.75461491710585	0.190672869479039	0.772988525941786
comp57545_c0_seq2	-0.543806025021225	0.500010322790411	0.299949871160425	5.84493725466632	4.75269123763523	0.190828220415899	0.772988525941786
comp58409_c1_seq1	0.519504324695493	-1.95900476488647	0.639837851345332	3.50213748238797	4.75207802191915	0.190877766795374	0.772988525941786
comp59326_c0_seq9	-0.0619644979452128	-0.822108360923278	0.138262718692173	4.94763946616164	4.75204282180784	0.190880611245152	0.772988525941786
comp57203_c0_seq3	-0.609758283694604	0.200555376899137	0.528188426941908	5.35038402444697	4.75176095177298	0.190903390017999	0.772988525941786
comp57709_c1_seq2	-0.195490982408938	-0.328720005349264	0.820536645853536	5.16610902162722	4.75155489941276	0.190920043338293	0.772988525941786
comp52120_c0_seq1	-0.943265384910334	0.626259746427173	0.551010147788974	3.58028163954553	4.75015958923593	0.191032849099368	0.772988525941786
comp58470_c0_seq3	-0.604630285552355	0.00731782512972237	0.223107614552534	4.44153758241786	4.74966862003195	0.191072556956786	0.772988525941786
comp57479_c0_seq2	-0.850242935092954	0.631807802018519	0.241816057244452	4.3590096637822	4.74947331088117	0.191088355011634	0.772988525941786
comp35914_c0_seq1	-0.430857705480784	0.0274196024399177	0.77092585659384	6.28574581272327	4.74817994146231	0.19119300307977	0.772988525941786
comp60280_c0_seq1	0.148835684914618	-0.595459698516052	0.525986856775793	8.36074519041068	4.74637012842648	0.19133952692476	0.772988525941786
comp59323_c0_seq2	-0.591016281001369	0.36243538762638	0.368145547945199	7.51856976154249	4.74477632513343	0.19146864914897	0.772988525941786
comp59473_c0_seq1	-2.1936345857331	1.92904542185977	-0.351102861798999	5.7125872653017	4.73944586620449	0.19190108755442	0.772988525941786
comp60804_c1_seq4	-0.66294385788737	-0.13541603095007	0.409926856135702	3.96035593023691	4.73922090687889	0.191919357595696	0.772988525941786
comp50582_c0_seq1	0.349749820746364	-0.759253047670025	0.244539754035161	13.1322972350586	4.73774956641597	0.19203889230235	0.772988525941786
comp59553_c3_seq4	-0.303380105574268	-0.574169399578505	-0.18025052822564	4.55896174075879	4.73758023946804	0.192052653221837	0.772988525941786
comp56642_c1_seq2	-0.951456206105306	0.282858522867818	0.884401036819928	3.79829640036022	4.73713310244952	0.192088995722266	0.772988525941786
comp57876_c0_seq1	-0.737964807514366	0.334780839791782	0.355708031164418	5.65171451799738	4.73628079342619	0.192158287637779	0.772988525941786
comp61507_c4_seq1	-0.587708600032105	-0.151548261134537	0.755409191580242	4.27151903790544	4.73605932379403	0.192176296722176	0.772988525941786
comp50519_c0_seq3	-0.441099585130315	0.00388531162762647	-0.232615639305248	5.62443291153742	4.73581596069274	0.19219608791602	0.772988525941786
comp50552_c0_seq1	-0.292193542663852	-0.129948323507647	0.110536604868655	7.93940534888465	4.73244333610932	0.192470557975699	0.772988525941786
comp58860_c1_seq1	-0.539286565481488	0.0420740540728392	0.427818783505512	5.86855665828158	4.73152816264975	0.192545099376363	0.772988525941786
comp44642_c0_seq1	-1.21561793846674	1.22167547531505	-0.443088508811255	7.72913702452555	4.73088371932656	0.192597605795995	0.772988525941786
comp61635_c0_seq1	-0.263840637789885	0.0348949774828619	-0.28073743465111	10.2785995119446	4.72984337952737	0.192682396286547	0.772988525941786
comp57772_c1_seq1	-0.504707049031792	-1.61105249303848	0.338950713741504	3.07031635197874	4.72865797006254	0.192779052747863	0.772988525941786
comp61215_c0_seq1	-0.267112523066029	-0.61948356448678	0.783864094722602	5.13690740646838	4.72846566850536	0.192794736979575	0.772988525941786
comp35807_c0_seq1	-0.0250062363105715	0.40071167286063	-0.64860099933678	8.1331473188776	4.72806227105119	0.192827642184585	0.772988525941786
comp57750_c3_seq7	-1.28586414125453	-0.58374983830453	1.62738536273866	3.75373495543826	4.72716430019571	0.192900908626337	0.772988525941786
comp54057_c0_seq1	-0.29104995354296	-0.189286765697541	0.0265181106463245	6.23545854505266	4.72663750574583	0.192943902444638	0.772988525941786
comp50958_c0_seq1	-0.423315455532594	-0.030498632594037	0.164288500078506	6.62394707185632	4.72469793598177	0.193102275524939	0.772988525941786
comp59437_c1_seq1	-0.900710769065561	0.454684404279847	1.61899950860431	3.63688396420528	4.72399089614194	0.193160038077034	0.772988525941786
comp60670_c2_seq6	-1.25946482819785	0.0566526150845725	1.1678589104039	3.63654767980731	4.72236513872192	0.193292917550713	0.772988525941786
comp53934_c0_seq2	-0.740245638054335	0.393973422482293	0.416277544229031	4.68931469494731	4.72225318649898	0.19330207097492	0.772988525941786
comp56561_c2_seq2	-0.52268921316156	-0.0885250770560233	0.587568930768984	5.1054229898518	4.7215052834104	0.193363231299797	0.772988525941786
comp43018_c0_seq1	-0.525662784384564	0.190887660936557	-0.026531127768755	5.1789492383654	4.72108542038835	0.193397573808663	0.772988525941786
comp55775_c0_seq1	-0.751240885236218	0.687744746526502	-1.2035582959364	3.70989315194965	4.72098368886537	0.193405895748536	0.772988525941786
comp56961_c1_seq1	-0.683097840395707	0.323566867805754	0.617655793126942	4.83349104605359	4.71954777578829	0.193523393286181	0.772988525941786
comp59068_c2_seq4	-0.914108613582426	0.47880997689399	0.894197612592715	4.49179909877416	4.71902854649185	0.193565897021634	0.772988525941786
comp54887_c1_seq1	-0.294324053764386	0.324262119744294	-0.370922282515276	5.88389488301089	4.7188935387924	0.193576950079107	0.772988525941786
comp57978_c0_seq1	1.53745204501044	-2.38055978522935	0.250460621575269	3.6367765755493	4.71688329833955	0.193741597701331	0.772988525941786
comp53313_c1_seq1	-0.643970474738339	0.111051739005891	0.35697237570871	4.90643174392106	4.71662755215447	0.193762553802293	0.772988525941786
comp35518_c0_seq1	-0.943559323680365	0.87010548957697	-0.731600208300433	5.79041170894381	4.71431281628834	0.193952321671393	0.772988525941786
comp54359_c1_seq1	0.531609925053052	-0.198793271783744	-1.18805647693473	5.12015341504529	4.71410119419118	0.193969679618466	0.772988525941786
comp58352_c1_seq1	-0.957301405220088	0.576327232881383	0.928579521724814	3.95615709196199	4.71340822784516	0.194026529147382	0.772988525941786
comp73613_c0_seq1	-0.473205053537392	0.307690634834334	0.0187023694701092	5.74718510364038	4.7104410476042	0.19427012604248	0.772988525941786
comp59226_c0_seq2	2.19694586855375	-0.134745611620222	-3.16846595442262	4.5230834585566	4.70814198803766	0.194459068008384	0.772988525941786
comp50525_c0_seq1	-0.330078771557178	-0.190522834293488	0.0635913448554547	5.68301282775632	4.70796959178863	0.194473242821881	0.772988525941786
comp60968_c0_seq6	-0.936624057064522	0.765248134864679	0.539981918395898	3.64801699892932	4.70766653473897	0.194498163197788	0.772988525941786
comp57934_c4_seq1	-0.519931976560918	0.0941136225454894	0.398494182315831	6.39263178728287	4.70748401844701	0.194513172944259	0.772988525941786
comp59157_c5_seq1	0.417560674439636	-0.974523097964646	0.408119535477399	4.97231777112526	4.70552974615363	0.194673955717361	0.772988525941786
comp60424_c0_seq3	-0.805105116510583	0.176767729853281	0.702855331339729	4.01998163031833	4.70552867259457	0.194674044075703	0.772988525941786
comp56437_c0_seq1	0.0155963460921813	-0.280865871699467	-0.477158757863548	7.33711939221057	4.7053814284164	0.194686163233248	0.772988525941786
comp56079_c0_seq1	-0.500740709962769	-0.0697913040267904	0.212500794011696	5.21519622046867	4.70516106281887	0.194704302073859	0.772988525941786
comp61333_c5_seq3	-0.999576577727117	0.491605481640192	0.948924173559273	3.69696796930028	4.70051279644751	0.195087279363402	0.772988525941786
comp35490_c0_seq1	-0.774800471568957	0.347125149487259	0.624148585439076	4.72073545973479	4.70003976905691	0.195126292064683	0.772988525941786
comp36120_c0_seq1	0.132241845744773	-1.02296335419585	-0.0203141726961263	3.95929581285171	4.69992159844866	0.195136039261497	0.772988525941786
comp55964_c0_seq1	-0.511259324652852	0.0291246002510475	0.595193570512159	5.46730970780129	4.69951534808729	0.19516955191748	0.772988525941786
comp55903_c0_seq1	-0.53843466544215	-0.00768167383835814	0.522144908704368	5.57867902838866	4.69912593513832	0.195201680641838	0.772988525941786
comp60765_c3_seq2	0.708268621332795	-0.628008550920443	-0.599763405643688	5.76093120463156	4.69876567649533	0.195231408360068	0.772988525941786
comp35952_c0_seq1	-0.581941762705086	0.300707552107114	0.268306777203961	6.06005986427592	4.69834412933404	0.19526619881876	0.772988525941786
comp54617_c2_seq1	-0.279921350902243	-0.088009541306818	-0.0253210582793056	5.75195883984863	4.69831329028623	0.195268744204512	0.772988525941786
comp47850_c0_seq1	-0.692309814263693	-0.100023211883946	0.458522273207542	4.69509878599215	4.69623143420058	0.195440647387564	0.772988525941786
comp59050_c0_seq3	-0.203899709404975	0.966540086337046	0.455311011445674	3.39119827321452	4.69539056755203	0.195510119434698	0.772988525941786
comp54733_c0_seq1	0.467212587528425	-0.803451060554131	-0.237417728262422	5.48048228520737	4.69466913153293	0.195569742498558	0.772988525941786
comp51050_c2_seq1	-0.642835186541491	0.210786599082688	0.484227555107877	5.68287159684235	4.69280811370808	0.195723624443253	0.772988525941786
comp58735_c2_seq1	-0.380706425303186	-0.702272131560254	0.858705562266822	3.98262520855514	4.68860162383606	0.196071861825652	0.772988525941786
comp59059_c0_seq1	-0.743786530653814	0.124628274807021	1.01000170835064	5.61140701722042	4.68853912644351	0.196077040064315	0.772988525941786
comp54796_c0_seq3	-0.372850330759662	0.288946624857418	0.58888259451535	7.41867258552684	4.68817400645085	0.196107294726223	0.772988525941786
comp56927_c0_seq1	-0.940378207858296	0.539522119986618	0.493224759562402	4.72669480384037	4.68594978113584	0.196291692911562	0.772988525941786
comp60351_c1_seq3	-0.696504134994163	0.465867820070974	0.329392841292624	4.96570438044186	4.68585879746846	0.196299239297694	0.772988525941786
comp54124_c0_seq1	-0.714032131045968	0.101202610569718	0.27783675810372	4.17841247279888	4.68538433383381	0.196338596734576	0.772988525941786
comp49204_c0_seq1	1.67097080718364	-0.356916343392952	-3.28259673894947	3.81156490485368	4.68459234385731	0.196404309798641	0.772988525941786
comp54039_c0_seq1	-0.696337537852089	0.287642442145826	0.650166133583584	5.00480328119137	4.68439442758913	0.196420734521887	0.772988525941786
comp61044_c6_seq32	-0.544338981737845	0.06434676182888	0.0316485934933439	5.71499363494468	4.6827749639369	0.196555179000653	0.772988525941786
comp60401_c1_seq4	-0.603433205592084	0.26552785528896	0.360718152245286	5.18835911502827	4.68203007348626	0.196617046998005	0.772988525941786
[truncated: 6,107 more rows]
